# Supplementary material for: A Novel LC System Embeds Analytes in Pre-formed Gradients for Rapid, Ultra-robust Proteomics
Source: Mol Cell Proteomics. 2018 Aug 13;17(11):2284–96. doi: 10.1074/mcp.TIR118.000853 (PMC6210218; doi:10.1074/mcp.TIR118.000853)
Supplement: supplemental Fig. S1A, S1B [file 138104_1_supp_168372_pbt87m.xlsx]

## Sheet: Table S1_DIA_Precursors
Precursor Id	Peptide sequence	ProteinGroup	Precursor Qvalue (FDR 0.01) 15k2s Rep1	Precursor Qvalue (FDR 0.01) 15k2s Rep2	Precursor Qvalue (FDR 0.01) 15k2s Rep3	Precursor Qvalue (FDR 0.01) 15k2s Rep4	Precursor Qvalue (FDR 0.01) 15k2s Rep5	Precursor Qvalue (FDR 0.01) 30k4s Rep1	Precursor Qvalue (FDR 0.01) 30k4s Rep2	Precursor Qvalue (FDR 0.01) 30k4s Rep3	Precursor Qvalue (FDR 0.01) 30k4s Rep4	Precursor Qvalue (FDR 0.01) 30k4s Rep5	Peptide Intensity 15k2s Rep1	Peptide Intensity 15k2s Rep2	Peptide Intensity 15k2s Rep3	Peptide Intensity 15k2s Rep4	Peptide Intensity 15k2s Rep5	Peptide Intensity 30k4s Rep1	Peptide Intensity 30k4s Rep2	Peptide Intensity 30k4s Rep3	Peptide Intensity 30k4s Rep4	Peptide Intensity 30k4s Rep5
_ITDLANLSAANHDAAIFPGGFGAAK_.3	ITDLANLSAANHDAAIFPGGFGAAK	A0A096LPI6	2.84876e-43	2.04892e-12	9.40626e-47	2.20825e-45	7.7569e-46	7.89153e-14	1.01635e-08	7.08736e-08	0.000132434	8.33903e-05	100874	91773.1	85772	97693.5	106617	107040	106437	115886	112077	84657.2
_ITDLANLSAAN[+1]HDAAIFPGGFGAAK_.3	ITDLANLSAANHDAAIFPGGFGAAK	A0A096LPI6	1.59049e-30	3.4074e-06	2.01225e-18	4.04301e-20	7.33665e-13	1.86701e-05	3.40867e-05	0.00578257	0.000155263	0.000399517	100874	91773.1	85772	97693.5	106617	107040	106437	115886	112077	84657.2
_PALPAGTEDTAK_.2	PALPAGTEDTAK	A0A0A0MT01	9.63544e-39	8.46699e-07	4.10743e-41	5.90799e-25	7.38527e-32	3.96879e-30	4.89083e-23	7.30307e-12	0.000707461	0.000197061	146782	159831	165100	149776	156196	169682	119338	128714	123455	147623
_EPGLQIWR_.2	EPGLQIWR	A0A0A0MT01	0.0052645	0.00435605	0.00204789	0.00218146	0.00297949	7.65093e-07	9.32148e-07	0.00178456	0.000361799	0.00454455	191641	159308	182958	202975	189244	91816.3	103418	74697.5	42952.6	136249
_HVVPNEVVVQR_.2	HVVPNEVVVQR	A0A0A0MT01	7.18253e-06	3.2932e-05	2.76334e-13	0.00080432	1.04475e-09	1.61843e-25	4.10868e-24	4.31491e-33	2.12506e-08	1.28293e-06	64280.9	62245.4	58316.7	69244.4	64069.4	97495.3	78603.8	73364.9	67970.4	97936
_HVVPNEVVVQR_.3	HVVPNEVVVQR	A0A0A0MT01	2.92955e-39	3.75814e-11	1.25315e-40	1.34854e-08	3.02323e-37	1.64626e-15	1.38397e-19	4.5232e-09	1.20778e-07	0.000366514	64280.9	62245.4	58316.7	69244.4	64069.4	97495.3	78603.8	73364.9	67970.4	97936
_HVVPNEVVVQ[+1]R_.2	HVVPNEVVVQR	A0A0A0MT01			2.84406e-05				0.000187478		0.0047511		64280.9	62245.4	58316.7	69244.4	64069.4	97495.3	78603.8	73364.9	67970.4	97936
_HVVPN[+1]EVVVQR_.2	HVVPNEVVVQR	A0A0A0MT01							0.00119849		0.00307744		64280.9	62245.4	58316.7	69244.4	64069.4	97495.3	78603.8	73364.9	67970.4	97936
_EPGLQIWRVEK_.3	EPGLQIWRVEK	A0A0A0MT01	7.42591e-07	2.43725e-07	2.60036e-15	0.00115713	1.11671e-18	4.71235e-14	1.86051e-10	9.15217e-11	3.80688e-06	0.000217824	20190.2	19689.1	26623.8	17109.8	20122.2	29379.8	27765.1	23769.5	22473.2	15287.1
_EPAHLMSLFGGK_.3	EPAHLMSLFGGK	A0A0A0MT01	2.03285e-39	3.42191e-14	3.01375e-51	1.40522e-30	2.29813e-36	2.42958e-41	2.30222e-41	2.01675e-43	4.22382e-08	1.07223e-06	56639.7	55217	55098.1	51036.6	52991.2	84608.5	75483.1	52869	64761.1	50038.2
_[-17]QTQVSVLPEGGETPLFK_.2	QTQVSVLPEGGETPLFK	A0A0A0MT01	0.0032112	0.000513702	5.49012e-05	5.37004e-09	3.11706e-13	7.80288e-33	9.4099e-35	2.45968e-33	3.12716e-09	0.000198096	41749.9	49310.5	39697.1	40480.3	45546.1	53515.4	58396	67559.2	49128	44354
_QTQVSVLPEGGETPLFK_.2	QTQVSVLPEGGETPLFK	A0A0A0MT01		0.00830312									41749.9	49310.5	39697.1	40480.3	45546.1	53515.4	58396	67559.2	49128	44354
_AAPEEPQQRPPEAVAAAPAGTTSSR_.3	AAPEEPQQRPPEAVAAAPAGTTSSR	A0A0A6YYC7	4.93314e-07	0.000263775	4.12273e-14	2.05459e-07	0.00430521	6.7293e-08	3.94946e-10	4.11014e-06	0.000737467	0.000281421	19299.6	22819.5	17753.3	17485.9	21228.5	23413.9	29269.6	22863.2	28031.1	22131.2
_TGASWTDNIMAQK_.2	TGASWTDNIMAQK	A0A0A6YYH1	5.4753e-07	3.59152e-05	3.65411e-21	7.57796e-24	6.06629e-12	1.84879e-16	1.68608e-21	6.72619e-09	0.000194147	0.00171603	49792.6	50985.7	54341.1	52428.6	55646.4	40915.3	42403.1	54935.1	50447.4	42519.8
_EQIVPKPEEEVAQK_.3	EQIVPKPEEEVAQK	A0A0A6YYL6	9.29466e-71	1.0083e-16	5.57906e-61	8.85713e-48	1.91466e-57	3.82685e-47	8.58601e-45	5.14583e-44	1.17218e-09	1.07589e-08	1.09823e+06	1.13028e+06	1.1728e+06	1.07257e+06	1016803	1.20091e+06	1.43267e+06	1.47305e+06	1.23363e+06	1.34496e+06
_EQIVPKPEEEVAQK_.2	EQIVPKPEEEVAQK	A0A0A6YYL6	1.84835e-77	2.05651e-17	7.95869e-83	1.43109e-45	2.36343e-66	3.86604e-36	2.28789e-35	2.59012e-42	1.665e-08	1.86909e-08	1.09823e+06	1.13028e+06	1.1728e+06	1.07257e+06	1016803	1.20091e+06	1.43267e+06	1.47305e+06	1.23363e+06	1.34496e+06
_EQIVPKPEEEVAQ[+1]K_.3	EQIVPKPEEEVAQK	A0A0A6YYL6	6.10756e-24	0.000631466	1.5403e-12	0.000624772	8.34876e-05	0.00411253	0.0077944	0.00875244	0.000735184	0.00635841	1.09823e+06	1.13028e+06	1.1728e+06	1.07257e+06	1016803	1.20091e+06	1.43267e+06	1.47305e+06	1.23363e+06	1.34496e+06
_[-17]QC[+57]VPFRR_.2	QCVPFRR	A0A0A6YYL6	6.03542e-15	0.000316859	1.12788e-08	5.08303e-05	4.93577e-11	1.56433e-14	3.48133e-15	1.7705e-29	1.98792e-05	0.000354756	178641	156466	193304	184608	183379	317068	282208	302295	308645	279728
_YSLDPENPTK_.2	YSLDPENPTK	A0A0A6YYL6	1.77791e-29	1.00864e-11	5.07553e-25	4.96154e-09	2.31154e-25	5.3142e-46	7.80061e-43	2.06994e-35	1.51428e-08	1.78925e-10	118763	125237	120576	114522	121312	108196	111058	102133	108850	109803
_[-17]QWGWTQGRWPK_.2	QWGWTQGRWPK	A0A0A6YYL6	2.7034e-74	3.27114e-17	5.27445e-58	1.07131e-44	8.11247e-58	4.0383e-45	2.39194e-43	5.56482e-40	3.76236e-09	3.28387e-08	624161	676056	663247	652064	642642	918621	620408	686687	657173	1.70912e+06
_QWGWTQGRWPK_.3	QWGWTQGRWPK	A0A0A6YYL6	5.981e-07	7.98616e-08	1.04781e-20	8.75538e-17	2.37004e-07	6.50459e-23	0.00264892	3.50868e-12	0.000728402		624161	676056	663247	652064	642642	918621	620408	686687	657173	1.70912e+06
_QWGWTQGRWPK_.2	QWGWTQGRWPK	A0A0A6YYL6	1.07811e-06	0.00798203	5.60594e-07	0.000249816	0.00389096		0.00731956	0.00219771	0.00966803		624161	676056	663247	652064	642642	918621	620408	686687	657173	1.70912e+06
_VRYSLDPENPTK_.3	VRYSLDPENPTK	A0A0A6YYL6	1.20098e-96	5.01338e-23	3.13368e-82	3.01473e-69	6.96553e-67	1.02287e-41	8.88633e-48	1.49608e-40	8.77848e-09	1.80682e-09	1.6019e+06	1.53125e+06	1.56804e+06	1.49647e+06	1482211	1.33504e+06	1.38676e+06	1.26725e+06	1.37848e+06	1.39648e+06
_VRYSLDPENPTK_.2	VRYSLDPENPTK	A0A0A6YYL6	1.6082e-85	9.48978e-22	6.89211e-81	6.0438e-56	7.64534e-70	1.76377e-43	2.64892e-44	2.82122e-41	3.36912e-10	1.20344e-08	1.6019e+06	1.53125e+06	1.56804e+06	1.49647e+06	1482211	1.33504e+06	1.38676e+06	1.26725e+06	1.37848e+06	1.39648e+06
_VRYSLDPEN[+1]PTK_.2	VRYSLDPENPTK	A0A0A6YYL6						0.00144798	0.000119242	0.00121693	0.00111622	0.00321649	1.6019e+06	1.53125e+06	1.56804e+06	1.49647e+06	1482211	1.33504e+06	1.38676e+06	1.26725e+06	1.37848e+06	1.39648e+06
_VRYSLDPEN[+1]PTK_.3	VRYSLDPENPTK	A0A0A6YYL6						2.07853e-08	1.38309e-07	3.49105e-05	0.000444696	0.00160262	1.6019e+06	1.53125e+06	1.56804e+06	1.49647e+06	1482211	1.33504e+06	1.38676e+06	1.26725e+06	1.37848e+06	1.39648e+06
_SAEFLLHMLK_.3	SAEFLLHMLK	A0A0A6YYL6	1.10661e-64	6.48326e-16	1.42963e-62	1.1039e-29	3.04229e-45	1.53127e-23	1.43701e-26	9.91692e-38	6.35141e-09	7.94665e-06	764897	1.02174e+06	953933	818067	804978	1.0237e+06	1.38732e+06	1.28666e+06	1.0318e+06	1.02551e+06
_SAEFLLHMLK_.2	SAEFLLHMLK	A0A0A6YYL6	2.97503e-75	4.19755e-20	5.2538e-72	4.7463e-55	4.5616e-60	8.54704e-47	3.43508e-36	5.15001e-30	6.02692e-08	3.76719e-06	764897	1.02174e+06	953933	818067	804978	1.0237e+06	1.38732e+06	1.28666e+06	1.0318e+06	1.02551e+06
_SAEFLLHM[+16]LK_.3	SAEFLLHMLK	A0A0A6YYL6	1.1902e-88	5.07248e-15	3.48267e-50	6.15403e-38	7.15738e-59				0.00478171	0.00225216	764897	1.02174e+06	953933	818067	804978	1.0237e+06	1.38732e+06	1.28666e+06	1.0318e+06	1.02551e+06
_GLDVDSLVIEHIQVNK_.3	GLDVDSLVIEHIQVNK	A0A0A6YYL6	1.51441e-83	1.13204e-16	2.33977e-71	7.00486e-57	4.69506e-60	4.16534e-25	8.81708e-21	8.01249e-35	1.86531e-09	1.45961e-06	227609	224581	237347	247521	235359	198909	180441	342872	444758	326962
_GLDVDSLVIEHIQVNK_.2	GLDVDSLVIEHIQVNK	A0A0A6YYL6	2.11113e-59	1.87492e-14	4.08631e-51	1.71104e-32	5.35847e-41	1.57059e-35	2.00333e-29	3.18857e-24	5.51711e-07	1.51537e-07	227609	224581	237347	247521	235359	198909	180441	342872	444758	326962
_GLDVDSLVIEHIQVN[+1]K_.2	GLDVDSLVIEHIQVNK	A0A0A6YYL6	0.00438877	0.00378866	0.0067289	0.00278767	0.00667503	0.00698357	0.00450884				227609	224581	237347	247521	235359	198909		342872	444758	326962
_GLDVDSLVIEHIQ[+1]VNK_.2	GLDVDSLVIEHIQVNK	A0A0A6YYL6	0.00567943			0.00317936	0.00757363	0.00653411	0.00374732				227609	224581	237347	247521	235359	198909	180441	342872	444758	326962
_GLDVDSLVIEHIQ[+1]VNK_.3	GLDVDSLVIEHIQVNK	A0A0A6YYL6	3.30605e-05		0.00536393	0.00404971	0.00571759						227609	224581	237347	247521	235359	198909	180441	342872	444758	326962
_INPYMSSPC[+57]HIEMILTEK_.3	INPYMSSPCHIEMILTEK	A0A0A6YYL6	2.08459e-07	6.53108e-07	9.08015e-20	3.91007e-14	1.82339e-08	5.59827e-11	2.21379e-10	8.4879e-09	0.000135957	2.56561e-05	172416	155662	185019	177321	186493	137807	131175	144936	129062	138449
_IN[+1]PYM[+16]SSPC[+57]HIEMILTEK_.3	INPYMSSPCHIEMILTEK	A0A0A6YYL6	1.17557e-11	3.51836e-06	0.00335687	0.00749845	6.03565e-05	0.005981	0.00926227	0.00115908	0.00282053	4.56078e-05	172416	155662	185019	177321	186493	137807	131175	144936	129062	138449
_INPYM[+16]SSPC[+57]HIEMILTEK_.3	INPYMSSPCHIEMILTEK	A0A0A6YYL6	1.16428e-24	3.48982e-06	8.58407e-15	3.14347e-06	3.11478e-14	6.09178e-05	3.45292e-05	6.9405e-09	0.00100971	9.03396e-05	172416	155662	185019	177321	186493	137807	131175	144936	129062	138449
_INPYMSSPC[+57]HIEMILTEK_.2	INPYMSSPCHIEMILTEK	A0A0A6YYL6	7.55164e-08		1.39328e-11	0.00137641	0.000820109	0.00995717		0.00102519		0.00671289	172416	155662	185019	177321	186493	137807	131175	144936	129062	138449
_INPYMSSPC[+57]HIEM[+16]ILTEK_.3	INPYMSSPCHIEMILTEK	A0A0A6YYL6	0.00234236					5.46719e-05	3.90074e-08	9.39296e-17	5.02031e-05	4.01522e-05	172416	155662	185019	177321	186493	137807	131175	144936	129062	138449
_TYRAHGRINPYMSSPC[+57]HIEMILTEK_.4	TYRAHGRINPYMSSPCHIEMILTEK	A0A0A6YYL6	6.95255e-30	1.65828e-05	3.42411e-22	6.57652e-17	1.7166e-19	5.2413e-05	0.00131502	0.000837296	0.00127641	0.0010098	115720	99125.1	122414	111355	111604	116300	31490.7	27685	22104.6	57292.3
_TYRAHGRINPYMSSPC[+57]HIEMILTEK_.3	TYRAHGRINPYMSSPCHIEMILTEK	A0A0A6YYL6	0.000495774	0.00595779	4.9796e-11	0.000819234	1.51109e-18	1.29287e-19	1.37665e-30	1.36804e-19	0.000229828		115720	99125.1	122414	111355	111604	116300	31490.7	27685	22104.6	57292.3
_TYRAHGRINPYMSSPC[+57]HIEMILTEK_.5	TYRAHGRINPYMSSPCHIEMILTEK	A0A0A6YYL6	2.35587e-06	0.00496567	0.000434427	0.00128103	9.52219e-05	0.00334663					115720	99125.1	122414	111355	111604	116300	31490.7	27685	22104.6	57292.3
_TYRAHGRINPYMSSPC[+57]HIEM[+16]ILTEK_.4	TYRAHGRINPYMSSPCHIEMILTEK	A0A0A6YYL6						0.0050385	0.000503954	0.00594291		0.00657377	115720	99125.1	122414	111355	111604	116300	31490.7	27685	22104.6	57292.3
_[-17]QC[+57]VPFRRYNGGVGR_.3	QCVPFRRYNGGVGR	A0A0A6YYL6	3.25856e-17	0.000122585	6.31619e-10	0.000144032	0.00372546	2.55707e-07			0.00754352	0.00027056	79581.2	64843.9	73823.9	41965.6	68011.4	111416	79961.6	12986.6	50394.6	116942
_QC[+57]VPFRRYNGGVGR_.4	QCVPFRRYNGGVGR	A0A0A6YYL6							0.00363779	0.00457199	0.00641895		79581.2	64843.9	73823.9	41965.6	68011.4	111416	79961.6	12986.6	50394.6	116942
_[-17]QC[+57]VPFRRYN[+1]GGVGR_.3	QCVPFRRYNGGVGR	A0A0A6YYL6						9.56603e-11	0.0065769				79581.2	64843.9	73823.9	41965.6	68011.4	111416	79961.6	12986.6	50394.6	116942
_[-17]QC[+57]VPFRRYNGGVGR_.2	QCVPFRRYNGGVGR	A0A0A6YYL6				0.00592988							79581.2	64843.9	73823.9	41965.6	68011.4	111416	79961.6	12986.6	50394.6	116942
_MTLQLIK_.2	MTLQLIK	A0A0B4J1V8	1.1174e-07	0.00039239	3.34575e-05	5.08569e-07	1.56961e-05	7.11356e-27	9.15521e-21	1.21207e-25	9.67648e-07	1.77209e-05	119083	107557	112437	107742	105866	102992	103429	114014	92285	83283.2
_LMATMFQNLFPSINVHK_.3	LMATMFQNLFPSINVHK	A0A0B4J1V8	1.59067e-33	0.00190939	1.25232e-34	1.10079e-07	1.24542e-14	3.33569e-40	0.00727909	3.59526e-22	0.000788833	0.000252221	22461.6	19837.2	21772.5	22126	21062.6	28987.8	10931.5	27645.4	8190.42	13918.7
_LMATMFQNLFPSINVHK_.2	LMATMFQNLFPSINVHK	A0A0B4J1V8							0.00354076		0.00601319	0.00331672	22461.6	19837.2	21772.5	22126	21062.6	28987.8	10931.5	27645.4	8190.42	13918.7
_SGAFGHLFRPDN[+1]FIFGQSGAGNNWAK_.3	SGAFGHLFRPDNFIFGQSGAGNNWAK	A0A0B4J269	1.35728e-67	1.01337e-11	1.30768e-45	4.29019e-38	2.57499e-48	3.2675e-42	4.41403e-41	3.18624e-45	3.29734e-10	1.17187e-08	1263496	1.22322e+06	1.15133e+06	1.82076e+06	1.94573e+06	1.02518e+06	1608423	1.76681e+06	1.43753e+06	1.65041e+06
_SGAFGHLFRPDNFIFGQSGAGNNWAK_.4	SGAFGHLFRPDNFIFGQSGAGNNWAK	A0A0B4J269	4.1725e-21	0.00576471	1.43923e-11	2.01906e-18	9.22583e-15	0.000331397	2.70503e-08	0.00111918	0.000943568		1263496	1.22322e+06	1.15133e+06	1.82076e+06	1.94573e+06	1.02518e+06	1608423	1.76681e+06	1.43753e+06	1.65041e+06
_SGAFGHLFRPDNFIFGQSGAGNNWAK_.3	SGAFGHLFRPDNFIFGQSGAGNNWAK	A0A0B4J269	0.000146265	5.71616e-06	6.38355e-10			5.79758e-05				0.000799181	1263496	1.22322e+06	1.15133e+06	1.82076e+06	1.94573e+06	1.02518e+06	1608423	1.76681e+06	1.43753e+06	1.65041e+06
_VREEYPDRIMNTFSVVPSPK_.4	VREEYPDRIMNTFSVVPSPK	A0A0B4J269	0.00105225		0.000177189	0.00155635	0.000748296	0.000291769	0.000219001	0.000921123	0.000922341	0.00390035	2.179e+06	820101	4339229	2.58189e+06	4.07627e+06	1.5336e+06	1.86291e+06	1.48282e+06	4063063	1.8676e+06
_VREEYPDRIMNTFSVVPSPK_.3	VREEYPDRIMNTFSVVPSPK	A0A0B4J269	0.00209619	0.00373415		0.00476629		1.45384e-05	0.000928616	0.0073127		0.000380479	2.179e+06	820101	4339229	2.58189e+06	4.07627e+06	1.5336e+06	1.86291e+06	1.48282e+06	4063063	1.8676e+06
_VREEYPDRIM[+16]NTFSVVPSPK_.4	VREEYPDRIMNTFSVVPSPK	A0A0B4J269						0.000123515	0.00912059	0.00450904			2.179e+06	820101	4339229	2.58189e+06	4.07627e+06	1.5336e+06	1.86291e+06	1.48282e+06	4063063	1.8676e+06
_LATPTYGDLNHLVSATMSGVTTSLRFPGQLNADLRK_.5	LATPTYGDLNHLVSATMSGVTTSLRFPGQLNADLRK	A0A0B4J269	1.17708e-79	5.1065e-09	6.73871e-55	4.66974e-25	1.50667e-49		2.30995e-26	1.28365e-27	2.61523e-07	4.5643e-06	31642.1	42413.7	46568.8	46553.3	42952.7	40342.5	46531.2	157804	142436	120899
_LATPTYGDLN[+1]HLVSATMSGVTTSLRFPGQLNADLRK_.4	LATPTYGDLNHLVSATMSGVTTSLRFPGQLNADLRK	A0A0B4J269	0.000626419					8.48222e-17					31642.1	42413.7	46568.8	46553.3	42952.7	40342.5	46531.2	157804	142436	120899
_LATPTYGDLNHLVSATMSGVTTSLRFPGQLNADLRK_.4	LATPTYGDLNHLVSATMSGVTTSLRFPGQLNADLRK	A0A0B4J269						1.21141e-21					31642.1	42413.7	46568.8	46553.3	42952.7	40342.5	46531.2	157804	142436	120899
_SDTLPLATRYNVK_.3	SDTLPLATRYNVK	A0A0B4J2E5	0.00259038	0.00756308	3.06084e-11	0.00234464	3.79442e-06		5.02925e-10	0.000684291	0.000694725	0.00947644	56629	59665.5	56141.5	58241.7	59682.2	43913.6	48970.3	31394.6	40232.5	93387.7
_SDTLPLATRYNVK_.2	SDTLPLATRYNVK	A0A0B4J2E5						0.00177131					56629	59665.5	56141.5	58241.7	59682.2	43913.6	48970.3	31394.6	40232.5	93387.7
_VLFDPFELDTSVTPGRVR_.3	VLFDPFELDTSVTPGRVR	A0A0B4J2E5	8.89808e-05	6.56122e-05	0.000301291	2.87998e-10	8.3348e-07	3.18338e-10	1.53148e-05	0.000282977	9.16932e-05	0.0053344	26251.9	25831	22194.2	21772.1	22978.7	13804.9	31089.8	39172.4	30005.4	39200.6
_SRAGTLLPVIQFLQK_.3	SRAGTLLPVIQFLQK	A0A0B4J2E5	5.47789e-74	2.43653e-18	1.33827e-58	1.94825e-56	3.71169e-39	9.33787e-39	5.91542e-43	8.11689e-22	2.54855e-10	9.10071e-10	24035.9	23606.8	23517.2	21209.4	21190.3	28458.1	19035.8	17412.2	22194	22857.8
_LEAEGMR_.2	LEAEGMR	A0A0C4DFX4	0.00126093	8.07059e-07	1.59088e-22	0.000892676	9.5027e-17	1.52756e-46	7.18788e-29	3.77772e-37	9.41721e-08	1.25995e-09	23493.3	22455.5	30996.6	24897.1	21438.3	35598.3	31294.2	24233.6	20146.5	35229
_ENQIPEEAGSSGLGK_.2	ENQIPEEAGSSGLGK	A0A0U1RQM0	4.90893e-41	5.31149e-08	3.73874e-32	6.56927e-28	2.08025e-09	0.000667532	7.20292e-09	6.80128e-14	7.7529e-05	1.12478e-05	114097	99346.4	89903.8	116438	116373	123490	110020	128506	132756	149671
_KLEELELDEQQKR_.2	KLEELELDEQQKR	A0A1B0GUL7	6.30673e-71	2.85782e-07	2.44662e-28	2.39143e-23	1.19449e-26	8.6363e-33	9.25308e-22	1.14377e-22	7.023e-05	4.50112e-06	39787.5	40012.7	38462.1	37129.2	39732.4	24360.6	17204.3	7094.33	24581.3	21894.5
_KLEELELDEQQKR_.3	KLEELELDEQQKR	A0A1B0GUL7	1.06854e-71	2.55195e-17	6.09628e-68	9.71376e-34	1.84219e-52	2.71191e-33	6.69389e-23		8.5643e-07	4.13829e-06	39787.5	40012.7	38462.1	37129.2	39732.4	24360.6	17204.3	7094.33	24581.3	21894.5
_LMMDFDGK_.2	LMMDFDGK	A0AV96	1.17186e-21	0.00944744	1.18162e-07	0.00117497	8.34809e-05	3.43397e-13	3.29288e-08	3.31256e-05	0.000544677	0.00348104	17811	21395.1	18732.6	17839.5	20139.1	16706	13361.9	17011.8	17070.3	16064.5
_NLVLAGIK_.2	NLVLAGIK	A0AVT1	2.05075e-07	1.82717e-05	4.80132e-21	2.00961e-09	3.55427e-06	6.83674e-10	1.06824e-12	2.04304e-09	1.76161e-05	1.82349e-06	51751.9	51382.9	55763.1	55306.7	50133.6	50350.5	50687.9	62068	48831.5	60033.1
_NFALLGVGTSK_.2	NFALLGVGTSK	A0AVT1	1.62136e-23	5.12202e-09	9.98309e-13	5.67315e-12	5.06427e-12	1.80497e-11	9.83008e-06	1.38166e-19	8.30096e-07	3.83865e-10	61703.6	72045	57431.7	60287	56338.7	35530.7	32568.7	42278.2	49793.3	61788.8
_MLYVPVMPGHAK_.3	MLYVPVMPGHAK	A0AVT1	0.00500237	0.000444877	0.000335173	0.00386836	0.00106856	1.282e-05	2.55464e-10	3.37002e-05	0.000305973	0.000728433	28072.8	45019.2	37811	35386.8	39130.7	32576.6	36164.1	45153.8	50268.4	63911.9
_SDPYGIIR_.2	SDPYGIIR	A0FGR8	3.59324e-16	7.6651e-05	2.77228e-13	2.40361e-08	2.01851e-10	3.0216e-05	9.77858e-05	0.00114461	0.00144176	0.000413346	86134.6	80552.9	101295	74549.4	92747.5	111698	117897	115840	105926	180334
_VLVALASEELAK_.2	VLVALASEELAK	A0FGR8	4.67562e-36	0.000550366	7.25215e-34	7.892e-16	6.53809e-21	0.00168965	5.88979e-09	2.48931e-13	6.71064e-06	0.000293737	107206	86157.4	108811	99096.2	101472	62244.8	73530.4	131295	113794	54444.9
_FQLSNSGPNSTIK_.2	FQLSNSGPNSTIK	A0FGR8	1.41761e-05	1.18551e-05	8.07257e-12	2.32512e-10	9.52403e-14	2.94452e-19	5.38074e-13	0.00109801	8.65823e-05	0.00509335	26393.2	28646.6	26724.9	30798.2	29231.8	17989	28818.9	21808.5	30085.8	25554
_SSSSLLASPGHISVK_.3	SSSSLLASPGHISVK	A0FGR8	1.10419e-06	3.24617e-05	1.10816e-32	9.40039e-24	3.46316e-13		1.6799e-22	8.69757e-26	0.0002552	5.44457e-05	31053.1	30068.1	28581	29405	27659.9	39344.9	54506.2	24847	25694.2	29309
_SSSSLLASPGHISVK_.2	SSSSLLASPGHISVK	A0FGR8	4.72013e-12	0.00525232	1.74425e-08	0.00312936	0.00350772	3.28099e-13		0.00561839	0.000404946	0.00104225	31053.1	30068.1	28581	29405	27659.9	39344.9	54506.2	24847	25694.2	29309
_AQPPEAGPQGLHDLGR_.3	AQPPEAGPQGLHDLGR	A0FGR8	1.99156e-19	1.6107e-05	1.55002e-23	5.7608e-07	1.04482e-10	2.29019e-19	4.09862e-19	3.94396e-24	0.00159963	0.000223046	87179.1	100343	100267	84974.6	98204.8	70647.2	68202.4	60572.7	69609.9	71200.1
_AQPPEAGPQGLHDLGR_.2	AQPPEAGPQGLHDLGR	A0FGR8						1.49548e-11	0.000193999	5.24392e-09	0.000100074	0.00400699	87179.1	100343	100267	84974.6	98204.8	70647.2	68202.4	60572.7	69609.9	71200.1
_IHFIEAQDLQGK_.2	IHFIEAQDLQGK	A0FGR8	1.85498e-22	0.000286662	7.40915e-29	8.28291e-10	3.79359e-24	3.40429e-11		0.00509338	0.0001675	0.00123801	34906.8	39466.4	34166.4	35159.7	33080.5	44216.5	52101.4	26172.1	28340.2	33606.7
_IHFIEAQDLQGK_.3	IHFIEAQDLQGK	A0FGR8	0.00367968	1.85955e-05	0.00311302			0.00745344	0.0004753	0.00261325			34906.8	39466.4	34166.4	35159.7	33080.5	44216.5	52101.4	26172.1	28340.2	33606.7
_TNEPVWEENFTFFIHNPK_.3	TNEPVWEENFTFFIHNPK	A0FGR8	1.80214e-40	5.24859e-08	4.06204e-39	9.57388e-18	9.33168e-10	1.25619e-15	0.00274626	0.00269028	0.000217823	0.000319371	10948.4	9354.83	13981.4	9405.56	9917.34	17508	16908.3	19438.2	16781.3	23453.5
_VPLSQLLTSEDMTVSQR_.3	VPLSQLLTSEDMTVSQR	A0FGR8	3.04955e-05	0.00452661	6.58006e-11	0.000230658	4.14207e-06	5.26335e-17	6.39005e-19	2.36574e-05	0.000210714	6.56928e-05	43480	33643.3	33729.7	42911.8	53712.7	32698.5	35905.9	36854.8	34100.5	40639.1
_VPLSQLLTSEDMTVSQR_.2	VPLSQLLTSEDMTVSQR	A0FGR8	0.00723082	0.00120774	0.00193025			2.36459e-05	4.10327e-05	0.00940112	0.00148535		43480	33643.3	33729.7	42911.8	53712.7	32698.5	35905.9	36854.8	34100.5	40639.1
_NLIAFSEDGSDPYVR_.2	NLIAFSEDGSDPYVR	A0FGR8	1.13589e-15	5.11053e-06	2.92467e-28	7.7123e-08	8.02839e-12	5.12792e-13	5.19678e-13	3.79709e-19	3.50319e-06	7.57045e-05	95024.4	100217	94271.7	100948	91422.8	70707.4	76564.5	66340.4	79674.1	86018.9
_EQAIGEYEDLRAENQK_.3	EQAIGEYEDLRAENQK	A0MZ66	1.25266e-20	2.78281e-05	1.57188e-08	0.00065184	3.59361e-05	0.000817848	0.000460256	0.00831061	0.00111092	0.00326681	38134.1	26697.7	34404.6	34311.7	38837.2	29987.6	38164.5	28450.8	33008.9	26014.1
_EQAIGEYEDLRAENQK_.2	EQAIGEYEDLRAENQK	A0MZ66	6.62883e-10		0.00122283	1.80734e-09	1.18407e-15	7.15837e-40	1.00554e-19	2.64437e-35	1.0236e-08	3.32559e-06	38134.1	26697.7	34404.6	34311.7	38837.2	29987.6	38164.5	28450.8	33008.9	26014.1
_ELRDQIVSVQEEK_.3	ELRDQIVSVQEEK	A0MZ66	7.23679e-07		2.27722e-05	0.00348877	0.00194666	0.0013957		0.00119885		0.000714609	73439.6	6551.11	46839.1	44916.8	77963.9	80773.9	7963.27	37276.6	7705.85	96089
_ELRDQIVSVQEEK_.2	ELRDQIVSVQEEK	A0MZ66		0.000544868	0.00696873	4.32524e-09			2.77358e-17	7.27525e-23	0.000989112		73439.6	6551.11	46839.1	44916.8	77963.9	80773.9	7963.27	37276.6	7705.85	96089
_SLDPENSETELER_.2	SLDPENSETELER	A0MZ66	1.31634e-51	9.74135e-10	2.44863e-43	1.55397e-36	4.16132e-38	6.35626e-28	6.50274e-26	3.2181e-18	6.36557e-07	1.02116e-07	73254.9	62804.5	67564.3	67608.9	72917.9	71932	73899.2	65469.4	50728.6	62160.5
_SLDPEN[+1]SETELER_.2	SLDPENSETELER	A0MZ66							0.00981823		0.00722233		73254.9	62804.5	67564.3	67608.9	72917.9	71932	73899.2	65469.4	50728.6	62160.5
_ILAIELENLK_.2	ILAIELENLK	A0MZ66	2.08311e-68	4.9248e-16	7.88051e-43	8.43495e-42	1.10352e-61	0.000533475	0.000353978	0.000995937	0.00110303	0.000222249	69417	77634.9	78821.4	73849.5	73502	113287	93019.5	114714	110182	95405.8
_ATQPETTEEVTDLK_.2	ATQPETTEEVTDLK	A0MZ66	9.96854e-70	6.27051e-14	6.70525e-69	4.25029e-30	6.61215e-37	3.14999e-40	1.28023e-49	5.66893e-43	2.36941e-09	4.13777e-06	53636	54818.5	46441.7	49893.4	50064.3	61107.5	56377.3	66027.5	57818.4	74480
_ATQ[+1]PETTEEVTDLK_.2	ATQPETTEEVTDLK	A0MZ66						3.4812e-26	1.94091e-26	3.58911e-35	4.68884e-08	1.90832e-05	53636	54818.5	46441.7	49893.4	50064.3	61107.5	56377.3	66027.5	57818.4	74480
_TLEAEFNSPSPPTPEPGEGPRK_.3	TLEAEFNSPSPPTPEPGEGPRK	A0MZ66	1.40116e-08	8.08231e-05	9.87567e-07	0.00333057	0.00401567	4.01686e-13	9.00984e-07	2.9686e-11	1.19307e-05	0.000263487	62202.1	58218.6	63037.3	62580.5	67267.6	46455.9	38387.1	45230.9	44730	40857.9
_VTAEADSSSPTGILATSESK_.2	VTAEADSSSPTGILATSESK	A0MZ66	1.65774e-59	3.16086e-11	2.0781e-46	3.59449e-32	3.24916e-45	4.61259e-33	8.67553e-40	4.82345e-39	4.63537e-11	3.4784e-08	36016.9	27281.3	26881	31524.5	33173.8	42093.8	66663.6	48690.1	52907	45241.8
_[-17]QLQLITSLK_.2	QLQLITSLK	A0MZ66	5.28586e-39	1.28534e-21	3.31172e-43	6.55056e-34	6.31122e-34	6.65814e-46	1.25128e-49	3.45531e-40	1.2335e-12	2.53772e-09	19264.5	16302.1	20702	21126.3	22191.2	13845.8	20399.2	15566.8	23981	26633.5
_FYFLLDK_.2	FYFLLDK	A0PJW6	7.83765e-05	1.66593e-12	1.20418e-25	6.2809e-14	1.3448e-25	0.00532428	0.000126924	0.0032982	0.00063845	0.000848175	8728.98	9081.34	11582.1	10990.3	9964.62	14636	22647.4	22620.2	12331.6	29022.4
_IPVMALVGNDAGWTQISR_.2	IPVMALVGNDAGWTQISR	A1L0T0	1.60827e-30	4.4218e-09	4.16454e-30	3.92848e-11	1.93393e-33	9.39925e-42	0.00688012	4.99946e-30	6.33104e-06	8.27357e-05	20804.7	18438.2	13873.9	18476.3	18757.1	13759.3	15331.9	15547	17940.4	15504.2
_IPVMALVGNDAGWTQISR_.3	IPVMALVGNDAGWTQISR	A1L0T0	0.00178558			0.00505229	1.3146e-05	0.00379574	1.22176e-18	9.83137e-10		0.000724507	20804.7	18438.2	13873.9	18476.3	18757.1	13759.3	15331.9	15547	17940.4	15504.2
_LVEGLQGQTWAPDWVEELREADRQK_.4	LVEGLQGQTWAPDWVEELREADRQK	A1L0T0	0.00695158	1.34529e-08	7.15751e-14	1.23575e-10		0.00643773	1.56362e-06	7.31053e-05	0.000793414	0.00557197	19942.7	26701	23574.5	22446.9	10077.6	26754	25925	42858.2	44236.7	37407.6
_LVEGLQGQTWAPDWVEELREADRQK_.3	LVEGLQGQTWAPDWVEELREADRQK	A1L0T0	1.69281e-09	0.000152749	1.46307e-19	6.98952e-09	0.00218517	0.00563006	0.000894255				19942.7	26701	23574.5	22446.9	10077.6	26754	25925	42858.2	44236.7	37407.6
_GLLLSRENEDQVVK_.2	GLLLSRENEDQVVK	A1L0T0	0.00474265	0.000719448		3.71476e-05	0.005225	0.00572061	3.53046e-18	0.00732159	0.00587825	0.000352879	13465	14477	78257.7	15910.2	17531.7	18868.7	21688.4	21790.3	11950.4	21849.1
_GLLLSRENEDQVVK_.3	GLLLSRENEDQVVK	A1L0T0			0.00597872								13465	14477	78257.7	15910.2	17531.7	18868.7	21688.4	21790.3	11950.4	21849.1
_RPLMVLGSQALLTPTSADK_.3	RPLMVLGSQALLTPTSADK	A1L0T0	4.7392e-09	3.2191e-06	7.05744e-19	2.59012e-15	9.46719e-29	5.13751e-13	4.74267e-08	3.8699e-07	0.000293456	3.67784e-05	185369	126557	138825	155213	149302	67902.9	64879.1	103415	58457.6	138437
_RPLMVLGSQALLTPTSADK_.2	RPLMVLGSQALLTPTSADK	A1L0T0						9.34178e-05	0.00147979		0.00443577		185369	126557	138825	155213	149302	67902.9	64879.1	103415	58457.6	138437
_[-17]QRIIPFLPGK_.2	QRIIPFLPGK	A1X283	7.96331e-55	5.50359e-17	2.26864e-56	1.36277e-53	1.0515e-48	5.07326e-28	1.51276e-36	1.47547e-33	1.52182e-05	0.000556339	32572.7	36292.2	35600.2	64161.4	34919.9	52640	54760.4	89309	39855.5	38676.2
_QRIIPFLPGK_.3	QRIIPFLPGK	A1X283	6.24818e-17	0.000185669	0.00172456		5.02502e-05	6.22484e-13	1.01484e-13		0.000985756	0.000385277	32572.7	36292.2	35600.2	64161.4	34919.9	52640	54760.4	89309	39855.5	38676.2
_SLLDGEGPQAVGGQDVAFSR_.2	SLLDGEGPQAVGGQDVAFSR	A1X283	0.00310674	0.000367453	3.17182e-25	4.09146e-05	1.4916e-08	6.20686e-43	9.48889e-24	1.13026e-07	2.42043e-08	1.79068e-06	26060	26928.3	27928.9	28237.2	31964.8	27507	38485.3	29320.9	31574.6	31400.3
_SLLDGEGPQAVGGQDVAFSR_.3	SLLDGEGPQAVGGQDVAFSR	A1X283							0.00498555	0.00615199			26060	26928.3	27928.9	28237.2	31964.8	27507	38485.3	29320.9	31574.6	31400.3
_LLTNFLPLK_.2	LLTNFLPLK	A4D1E9	1.14152e-12	0.000589587	1.52068e-06	3.06769e-05	1.70126e-12	2.03881e-10	2.26968e-19	4.93002e-07	0.000380493	0.000676669	23275.2	29563.4	26824.9	27419.1	27903.3	32461.7	48356.7	40870.3	49999.3	21856.6
_[-17]QISVADLPGLIEGAHMNK_.2	QISVADLPGLIEGAHMNK	A4D1E9	7.6446e-05	0.00215083	1.47521e-14	0.00184537	0.00543586	8.88935e-19	4.78125e-19	8.47475e-39	3.43255e-06	0.00148989	8659.16	12396.8	21661.6	11538.8	11392.6	14290.2	16077.8	12178.6	10615.6	12042.2
_[-17]QISVADLPGLIEGAHM[+16]NK_.2	QISVADLPGLIEGAHMNK	A4D1E9	0.0062825		1.53535e-13			9.91303e-15	2.09061e-07	1.54925e-13	0.000171198	0.00206491	8659.16	12396.8	21661.6	11538.8	11392.6	14290.2	16077.8	12178.6	10615.6	12042.2
_QISVADLPGLIEGAHMNK_.3	QISVADLPGLIEGAHMNK	A4D1E9			0.00135782			0.0064519		0.0011816	0.00183392		8659.16	12396.8	21661.6	11538.8	11392.6	14290.2	16077.8	12178.6	10615.6	12042.2
_THSGLTDGIPLQSISAPGSGIWSDGK_.3	THSGLTDGIPLQSISAPGSGIWSDGK	A5YKK6	6.21051e-44	3.43444e-05	3.93912e-22	4.05844e-31	2.48489e-27	8.8127e-23	1.15357e-18	6.65211e-40	0.000218372	5.01496e-06	60768.1	72287.5	55036.5	58889.4	67770.6	66612.5	62174.3	81072.3	57708.2	76314.2
_RLATEFELRK_.3	RLATEFELRK	A5YKK6	0.000158626	1.6538e-05	2.71364e-27	2.04469e-15	4.02474e-14	3.07679e-12	6.22614e-11	0.000660586	0.000216452	0.00027623	36749.8	42455.8	39355.2	37557	43867.1	52454.1	43487.4	36546.9	37922.3	36702.7
_DFALDSEESR_.2	DFALDSEESR	A5YKK6	7.85061e-06	0.00742157	1.96295e-14	5.90957e-13	0.00713306	4.20909e-24	2.82424e-13	4.06728e-07	3.0142e-05	0.000129104	24208.1	26505.7	27960.8	28571	29435.4	41134.5	32612.9	29402.3	32273.3	37890.1
_SLDLIESLLR_.2	SLDLIESLLR	A5YKK6	5.48976e-89	1.25372e-21	6.43909e-101	1.16984e-22	1.49807e-52	3.2428e-50	7.91162e-37	2.35346e-07	7.51567e-07	6.61634e-08	20966.9	19303.8	17306.5	15706.5	18440.2	31801.2	21523.9	4953.49	15626	6584.58
_VDMLSEINIAPR_.2	VDMLSEINIAPR	A5YKK6	4.1382e-07	6.70416e-06	0.000171945	0.00158789	2.50278e-06	0.00491497	0.00175929	0.000291784	0.00012248	0.0011122	36761.7	61967.6	47511	34173.9	46998.8	44930.1	58736	57506.4	59507.6	49392.8
_VDMLSEINIAPR_.3	VDMLSEINIAPR	A5YKK6								0.00918241			36761.7	61967.6	47511	34173.9	46998.8	44930.1	58736	57506.4	59507.6	49392.8
_NLGHWLGMITLAK_.3	NLGHWLGMITLAK	A5YKK6	2.52042e-75	2.33096e-18	1.09005e-72	1.40525e-35	8.44373e-32	2.27695e-07	0.00973728	1.55952e-25	8.97051e-08	7.86039e-05	14768.2	11687	14473.4	12492.7	11879.4	10437.3	14433.9	12553.7	10584.7	12115.2
_NLGHWLGMITLAK_.2	NLGHWLGMITLAK	A5YKK6							0.00391271		0.00455369		14768.2	11687	14473.4	12492.7	11879.4	10437.3	14433.9	12553.7	10584.7	12115.2
_IPVIIER_.2	IPVIIER	A6NCE7	1.68432e-16	0.000399984	6.71699e-11	3.25005e-13	7.64312e-05	8.19895e-23	1.7651e-21	1.05772e-13	3.78687e-05	2.74308e-06	115678	138269	125225	118439	111947	140499	133758	152177	144580	194436
_STYYWPRPR_.3	STYYWPRPR	A6NDE8	1.12594e-85	3.40177e-22	1.00328e-80	9.05657e-53	9.18977e-70	4.8862e-35	1.52287e-20	6.10687e-18	2.25396e-07	1.45725e-07	188510	214259	201021	182859	185654	125158	161224	153775	151252	157358
_STYYWPRPR_.2	STYYWPRPR	A6NDE8	1.35223e-39	0.00359407	1.10426e-16	1.77356e-05	4.25183e-29	7.88724e-08	0.000112055	0.000241744	0.000971806	0.00363466	188510	214259	201021	182859	185654	125158	161224	153775	151252	157358
_RYVQPPEMIGPMRPEQFSDEVEPATPEEGEPATQC[+57]QDPAAAQK_.5	RYVQPPEMIGPMRPEQFSDEVEPATPEEGEPATQCQDPAAAQK	A6NDE8	0.00744358	0.00187661	6.30408e-05	0.0008005	0.00316164	0.00354507	0.00223738	6.27094e-05	0.00097053	4.22996e-05	12084.1	75984	81095.1	106041	102230	30857.4	40693.4	40051.1	49960.8	42170.4
_RYVQPPEMIGPMRPEQFSDEVEPATPEEGEPATQC[+57]QDPAAAQK_.4	RYVQPPEMIGPMRPEQFSDEVEPATPEEGEPATQCQDPAAAQK	A6NDE8		0.00747064	0.00212439	0.00909132	0.00965571	0.00330396	0.000262763	0.00185654	0.00265448	0.00043871	12084.1	75984	81095.1	106041	102230	30857.4	40693.4	40051.1	49960.8	42170.4
_RYVQPPEMIGPMRPEQ[+1]FSDEVEPATPEEGEPATQC[+57]QDPAAAQK_.4	RYVQPPEMIGPMRPEQFSDEVEPATPEEGEPATQCQDPAAAQK	A6NDE8			0.00156023	0.000857845	0.00479025		0.00521198	0.00422189	0.00957962		12084.1	75984	81095.1	106041	102230	30857.4	40693.4	40051.1	49960.8	42170.4
_RYVQPPEMIGPMRPEQFSDEVEPATPEEGEPATQ[+1]C[+57]QDPAAAQK_.5	RYVQPPEMIGPMRPEQFSDEVEPATPEEGEPATQCQDPAAAQK	A6NDE8					0.00159227	1.75124e-08	0.000913183	3.36759e-05	0.000985663	8.53155e-05	12084.1	75984	81095.1	106041	102230	30857.4	40693.4	40051.1	49960.8	42170.4
_RYVQPPEMIGPMRPEQ[+1]FSDEVEPATPEEGEPATQC[+57]QDPAAAQ[+1]K_.4	RYVQPPEMIGPMRPEQFSDEVEPATPEEGEPATQCQDPAAAQK	A6NDE8				0.00305662			0.00587265				12084.1	75984	81095.1	106041	102230	30857.4	40693.4	40051.1	49960.8	42170.4
_TILTLTGVSTLGDVK_.2	TILTLTGVSTLGDVK	A6NDG6	7.63923e-82	1.00709e-16	1.34595e-65	2.74681e-49	4.02629e-67	1.43967e-20	2.74237e-22	1.54198e-38	2.58801e-10	1.23403e-07	143750	172595	93758.7	89963.2	90821.2	209614	177142	165263	87048.8	87796.4
_TILTLTGVSTLGDVK_.3	TILTLTGVSTLGDVK	A6NDG6			0.00632552	9.11518e-08	0.00522561				0.00384257	0.00346509	143750	172595	93758.7	89963.2	90821.2	209614	177142	165263	87048.8	87796.4
_AVVVGFDPHFSYMK_.3	AVVVGFDPHFSYMK	A6NDG6	7.32093e-72	1.94865e-16	9.71025e-73	7.55152e-43	1.78571e-72	5.21588e-46	1.39633e-51	2.19775e-38	0.00505868	1.64271e-08	82515.1	67627.3	75121	69132.9	70707.2	156945	61251.9	46486.4	49524.2	44131
_AVVVGFDPHFSYMK_.2	AVVVGFDPHFSYMK	A6NDG6		1.14241e-06	5.62613e-20	1.45702e-07	2.69927e-18		9.54785e-09	1.36727e-15	1.10483e-05	0.000147652	82515.1	67627.3	75121	69132.9	70707.2	156945	61251.9	46486.4	49524.2	44131
_AVVVGFDPHFSYM[+16]K_.3	AVVVGFDPHFSYMK	A6NDG6							0.00257669	0.00965335			82515.1	67627.3	75121	69132.9	70707.2	156945	61251.9	46486.4	49524.2	44131
_PSRFIFDC[+57]VSQEYGINPER_.3	PSRFIFDCVSQEYGINPER	A6NDG6	5.93411e-29	3.59724e-05	1.2626e-37	3.29654e-21	2.62468e-30	3.56466e-21	1.34192e-32	2.73043e-25	6.77254e-06	0.000281686	58936.6	68992	54175.6	54288.9	51240.6	48109.5	55587	40946.1	51384.3	49957.9
_LVDEDFPEDSSSQK_.2	LVDEDFPEDSSSQK	A6NDU8	0.000645686	0.0032404	0.00626837	0.00808122	0.00750653	4.39737e-10	6.36031e-06	0.000661219	0.000232789	0.00312439	84093.2	68484.9	11969.7	81463.3	94078.3	94156.8	95525.4	13020.6	98262.4	100502
_ELISFLSEPEILVK_.2	ELISFLSEPEILVK	A6NDU8	9.79535e-31	3.15518e-05	3.14752e-12	5.63562e-20	1.26473e-25	5.69491e-35	1.05207e-29	0.000144512	0.000478558	0.000359929	17081.2	18591.5	16232.7	18711.5	20789.1	27410.3	16528.9	10275.1	9909.95	12785.2
_[-17]QILNFFHHR_.3	QILNFFHHR	A6NDU8	4.75289e-99	1.46396e-27	2.80553e-81	6.24161e-43	3.75961e-73	1.89271e-33	1.52684e-33	2.30609e-35	3.09994e-09	6.67997e-08	37824.6	38626.7	39590.6	46206.1	35417.4	62067.6	41575.2	33084.4	28985.6	31737.6
_[-17]QILN[+1]FFHHR_.3	QILNFFHHR	A6NDU8						2.4383e-08	7.27386e-15	0.00112055	0.000197901	0.000553839	37824.6	38626.7	39590.6	46206.1	35417.4	62067.6	41575.2	33084.4	28985.6	31737.6
_GLAAVLENKR_.2	GLAAVLENKR	A6NGU5	2.17297e-65	1.1418e-12	5.73051e-58	1.50526e-45	2.41094e-49	1.83696e-26	6.08747e-23	2.43911e-23	6.47225e-08	7.11593e-06	338573	359590	346137	331193	325758	453067	368281	520941	318526	343326
_IDREFALWLK_.3	IDREFALWLK	A6NHR9	1.18935e-06	0.00282784	1.02853e-13	2.41992e-11	7.05896e-20	4.6933e-26	6.08753e-18	0.00144138	0.00311284	0.000202325	15120.7	15348.5	18842.8	16651.5	16415.9	29628.5	28530.5	24965.8	18585.5	18017.2
_TTFQENTQSISVR_.2	TTFQENTQSISVR	A6NHR9	2.31184e-12	0.000172305	3.78423e-11	0.000640767	7.47422e-13	9.62548e-17	8.01788e-08	7.11814e-10	2.46107e-06	1.95594e-08	19783.8	17724.1	16370.2	17645.3	16415.3	22927	18832.3	14795.4	8335.78	18949
_NYFHLWTR_.3	NYFHLWTR	A6NHR9	0.000161921	7.46947e-09	1.28658e-24	8.37058e-08	9.3086e-14	8.06414e-24	3.44538e-11	0.000458066	0.000446692	1.82223e-06	13946	15729.9	12311	13478.1	13403.4	14567.8	19112.6	14866.1	18157	13829
_LLLIDWPELK_.2	LLLIDWPELK	A6NHR9	3.51706e-74	5.44898e-21	8.79305e-78	3.1551e-46	5.43579e-70	1.14256e-20	1.66405e-11	1.12225e-22	1.38444e-06	2.89072e-05	11603.9	11857.6	9982.81	12381.6	12085.8	14556.6	3620.1	7365.96	24318.8	31634.5
_EHLLQGLLPDVQVPTSVK_.3	EHLLQGLLPDVQVPTSVK	A6NHR9	1.17578e-09	0.00263003	5.44587e-06	0.000863639	4.04347e-06	4.67046e-05		0.000356797	0.000213012	3.50011e-06	24878	18814	18310.5	19109.1	21609.8	21537.7	18650.9	14146.1	20164.2	29720.4
_EHLLQGLLPDVQVPTSVK_.2	EHLLQGLLPDVQVPTSVK	A6NHR9						2.69974e-23	1.81641e-10	3.51313e-20	1.56407e-05	0.000136455	24878	18814	18310.5	19109.1	21609.8	21537.7	18650.9	14146.1	20164.2	29720.4
_EHLLQGLLPDVQ[+1]VPTSVK_.3	EHLLQGLLPDVQVPTSVK	A6NHR9						0.00666848	0.00119639		0.00883634	0.000721247	24878	18814	18310.5	19109.1	21609.8	21537.7	18650.9	14146.1	20164.2	29720.4
_LTFMDLELK_.2	LTFMDLELK	A6NHR9	2.39292e-35	0.00125637	2.60023e-11	4.32672e-17	2.32094e-20	2.31883e-05	5.75225e-11	1.37657e-09	0.00139419	0.000564539	12974.3	11343.5	12723	11812.2	12444.5	22236.8	18628.6	20119	8569.64	21716.1
_ERIDFLPHYDTLVK_.4	ERIDFLPHYDTLVK	A6NHR9	7.57109e-31	3.25499e-06	0.000793651	5.29061e-08	8.93445e-06	1.23571e-29	6.03866e-36	9.55151e-31	0.000149262	0.000118027	17715.9	19791.1	16625.8	17819.9	59929.8	26738.1	26460.4	24223.5	17578.9	22832.5
_ERIDFLPHYDTLVK_.3	ERIDFLPHYDTLVK	A6NHR9					0.00374289						17715.9	19791.1	16625.8	17819.9	59929.8	26738.1	26460.4	24223.5	17578.9	22832.5
_SLFEASQQLLNEMK_.2	SLFEASQQLLNEMK	A6NHR9	4.10594e-09	6.17e-06	9.71256e-06	0.00069498	7.95757e-15		6.41882e-06	1.73025e-05	0.000741708	0.00117206	13033.5	10970.2	7250.55	9528.07	9136.75	4753.3	23125.2	23345.1	24715.5	18915.5
_SLFEASQQLLNEMK_.3	SLFEASQQLLNEMK	A6NHR9						0.00439035					13033.5	10970.2	7250.55	9528.07	9136.75	4753.3	23125.2	23345.1	24715.5	18915.5
_NLSM[+16]AVQK_.2	NLSMAVQK	A6NI28	4.23395e-46	8.66535e-13	1.16884e-51	6.64336e-36	1.18548e-37	1.50839e-34	8.71452e-38	2.21787e-34	4.31327e-08	7.89417e-06	589279	569519	632599	574242	564293	634919	557296	522204	564989	637302
_VLSPQDQDVQDNPRGR_.3	VLSPQDQDVQDNPRGR	A6NJ78	4.67146e-25	1.23742e-05	1.79826e-23	9.25783e-27	2.94615e-25	4.53773e-15	2.18953e-06	1.22777e-15	2.92603e-05	0.000341807	14074.2	13191.5	13422.5	13844.7	15338.4	13827.3	14011	15835.4	15377.6	14004.9
_VGMFALELQRPPASTK_.4	VGMFALELQRPPASTK	A7E2V4	2.9822e-49	3.55632e-07	1.17792e-31	2.36984e-36	1.37668e-23	0.00483168	0.00161257	0.00180005	0.00137794	0.00478774	49423.1	46920.5	52767.2	63991.7	52429.2	44088.2	31627.8	62422.1	106282	60137.1
_VGMFALELQRPPASTK_.3	VGMFALELQRPPASTK	A7E2V4	0.00208422	0.00166671	1.70573e-09		1.27863e-21	2.51245e-05	0.000318035			0.000225926	49423.1	46920.5	52767.2	63991.7	52429.2	44088.2	31627.8	62422.1	106282	60137.1
_ASLQWFNQALEDK_.2	ASLQWFNQALEDK	A8CG34	2.3365e-28	0.000244942	4.23147e-06	4.86519e-09	5.46359e-19	0.00859803	1.21668e-06	0.00141128	0.00373804	0.00938109	48118.8	49733.6	47744	49470.5	52741.3	35644	37414.8	41821.6	44456.8	33703.6
_ALHASALK_.2	ALHASALK	A8K8P3	8.7494e-85	3.53125e-17	1.09198e-68	2.0165e-56	1.44093e-44	5.70276e-31	3.91031e-25	1.25089e-28	1.76151e-07	5.76822e-07	669101	810290	953764	910029	770704	1.29397e+06	707879	1.16022e+06	819888	920456
_GNSIIMLEALERV_.2	GNSIIMLEALERV	A8MWD9	2.47411e-71	6.00218e-22	1.65336e-70	1.16189e-24	1.25531e-57	2.14555e-41	3.27161e-36	9.56497e-28	3.0762e-07	4.69195e-05	53679.6	59844.4	58763.7	54463.1	56275.7	23186.8	118050	24404.5	15827	28138.8
_GNSIIM[+16]LEALERV_.2	GNSIIMLEALERV	A8MWD9								0.00321238		0.00349563	53679.6	59844.4	58763.7	54463.1	56275.7	23186.8	118050	24404.5	15827	28138.8
_GNSIIMLEALERV_.3	GNSIIMLEALERV	A8MWD9						8.16318e-06					53679.6	59844.4	58763.7	54463.1	56275.7	23186.8	118050	24404.5	15827	28138.8
_LNGGRHVQGILR_.3	LNGGRHVQGILR	A8MWD9	2.48739e-12	5.6377e-07	4.00957e-22	3.86887e-21	3.87093e-19	1.35882e-09	1.87926e-08	0.000376826	0.00035567	0.000436181	69942	77604.5	71960.4	84088.5	117850	75533.1	75898.1	65014.6	72746.3	93290
_LN[+1]GGRHVQGILR_.3	LNGGRHVQGILR	A8MWD9	0.000419895	0.00721303	1.83885e-06	0.00402233		7.23679e-32	1.72242e-24	5.5846e-06	2.11265e-06	5.4545e-06	69942	77604.5	71960.4	84088.5	117850	75533.1	75898.1	65014.6	72746.3	93290
_PVNFDDYGDIHIPAVILK_.4	PVNFDDYGDIHIPAVILK	B1AHC4	1.99686e-23	2.56903e-06	1.16898e-25	7.89343e-13	2.68707e-25	5.94533e-13	1.46137e-14	2.73725e-09	0.000471795	5.13101e-05	126592	131172	139784	122029	153906	218919	95832.5	114090	86471.7	114057
_[-17]QLALLHFRN[+1]AITLSVK_.3	QLALLHFRNAITLSVK	B1AHC4	1.10126e-85	8.74699e-11	1.85344e-53	4.72524e-34	5.37579e-55	4.03397e-16	8.34754e-22	9.06842e-31	0.000294308	9.28619e-05	191040	243720	232935	205601	220338	46295.4	301285	229800	77592.9	227167
_QLALLHFRN[+1]AITLSVK_.3	QLALLHFRNAITLSVK	B1AHC4						1.66286e-09			0.00551805		191040	243720	232935	205601	220338	46295.4	301285	229800	77592.9	227167
_Q[+1]LALLHFRN[+1]AITLSVK_.3	QLALLHFRNAITLSVK	B1AHC4						0.00651671					191040	243720	232935	205601	220338	46295.4	301285	229800	77592.9	227167
_[+42]EQ[+1]ARDHLHLRWTTEQHMPEVEVQVK_.5	EQARDHLHLRWTTEQHMPEVEVQVK	B1AK76	8.28067e-58	6.80121e-07	9.45671e-36	4.29087e-21	4.26295e-25	6.96852e-26	1.45296e-29	2.0837e-32	0.000119273	2.04837e-05	572165	1.15619e+06	600890	1.1794e+06	1.16703e+06	1.95575e+06	1.78555e+06	1.55775e+06	181466	939938
_[+42]EQ[+1]ARDHLHLRWTTEQHMPEVEVQVK_.3	EQARDHLHLRWTTEQHMPEVEVQVK	B1AK76	0.00733479		0.0056464						0.00381325	0.00465178	572165	1.15619e+06	600890	1.1794e+06	1.16703e+06	1.95575e+06	1.78555e+06	1.55775e+06	181466	939938
_[+42]STDTGVSLPSYEEDQGSK_.2	STDTGVSLPSYEEDQGSK	C9JAW5	1.52113e-73	1.50389e-15	9.91473e-68	1.52045e-29	1.1717e-46	1.02248e-41	1.98422e-31	3.67941e-35	3.48988e-07	8.13165e-08	243590	276390	207856	267469	298918	243614	289090	298051	299166	272825
_[-17]QLSESQVK_.1	QLSESQVK	E5RI56	7.00238e-62	6.36624e-18	8.11383e-39	1.71404e-28	1.0584e-48	1.86599e-54	1.79873e-50	7.96418e-37	1.74605e-09	1.61133e-07	59512.5	11064.1	11151	13142.5	10301.6	8137.17	10237.8	47964.8	29277.7	8124.16
_[-17]QLSESQVK_.2	QLSESQVK	E5RI56	0.000485362							0.00140177	0.00396432		59512.5	11064.1	11151	13142.5	10301.6	8137.17	10237.8	47964.8	29277.7	8124.16
_LQ[+1]SSDGEIFEVDVEIAK_.2	LQSSDGEIFEVDVEIAK	E5RI56	2.64603e-09	0.000272187	4.53211e-13	1.44985e-10	7.77081e-19	4.86478e-11	0.00116091	2.48396e-15	0.000585229	0.000125255	11760.4	15135.3	13510.2	15447	14592.3	19569.5	19767.4	27461.5	25521.2	20971.6
_LQSSDGEIFEVDVEIAK_.2	LQSSDGEIFEVDVEIAK	E5RI56	1.66603e-33	1.88503e-07	1.12302e-18	1.99247e-14	1.06213e-24	0.00358955	0.000818271	3.34019e-25	0.000647503	0.000208036	11760.4	15135.3	13510.2	15447	14592.3	19569.5	19767.4	27461.5	25521.2	20971.6
_TMLEDLGMDDEGDDDPVPLPNVNAAILK_.3	TMLEDLGMDDEGDDDPVPLPNVNAAILK	E5RI56	4.66352e-41	3.36998e-13	2.46033e-59	2.13629e-37	2.18507e-59	7.28732e-45	6.78291e-43	1.36471e-41	2.00584e-10	7.7138e-10	96041.1	84637.4	95802.5	109822	136765	138005	187546	18357.6	61773.7	49068.5
_TMLEDLGM[+16]DDEGDDDPVPLPNVNAAILK_.3	TMLEDLGMDDEGDDDPVPLPNVNAAILK	E5RI56	7.21542e-30	1.66676e-06	1.30507e-16	2.25934e-18	6.04207e-23	1.11781e-39	2.37313e-33	1.31508e-41	6.89524e-09	1.05942e-08	96041.1	84637.4	95802.5	109822	136765	138005	187546	18357.6	61773.7	49068.5
_TM[+16]LEDLGMDDEGDDDPVPLPNVNAAILK_.3	TMLEDLGMDDEGDDDPVPLPNVNAAILK	E5RI56						1.76493e-51			0.00729189	0.000156531	96041.1	84637.4	95802.5	109822	136765	138005	187546	18357.6	61773.7	49068.5
_TM[+16]LEDLGM[+16]DDEGDDDPVPLPNVNAAILK_.3	TMLEDLGMDDEGDDDPVPLPNVNAAILK	E5RI56						6.79764e-06		0.00618582			96041.1	84637.4	95802.5	109822	136765	138005	187546	18357.6	61773.7	49068.5
_TMLEDLGMDDEGDDDPVPLPNVNAAILK_.4	TMLEDLGMDDEGDDDPVPLPNVNAAILK	E5RI56									0.00789862		96041.1	84637.4	95802.5	109822	136765	138005	187546	18357.6	61773.7	49068.5
_ELDQWIEQLNEC[+57]K_.2	ELDQWIEQLNECK	E5RI56	9.97705e-54	4.90224e-08	3.33629e-25	5.57384e-15	5.32368e-39	2.04441e-13	1.68253e-17	6.8904e-07	4.14497e-08	1.05056e-06	63470.8	55561.8	60722.1	119652	121802	67537.6	46382.2	37993.5	103421	66363.6
_ELDQWIEQLNEC[+57]K_.3	ELDQWIEQLNECK	E5RI56	0.00320079	0.004544	0.00241385			3.53935e-09	0.000300801	3.42765e-05		0.00292114	63470.8	55561.8	60722.1	119652	121802	67537.6	46382.2	37993.5	103421	66363.6
_[-17]QVIQGLEALK_.2	QVIQGLEALK	E7EVH7	2.19016e-49	3.03812e-10	1.87297e-12	4.11597e-20	9.01444e-29	5.99388e-39	3.16034e-37	2.69484e-08	5.57691e-05	2.61514e-06	48206.2	37593	42066.7	47640.3	44555.9	30642.7	33434.7	31284.6	35182.3	25728.2
_QVIQGLEALK_.2	QVIQGLEALK	E7EVH7						1.89357e-28	2.96458e-34	5.94683e-35	1.35511e-05	2.0466e-06	48206.2	37593	42066.7	47640.3	44555.9	30642.7	33434.7	31284.6	35182.3	25728.2
_NEHNSILQSLLETLK_.3	NEHNSILQSLLETLK	E7EVH7	1.08631e-90	4.12118e-26	5.60579e-112	1.31599e-61	9.149e-84	1.94745e-56	1.70574e-35	3.59105e-40	5.27119e-05		7113.89	4267.45	4771.12	5474.92	6323.8	21488	5605.72	9221.18	4345.7	10721
_NEHNSILQSLLETLK_.2	NEHNSILQSLLETLK	E7EVH7		0.00780842					1.01636e-35		3.73642e-06	0.000359241	7113.89	4267.45	4771.12	5474.92	6323.8	21488	5605.72	9221.18	4345.7	10721
_N[+1]EHNSILQSLLETLK_.3	NEHNSILQSLLETLK	E7EVH7		0.000952264	2.08684e-08	0.00481588							7113.89	4267.45	4771.12	5474.92	6323.8	21488	5605.72	9221.18	4345.7	10721
_SEQSVAQLEEEK_.2	SEQSVAQLEEEK	E7EVH7	2.79896e-46	3.68642e-17	3.53053e-43	1.47241e-34	1.61097e-34	1.80902e-38	4.58429e-22	1.65358e-28	9.18596e-08	9.61347e-05	81535.2	85411	69668.6	69433.3	81014.3	102502	69178.1	92742.3	79698.1	101701
_YEEVEYYYQR_.2	YEEVEYYYQR	E7EVH7	1.16521e-40	8.39884e-11	5.52049e-30	2.09262e-15	2.74601e-19	9.91191e-21	1.39153e-19	4.70261e-23	9.3772e-06	7.61854e-07	78038.6	82072.3	93716.4	86481.3	80137.4	58164.6	58373.5	60178.6	58506.3	59097.6
_DAANLLNDALAIREK_.3	DAANLLNDALAIREK	E7EVH7	6.64892e-70	1.17875e-23	1.13563e-46	1.55635e-45	6.77241e-36	0.00364817	1.18141e-08	3.106e-21	9.05327e-06	4.70543e-05	30665.3	29077.6	31000.8	33724.3	20826.9	33742.2	31409.4	68445.3	39186.3	38878.6
_DAANLLNDALAIREK_.2	DAANLLNDALAIREK	E7EVH7					0.00282694		1.07234e-14		0.0031382	0.000105423	30665.3	29077.6	31000.8	33724.3	20826.9	33742.2	31409.4	68445.3	39186.3	38878.6
_DAANLLN[+1]DALAIREK_.3	DAANLLNDALAIREK	E7EVH7						0.00221168	0.000140776				30665.3	29077.6	31000.8	33724.3	20826.9	33742.2	31409.4	68445.3	39186.3	38878.6
_DAAN[+1]LLNDALAIREK_.3	DAANLLNDALAIREK	E7EVH7							0.000153515				30665.3	29077.6	31000.8	33724.3	20826.9	33742.2	31409.4	68445.3	39186.3	38878.6
_[-17]QRVAEVLNDPENMEK_.2	QRVAEVLNDPENMEK	E7EVH7	9.36888e-44	2.84497e-05	4.43918e-21	6.62526e-08	1.1652e-08	4.65198e-19	2.09689e-05	2.17015e-06	0.000118892	1.81891e-05	69767.2	70768.5	67772.9	72150.9	77886	81596.2	80214.8	112677	55395.1	103946
_QRVAEVLNDPENMEK_.2	QRVAEVLNDPENMEK	E7EVH7									0.00252919		69767.2	70768.5	67772.9	72150.9	77886	81596.2	80214.8	112677	55395.1	103946
_SPASDTYIVFGEAK_.2	SPASDTYIVFGEAK	E9PAV3	1.07162e-70	2.218e-16	4.67134e-61	3.61263e-41	4.97545e-48	4.3944e-35	1.10081e-33	1.08768e-35	6.33705e-09	1.65892e-08	1.11871e+06	1.08406e+06	1.12747e+06	1.07095e+06	1.06784e+06	1.21698e+06	1.25843e+06	799398	910735	967608
_SPASDTYIVFGEAK_.3	SPASDTYIVFGEAK	E9PAV3	2.51652e-71	9.19402e-19	1.36665e-57	6.7813e-52	9.91249e-49	1.43067e-52	4.63909e-54	8.29111e-48	2.52102e-11	9.8682e-06	1.11871e+06	1.08406e+06	1.12747e+06	1.07095e+06	1.06784e+06	1.21698e+06	1.25843e+06	799398	910735	967608
_NILFVITK_.2	NILFVITK	E9PAV3	1.5992e-09	1.54772e-05	5.72585e-14	7.15906e-11	1.01638e-13	4.08395e-19	4.07702e-19	5.62183e-12	0.000229084	0.000290883	34333	31889.2	31200.6	36368.5	34093.9	51968.1	55395.9	53842.8	50868.8	55066.3
_IEDLSQQAQLAAAEK_.2	IEDLSQQAQLAAAEK	E9PAV3	5.70978e-77	9.89386e-17	7.58301e-70	1.64936e-43	9.85474e-51	1.79947e-33	7.28847e-40	7.2153e-37	4.12394e-09	3.38184e-08	698160	659105	657438	675784	673664	1.23816e+06	730462	1.05045e+06	801343	1.11436e+06
_IEDLSQQAQLAAAEK_.3	IEDLSQQAQLAAAEK	E9PAV3	5.38597e-68	7.12027e-23	3.56214e-58	2.07995e-50	2.11774e-46	3.54651e-28	3.9905e-29	2.07787e-34	3.24235e-06	3.53866e-09	698160	659105	657438	675784	673664	1.23816e+06	730462	1.05045e+06	801343	1.11436e+06
_IEDLSQQAQ[+1]LAAAEK_.2	IEDLSQQAQLAAAEK	E9PAV3	0.000665291	0.000125286	7.68771e-07	0.000572239	2.32785e-05	2.09637e-10	8.60287e-27	0.0012148	3.60367e-06	3.08311e-05	698160	659105	657438	675784	673664	1.23816e+06	730462	1.05045e+06	801343	1.11436e+06
_IEDLSQ[+1]QAQLAAAEK_.2	IEDLSQQAQLAAAEK	E9PAV3	1.05972e-15	0.000126842	0.00311037			0.000290788	2.11093e-07	7.85576e-05	0.000346808	0.00152507	698160	659105	657438	675784	673664	1.23816e+06	730462	1.05045e+06	801343	1.11436e+06
_NILFVITKPDVYK_.3	NILFVITKPDVYK	E9PAV3	6.342e-78	1.31281e-19	4.81755e-70	3.49722e-51	5.56388e-50	2.93367e-43	1.96087e-45	6.36566e-48	5.69236e-10	2.38599e-09	1316214	1.25533e+06	1.42364e+06	1.33182e+06	1.31322e+06	1.32129e+06	1.35684e+06	1.0902e+06	1.16988e+06	1.20196e+06
_NILFVITKPDVYK_.2	NILFVITKPDVYK	E9PAV3	1.11402e-68	1.72285e-15	7.35749e-56	1.24548e-31	6.69034e-51	3.31438e-23	1.88236e-23	9.50299e-36	4.54782e-07	4.39209e-07	1316214	1.25533e+06	1.42364e+06	1.33182e+06	1.31322e+06	1.32129e+06	1.35684e+06	1.0902e+06	1.16988e+06	1.20196e+06
_N[+1]ILFVITKPDVYK_.3	NILFVITKPDVYK	E9PAV3						8.87394e-29	4.32191e-32	1.8778e-39	8.27323e-09	3.44204e-07	1316214	1.25533e+06	1.42364e+06	1.33182e+06	1.31322e+06	1.32129e+06	1.35684e+06	1.0902e+06	1.16988e+06	1.20196e+06
_N[+1]ILFVITKPDVYK_.2	NILFVITKPDVYK	E9PAV3						6.44e-08	0.000856363	0.00136558	0.000810588	0.00350435	1316214	1.25533e+06	1.42364e+06	1.33182e+06	1.31322e+06	1.32129e+06	1.35684e+06	1.0902e+06	1.16988e+06	1.20196e+06
_[-17]QVTGVTRVTIRK_.3	QVTGVTRVTIRK	E9PAV3	6.90112e-60	1.15295e-08	3.51864e-68	2.54178e-34	6.02401e-63	1.01801e-33	1.40954e-37	1.562e-22	1.76089e-07	1.93666e-05	84942.7	110897	101905	95806.5	94684.6	130181	131810	132826	135579	106035
_QVTGVTRVTIRK_.3	QVTGVTRVTIRK	E9PAV3	3.68854e-19	3.14375e-08	2.41155e-32	8.49504e-13	4.55219e-17	1.83021e-10	1.21962e-10	0.000163624	0.000238922	0.000327186	84942.7	110897	101905	95806.5	94684.6	130181	131810	132826	135579	106035
_DIELVMSQANVSR_.2	DIELVMSQANVSR	E9PAV3	7.87451e-92	6.24689e-20	1.09164e-65	1.75033e-45	2.7499e-62	1.6747e-30	5.85598e-26	1.00826e-33	5.4743e-08	1.29121e-06	1.30392e+06	1.43908e+06	1349056	1.29259e+06	1413763	818965	1.2167e+06	1.47106e+06	1.10747e+06	1.40049e+06
_DIELVMSQAN[+1]VSR_.2	DIELVMSQANVSR	E9PAV3	6.37887e-15	0.000414522	4.55323e-12	1.25011e-07	3.11083e-10	2.01865e-09	0.00116788	0.00345455	0.00723389	0.00679587	1.30392e+06	1.43908e+06	1349056	1.29259e+06	1413763	818965	1.2167e+06	1.47106e+06	1.10747e+06	1.40049e+06
_DIELVM[+16]SQANVSR_.2	DIELVMSQANVSR	E9PAV3	2.9603e-18	1.22493e-09	1.96603e-27	0.00156201	0.0039858	1.43271e-37	2.7036e-22	6.61749e-35	6.95397e-08	2.30262e-07	1.30392e+06	1.43908e+06	1349056	1.29259e+06	1413763	818965	1.2167e+06	1.47106e+06	1.10747e+06	1.40049e+06
_DIELVMSQANVSR_.3	DIELVMSQANVSR	E9PAV3	2.56074e-39	0.00017596	1.6306e-11	0.0006624	4.95679e-08		1.37311e-10	0.000421772	8.52679e-05		1.30392e+06	1.43908e+06	1349056	1.29259e+06	1413763	818965	1.2167e+06	1.47106e+06	1.10747e+06	1.40049e+06
_DIELVMSQ[+1]ANVSR_.2	DIELVMSQANVSR	E9PAV3	0.00768433		0.00326011			5.33941e-06	0.0077035		0.0028128		1.30392e+06	1.43908e+06	1349056	1.29259e+06	1413763	818965	1.2167e+06	1.47106e+06	1.10747e+06	1.40049e+06
_DIELVM[+16]SQ[+1]ANVSR_.2	DIELVMSQANVSR	E9PAV3						0.00233703	0.00851383	0.00516794	0.00189056	0.00582125	1.30392e+06	1.43908e+06	1349056	1.29259e+06	1413763	818965	1.2167e+06	1.47106e+06	1.10747e+06	1.40049e+06
_LGLRQVTGVTR_.3	LGLRQVTGVTR	E9PAV3	2.47438e-65	2.54682e-17	5.18284e-59	4.73598e-44	4.82716e-41	9.19244e-28	1.0366e-24	1.10215e-25	1.88665e-06	1.55808e-05	428610	397208	527995	404591	468596	388045	740961	848675	681837	308647
_LGLRQVTGVTR_.2	LGLRQVTGVTR	E9PAV3	6.95423e-19	1.11137e-11	1.10226e-54	1.57571e-26	1.14026e-12	3.54635e-05				0.00931114	428610	397208	527995	404591	468596	388045	740961	848675	681837	308647
_LGLRQ[+1]VTGVTR_.3	LGLRQVTGVTR	E9PAV3	3.00449e-06	0.00246841		0.000847589		0.00979253	0.00344128		0.00630366		428610	397208	527995	404591	468596	388045	740961	848675	681837	308647
_LGLRQ[+1]VTGVTR_.2	LGLRQVTGVTR	E9PAV3		0.00543442									428610	397208	527995	404591	468596	388045	740961	848675	681837	308647
_DIELVMSQANVSRAK_.3	DIELVMSQANVSRAK	E9PAV3	0.00336128	0.000259992	4.79078e-07	0.000415023	0.00608315				0.000358348	0.000283433	51079.5	41621.1	51900.2	48884.1	44629.4	27497.1	21668.3	34205.7	34761.2	43053.1
_DIELVMSQANVSRAK_.2	DIELVMSQANVSRAK	E9PAV3						0.00193791	2.21262e-15	2.03369e-07	0.00624319	0.000632129	51079.5	41621.1	51900.2	48884.1	44629.4	27497.1	21668.3	34205.7	34761.2	43053.1
_HRVVGAVIDQGLITR_.3	HRVVGAVIDQGLITR	E9PLD3	1.71274e-06	0.000219729	5.53299e-12	1.1906e-05	0.00226803	0.0032296	0.000184384	0.00977339	0.00151706	0.00622935	31673.1	27986.9	31731	27745.7	32156	29760.3	24758.6	18223.8	39083.3	42261.5
_EAIENATTNAEVLR_.2	EAIENATTNAEVLR	E9PSI1	1.03446e-07	3.83513e-08	6.67867e-07	7.9198e-09	4.61601e-06	1.70138e-09	6.00338e-14	0.00400648	3.50714e-05	6.98082e-06	21307.1	18746.6	16353.5	18198.1	20933.7	16998.5	24463.3	17738.4	32527.9	28816.7
_LGELPSWILMR_.2	LGELPSWILMR	G3V325	4.31787e-74	3.77594e-20	2.83436e-75	9.342e-48	1.9226e-53	7.33283e-07	1.31978e-25	2.17363e-34	1.36293e-08	2.4964e-05	237982	255758	253368	268614	268964	260481	404941	574986	159101	927951
_LGELPSWILM[+16]R_.2	LGELPSWILMR	G3V325	1.40365e-12	1.4119e-11	3.77591e-26	2.0665e-18	8.47473e-19	1.52407e-14	7.35698e-06	6.3123e-06	0.000292794		237982	255758	253368	268614	268964	260481	404941	574986	159101	927951
_DFSPSGIFGAFQR_.2	DFSPSGIFGAFQR	G3V325	9.0427e-94	6.93927e-20	3.4224e-71	9.164e-52	4.26168e-69	1.97615e-41	3.58411e-49	3.1664e-33	1.24945e-09	2.99957e-09	106126	83208	109381	107317	123697	60754.4	50555.3	117837	123492	54885
_DFSPSGIFGAFQ[+1]R_.2	DFSPSGIFGAFQR	G3V325	0.00218251	1.09743e-05	0.00328262	0.00591627	6.63523e-10	2.72959e-07	1.28439e-06	0.00246737	0.00146572	0.00510315	106126	83208	109381	107317	123697	60754.4	50555.3	117837	123492	54885
_DFSPSGIFGAFQR_.3	DFSPSGIFGAFQR	G3V325	2.05537e-21	4.73186e-14	1.13765e-12	1.90564e-33		1.22284e-06	5.57719e-12	0.00133219		3.96028e-08	106126	83208	109381	107317	123697	60754.4	50555.3	117837	123492	54885
_[+42]ASVVPVK_.1	ASVVPVK	G3V325	8.07736e-80	1.30176e-19	7.01345e-79	9.35486e-52	3.25413e-58	3.88231e-14	3.46538e-16	1.73269e-19	5.71854e-05	4.61858e-05	253515	214999	214814	233931	236096	233434	211666	230347	204133	264470
_VVVWDWVR_.2	VVVWDWVR	G3V3G9	6.09319e-18	2.95375e-06	2.01101e-39	1.6459e-14	5.52888e-16	1.25948e-07	3.35777e-11	0.000962894	0.000499371	0.00167706	39521.1	44629.1	42748.1	41521.4	43829.7	59979.7	50054.2	48788.8	38208.5	59670.7
_EYEGYEVESSLK_.2	EYEGYEVESSLK	G3V599	1.20173e-10	0.00012525	8.63255e-14	0.000303155	4.41801e-12	4.77782e-10	8.44997e-07	0.000310915	0.000609014	0.000484554	30659.7	31485.9	27247.2	30457.3	28160.6	23916.1	18045.3	24270.4	21832.5	18590.5
_GVEAGPDLLQ_.1	GVEAGPDLLQ	H0YAA0	8.19244e-79	1.03178e-12	6.85317e-43	1.67889e-50	1.49989e-54	1.56591e-37	2.99006e-41	2.27087e-36	9.00779e-09	3.28113e-08	102031	249836	96101.3	177422	184672	210840	106290	270002	200007	189090
_GVEAGPDLLQ[+1]_.1	GVEAGPDLLQ	H0YAA0	1.10508e-07		0.000800697				3.71199e-10				102031	249836	96101.3	177422	184672	210840	106290	270002	200007	189090
_GWQDVTATSAYK_.2	GWQDVTATSAYK	H0YC42	1.85383e-61	1.49575e-13	9.25204e-40	5.41844e-30	3.27776e-45	3.1436e-27	7.58353e-35	6.12602e-30	3.15284e-07	2.11719e-06	210974	199563	214304	205626	225578	202378	196688	192793	210359	166983
_VEEEIQTLSQVLAAK_.2	VEEEIQTLSQVLAAK	H0YC42	1.22446e-23	1.44929e-11	2.92437e-32	3.79944e-14	8.21858e-14	2.98594e-14	1.61031e-19	4.44409e-15	3.76963e-05	0.000199313	196816	139469	134355	196843	208121	195771	184883	178038	95201.8	108476
_VEEEIQTLSQVLAAK_.3	VEEEIQTLSQVLAAK	H0YC42	9.08646e-18	7.26128e-08	1.86998e-11	7.25208e-17	1.85675e-15	5.03342e-07	2.02935e-17	1.60553e-07	0.000657587		196816	139469	134355	196843	208121	195771	184883	178038	95201.8	108476
_VEEEIQTLSQ[+1]VLAAK_.2	VEEEIQTLSQVLAAK	H0YC42		0.00448164	9.42293e-17			0.0052038	0.000316769	0.00462208	0.00122465	0.000106661	196816	139469	134355	196843	208121	195771	184883	178038	95201.8	108476
_VEEEIQ[+1]TLSQVLAAK_.2	VEEEIQTLSQVLAAK	H0YC42						2.35134e-14	8.05123e-24	7.7988e-12	0.00010076	0.000112863	196816	139469	134355	196843	208121	195771	184883	178038	95201.8	108476
_VEEEIQ[+1]TLSQVLAAK_.3	VEEEIQTLSQVLAAK	H0YC42						2.21744e-06	3.61828e-06	0.00124037	6.085e-05	5.76552e-05	196816	139469	134355	196843	208121	195771	184883	178038	95201.8	108476
_VEEEIQTLSQ[+1]VLAAK_.3	VEEEIQTLSQVLAAK	H0YC42						0.00155304	1.85486e-08	0.00502477	0.00126364	0.000462556	196816	139469	134355	196843	208121	195771	184883	178038	95201.8	108476
_ASAAFSSVGSVITK_.2	ASAAFSSVGSVITK	H0YC42	1.3302e-86	5.22401e-14	1.96808e-40	9.59323e-26	3.81774e-25	5.4059e-24	4.28601e-21	4.88183e-24	4.09318e-07	2.54225e-07	346725	393112	381051	382092	351960	388347	299831	289193	438374	478481
_LGINSLQELK_.2	LGINSLQELK	H0YC42	1.587e-51	5.90034e-11	2.15092e-49	1.07729e-35	1.22474e-32	5.60855e-38	1.6583e-35	8.86728e-37	8.09526e-08	1.69969e-07	481840	473622	475622	510981	440546	541473	489961	628489	473848	322430
_LGIN[+1]SLQELK_.2	LGINSLQELK	H0YC42									0.000603683	0.00317861	481840	473622	475622	510981	440546	541473	489961	628489	473848	322430
_FGISSVPTK_.2	FGISSVPTK	H0YHG0	1.90041e-13	2.38026e-06	1.7733e-16	1.54821e-07	2.13449e-18	1.10872e-06	3.08741e-06	0.000920921	0.00173956	0.000342434	552391	533197	532159	503175	552097	461804	411033	418220	491698	477238
_ITSEIPQTER_.2	ITSEIPQTER	H0YHG0	8.71028e-64	1.2691e-19	2.74501e-87	1.7862e-58	1.63698e-57	2.41626e-33	3.29086e-28	2.37562e-31	4.56559e-10	1.54018e-07	464597	547269	472379	461451	498317	516806	510287	477843	469656	465563
_FNVPVSLESK_.2	FNVPVSLESK	H0YHG0	4.74575e-35	0.0004236	6.58918e-06	1.39126e-09	3.40162e-10	6.11968e-16	4.80108e-12	0.000430432	4.87652e-05	5.66978e-06	325088	337509	328369	328657	317570	244018	234697	208571	222306	201348
_FGLNVSSISRK_.3	FGLNVSSISRK	H0YHG0	2.13465e-05	3.99381e-07	1.69429e-25	7.40647e-09	1.32243e-22	4.32026e-10	2.1566e-09	4.3871e-08	5.35436e-05	0.000222829	117852	125991	130002	114980	108987	177760	230628	220840	255481	226045
_FGLNVSSISRK_.2	FGLNVSSISRK	H0YHG0	1.42009e-38	0.00143867	2.53028e-19	0.000671811	6.00259e-05	3.91038e-13	3.72822e-17	2.06991e-07	7.73355e-05	0.000190431	117852	125991	130002	114980	108987	177760	230628	220840	255481	226045
_FGLN[+1]VSSISRK_.3	FGLNVSSISRK	H0YHG0						2.63439e-05	2.79358e-08	1.78521e-05	0.000811286	0.000521029	117852	125991	130002	114980	108987	177760	230628	220840	255481	226045
_ERFGIVTSSAGTGTTEDTEAK_.3	ERFGIVTSSAGTGTTEDTEAK	H0YHG0	3.54369e-82	7.10324e-17	8.8505e-99	9.0216e-42	1.5255e-57	4.31906e-25	2.88854e-38	2.11927e-27	7.94272e-08	4.20016e-07	95953.3	95607.5	93207.8	98894.5	98141.8	72938.5	122568	93724.4	80769.6	112629
_SHHGEHERPEFIAYPHLR_.5	SHHGEHERPEFIAYPHLR	H0YIV9	8.08995e-05	0.00660629				2.00477e-07	1.9206e-19	6.58214e-11	0.000460725	0.000162909	74171.3	144122	43766.7	37586.6	44619.3	79185.6	69362	146681	72627.6	75984.8
_SHHGEHERPEFIAYPHLR_.4	SHHGEHERPEFIAYPHLR	H0YIV9	1.26474e-09		3.48643e-06	0.00457335	7.5066e-15	6.8904e-07	8.17995e-09			8.28262e-05	74171.3	144122	43766.7	37586.6	44619.3	79185.6	69362	146681	72627.6	75984.8
_SHHGEHERPEFIAYPHLR_.3	SHHGEHERPEFIAYPHLR	H0YIV9	0.00680415					0.000830406	0.00459639		0.000418299	0.000180237	74171.3	144122	43766.7	37586.6	44619.3	79185.6	69362	146681	72627.6	75984.8
_IVVNLTGR_.2	IVVNLTGR	H3BN98	3.53861e-74	7.6093e-16	4.61294e-57	2.71085e-33	1.63267e-41	1.09423e-17	2.17955e-14	8.91553e-16	5.45836e-05	3.90388e-05	507404	573574	571708	517656	480535	476002	541990	511829	548730	620548
_HGYIGEFEIIDDHR_.3	HGYIGEFEIIDDHR	H3BN98	7.98203e-86	1.38872e-17	5.19749e-65	6.22228e-55	7.98293e-54	3.09239e-40	8.99074e-48	1.40993e-41	6.26379e-09	1.80007e-08	280527	299481	455818	287967	458101	270507	249195	324337	301480	337904
_HGYIGEFEIIDDHR_.2	HGYIGEFEIIDDHR	H3BN98	1.54075e-67	6.55984e-17	1.22487e-58	3.3667e-39	2.7295e-42	1.41844e-29	7.50226e-31	1.67561e-24	1.74211e-08	6.54999e-06	280527	299481	455818	287967	458101	270507	249195	324337	301480	337904
_HGYIGEFEIIDDHR_.4	HGYIGEFEIIDDHR	H3BN98	3.42115e-06	4.02369e-07		0.000436144		3.54414e-05	6.76169e-06	3.99304e-19	7.34198e-06	5.32128e-05	280527	299481	455818	287967	458101	270507	249195	324337	301480	337904
_HGYIGEFEIIDDHRAGK_.4	HGYIGEFEIIDDHRAGK	H3BN98	3.65243e-85	2.72959e-23	1.06337e-77	1.44813e-59	9.47063e-68	4.19702e-35	2.75262e-35	7.29619e-35	1.09485e-09	6.04488e-08	803864	878684	887052	871008	883278	1.22894e+06	890658	774877	797731	1.10765e+06
_HGYIGEFEIIDDHRAGK_.3	HGYIGEFEIIDDHRAGK	H3BN98	5.41553e-90	4.31009e-21	5.00541e-70	1.10212e-48	2.9271e-63	1.67998e-30	1.97325e-35	7.56942e-38	2.69404e-06	2.85999e-07	803864	878684	887052	871008	883278	1.22894e+06	890658	774877	797731	1.10765e+06
_HGYIGEFEIIDDHRAGK_.2	HGYIGEFEIIDDHRAGK	H3BN98	4.86232e-86	9.30186e-19	2.25638e-91	4.15025e-64	3.90868e-56	6.54583e-46	1.91255e-39	7.82826e-38	7.71461e-09	6.52752e-09	803864	878684	887052	871008	883278	1.22894e+06	890658	774877	797731	1.10765e+06
_HGYIGEFEIIDDHRAGK_.5	HGYIGEFEIIDDHRAGK	H3BN98		0.000375422				1.49844e-16	6.73625e-14	1.32299e-06	0.00232833	0.000526555	803864	878684	887052	871008	883278	1.22894e+06	890658	774877	797731	1.10765e+06
_FLTVMMK_.2	FLTVMMK	H3BN98	9.19845e-66	7.68176e-15	1.21726e-58	3.64496e-38	3.66504e-41	3.43243e-30	5.46203e-32	1.46055e-26	2.119e-08	2.28349e-07	937449	999457	966331	939510	1.19057e+06	1.00766e+06	1.22979e+06	1.03679e+06	1.16434e+06	1.16567e+06
_FLTVM[+16]MK_.2	FLTVMMK	H3BN98	6.4363e-07	0.000930908	2.78169e-14	2.80423e-06	1.22772e-09	6.59828e-07	5.42833e-15	2.48908e-14	0.00320465	0.000302512	937449	999457	966331	939510	1.19057e+06	1.00766e+06	1.22979e+06	1.03679e+06	1.16434e+06	1.16567e+06
_FLTVMM[+16]K_.2	FLTVMMK	H3BN98	0.00205172	0.000560252	0.00111494	0.00180985		0.00266302	0.00423336	0.00124205			937449	999457	966331	939510	1.19057e+06	1.00766e+06	1.22979e+06	1.03679e+06	1.16434e+06	1.16567e+06
_IVVNLTGRLNK_.3	IVVNLTGRLNK	H3BN98	4.35673e-18	2.75526e-07	2.98342e-30	4.50225e-12	1.42658e-22	0.000944193	0.00317916	0.00167036	0.00083847	0.00547945	603259	628654	700514	624860	603537	1.29818e+06	639433	959781	1.11459e+06	731499
_IVVNLTGRLNK_.2	IVVNLTGRLNK	H3BN98	2.63864e-89	4.42072e-19	8.96628e-80	2.52839e-60	4.06097e-62	1.17529e-35	1.15343e-26	9.50798e-21	3.99964e-06	8.03801e-06	603259	628654	700514	624860	603537	1.29818e+06	639433	959781	1.11459e+06	731499
_IVVN[+1]LTGRLNK_.3	IVVNLTGRLNK	H3BN98	9.56217e-12		4.71528e-05	9.04005e-10	0.0076421	0.000291207		0.00108688	0.00337756	0.00175883	603259	628654	700514	624860	603537	1.29818e+06	639433	959781	1.11459e+06	731499
_IVVN[+1]LTGRLNK_.2	IVVNLTGRLNK	H3BN98						0.00149128	0.000568081	0.00275712	0.00146965	0.00854707	603259	628654	700514	624860	603537	1.29818e+06	639433	959781	1.11459e+06	731499
_IVVNLTGRLN[+1]K_.3	IVVNLTGRLNK	H3BN98		0.004365				0.00374516					603259	628654	700514	624860	603537	1.29818e+06	639433	959781	1.11459e+06	731499
_MNVLADALK_.2	MNVLADALK	H3BN98	1.51697e-57	9.3087e-15	9.70185e-57	1.10585e-48	1.69029e-45	1.279e-22	1.3745e-15	1.19181e-12	3.08e-06	2.70795e-07	261052	210712	240361	221145	228007	217114	201620	220416	169602	218957
_LTDAFLLLR_.2	LTDAFLLLR	H3BU86	0.0026225	9.19554e-05	0.00876408	6.61553e-06	5.47448e-12	3.83585e-36	1.08963e-14	1.15359e-34	5.66968e-07	2.50762e-07	10204.9	8508.97	11077.6	8407.46	7718.22	8065.91	11354.6	11162	4679.73	11184
_DGYISNGELFQVLK_.2	DGYISNGELFQVLK	H7BYZ3	2.33734e-29	7.55335e-07	0.00129471	0.00130862	3.23572e-12	9.46292e-16	7.37143e-23	8.20489e-27	5.41278e-06	6.65884e-06	47000	55058.3	40770.3	42064.4	48140.1	53079.1	45414.5	60386.9	53115.5	53215.7
_DGYISN[+1]GELFQVLK_.2	DGYISNGELFQVLK	H7BYZ3	0.000363436			0.000328256	3.07995e-07	0.00177221	0.00205665	0.00120123		0.000261217	47000	55058.3	40770.3	42064.4	48140.1	53079.1	45414.5	60386.9	53115.5	53215.7
_HFELGGDK_.2	HFELGGDK	H7BZ11	9.48491e-75	5.26609e-15	6.77682e-64	2.35659e-42	6.59706e-44	1.83036e-43	3.13945e-37	2.73407e-31	1.2879e-09	3.16818e-08	100928	97993.9	113474	104224	112244	93266.7	94521.9	102095	84512.2	88971
_DSLYAQGK_.2	DSLYAQGK	H7BZ11	4.34226e-06	6.8986e-06	3.73827e-05	0.00911433	9.08554e-06	9.32403e-05	8.55571e-07	0.00237605	2.85151e-05	0.00885985	19248.8	18491.1	21566.5	22729.3	28584.3	24501.3	25491.7	19323.2	27655.5	22899.9
_LEC[+57]VEPNC[+57]R_.2	LECVEPNCR	H7BZ11	1.35556e-39	1.48709e-10	7.6498e-54	1.11766e-11	8.8475e-43	1.98041e-38	8.76645e-30	2.04266e-31	4.4406e-08	1.6534e-08	85171.1	75796.9	83698.3	84486.8	79898.2	60122	44521.2	87018.8	40039.3	35739.6
_LEC[+57]VEPN[+1]C[+57]R_.2	LECVEPNCR	H7BZ11							0.00570699		0.00276911	0.0026313	85171.1	75796.9	83698.3	84486.8	79898.2	60122	44521.2	87018.8	40039.3	35739.6
_IVLRLEC[+57]VEPNC[+57]R_.3	IVLRLECVEPNCR	H7BZ11	5.9638e-54	1.91118e-12	5.56085e-48	2.7008e-44	5.88818e-38	1.50376e-24	1.70808e-21	2.14908e-17	1.18906e-07	3.21224e-05	323365	363942	255365	267364	260869	339881	199343	334122	116587	302606
_IVLRLEC[+57]VEPN[+1]C[+57]R_.3	IVLRLECVEPNCR	H7BZ11			0.00761684	0.00485441	0.00327019		1.32749e-05		0.00803522		323365	363942	255365	267364	260869	339881	199343	334122	116587	302606
_IVLRLEC[+57]VEPN[+1]C[+57]R_.2	IVLRLECVEPNCR	H7BZ11									0.00992888		323365	363942	255365	267364	260869	339881	199343	334122	116587	302606
_YPEAPPFVR_.2	YPEAPPFVR	I3L0A0	3.77647e-80	1.40823e-24	8.97676e-79	2.62711e-60	6.92989e-70	1.1009e-36	5.9002e-29	3.99828e-38	3.51774e-06	1.15266e-07	867914	856266	954538	884251	900749	869964	850124	781820	806899	872388
_VVLQELR_.2	VVLQELR	I3L0A0	6.84904e-32	2.9089e-09	7.29768e-41	2.20809e-26	8.00045e-38	4.89003e-07	3.50436e-06	3.16279e-07	0.000366626	7.47689e-06	381541	383205	428943	362909	424937	337507	362036	287368	378418	346500
_WQNSYSIK_.2	WQNSYSIK	I3L0A0	6.60646e-43	5.60227e-10	6.67727e-58	2.38812e-34	1.9509e-29	1.47955e-10	1.23339e-12	6.35932e-20	6.41564e-05	0.000135579	355462	406354	357895	369280	361102	375738	305657	338364	317678	355815
_VVLQELRR_.2	VVLQELRR	I3L0A0	7.28274e-21	1.14032e-12	3.83022e-41	4.73306e-18	2.33985e-24	3.52728e-22	4.06253e-16	2.09776e-13	1.11281e-05	0.000223173	52052.1	53995.5	48329.9	54831.8	45988.5	59581.3	40071.8	54973.4	38427	46557.9
_WTGMIIGPPR_.2	WTGMIIGPPR	I3L0A0	6.0327e-87	1.82996e-22	1.06225e-66	8.17301e-50	6.98019e-55	5.85643e-26	8.27267e-25	1.24763e-30	6.08382e-10	6.69021e-08	584313	565024	570077	587207	551220	675597	289360	541765	548136	489557
_WTGM[+16]IIGPPR_.2	WTGMIIGPPR	I3L0A0							0.00499173				584313	565024	570077	587207	551220	675597	289360	541765	548136	489557
_YPEAPPFVRFVTK_.3	YPEAPPFVRFVTK	I3L0A0	1.13366e-31	0.000217424	4.80843e-14	1.37927e-09	1.08324e-15	8.95656e-38	7.33567e-10	0.00105243	0.000966624	0.000720584	32006.2	32145.8	31363.9	29706.4	34021.8	43073.6	40308.4	49398.1	38954.4	41774.4
_NFRLLEELEEGQK_.3	NFRLLEELEEGQK	I3L0A0	2.84596e-95	1.55229e-20	6.61031e-83	6.25439e-55	8.4679e-56	2.03019e-39	1.43227e-27	3.59962e-44	2.61595e-07	2.91105e-08	74005.1	72066.3	69809.1	73654.9	61193.6	77251.2	62877.1	81389.9	67560	67918.8
_NFRLLEELEEGQK_.2	NFRLLEELEEGQK	I3L0A0	3.65226e-79	3.19851e-19	2.0289e-55	3.58027e-47	8.38961e-56		7.87442e-41	6.24425e-22	2.76163e-10	5.98855e-07	74005.1	72066.3	69809.1	73654.9	61193.6	77251.2	62877.1	81389.9	67560	67918.8
_NFRLLEELEEGQ[+1]K_.2	NFRLLEELEEGQK	I3L0A0					0.00363456	0.000273122	7.13622e-06			0.00443743	74005.1	72066.3	69809.1	73654.9	61193.6	77251.2	62877.1	81389.9	67560	67918.8
_N[+1]FRLLEELEEGQK_.2	NFRLLEELEEGQK	I3L0A0								0.0099199			74005.1	72066.3	69809.1	73654.9	61193.6	77251.2	62877.1	81389.9	67560	67918.8
_LLEELEEGQK_.2	LLEELEEGQK	I3L0A0	1.52086e-11	6.58329e-06	1.22016e-14	1.13822e-09	1.04541e-12	3.15698e-12	1.48728e-12	1.24435e-14	0.000626783	0.000538438	327924	300060	324122	334061	333726	358961	408498	287135	322264	325312
_INMNGVNSSNGVVDPR_.2	INMNGVNSSNGVVDPR	I3L0A0	7.3464e-63	5.56408e-06	2.34554e-40	4.05125e-16	2.01469e-25	1.29301e-45	6.03634e-30	8.26743e-32	1.93539e-08	5.28425e-08	40390.1	43187.8	38745.8	46538.5	45185.2	49998.8	44700.9	65438.6	65711.6	75640.9
_INMN[+1]GVNSSNGVVDPR_.2	INMNGVNSSNGVVDPR	I3L0A0	1.78748e-28	4.96357e-05	9.36629e-32	1.17996e-14	5.82098e-26	5.05281e-41	9.61293e-28	1.64693e-26	2.29644e-07	5.54452e-07	40390.1	43187.8	38745.8	46538.5	45185.2	49998.8	44700.9	65438.6	65711.6	75640.9
_INMNGVN[+1]SSNGVVDPR_.2	INMNGVNSSNGVVDPR	I3L0A0	8.47493e-12	0.00862331	4.74553e-05	0.000482081	1.32902e-06	1.07129e-22	1.03119e-28	3.28092e-08	9.3481e-05	0.000371705	40390.1	43187.8	38745.8	46538.5	45185.2	49998.8	44700.9	65438.6	65711.6	75640.9
_INMNGVNSSN[+1]GVVDPR_.2	INMNGVNSSNGVVDPR	I3L0A0	0.00227905	0.000802	4.90389e-07		0.000426439	2.03763e-06	3.4137e-20	0.00114354			40390.1	43187.8	38745.8	46538.5	45185.2	49998.8	44700.9	65438.6	65711.6	75640.9
_LVLDPYLLK_.2	LVLDPYLLK	I3L0E3	2.61539e-94	1.78092e-21	7.11755e-84	1.65168e-53	7.56867e-58	5.19659e-21	1.68559e-28	3.18412e-31	5.43499e-06	2.47978e-07	87897.7	146502	116035	99043.8	111978	135466	149631	108943	115858	135463
_RSFAHLLPSPEPSPEGSYVGQ[+1]HSQGLGGHYADSYLK_.5	RSFAHLLPSPEPSPEGSYVGQHSQGLGGHYADSYLK	K7EQG2	1.36652e-09	0.000996318	1.99822e-19	7.94647e-14	4.46269e-14	1.96795e-09	1.73329e-15	5.85364e-06	0.000536855	4.8243e-07	47645.9	32372.3	41409	38968.4	29208.2	40026.3	49601.7	38722.4	37848.4	37492.7
_RSFAHLLPSPEPSPEGSYVGQHSQGLGGHYADSYLK_.4	RSFAHLLPSPEPSPEGSYVGQHSQGLGGHYADSYLK	K7EQG2		0.000530025		0.00183997	0.00516395	8.06325e-10		0.0013681	0.00493901	0.00608573	47645.9	32372.3	41409	38968.4	29208.2	40026.3	49601.7	38722.4	37848.4	37492.7
_RSFAHLLPSPEPSPEGSYVGQHSQGLGGHYADSYLK_.5	RSFAHLLPSPEPSPEGSYVGQHSQGLGGHYADSYLK	K7EQG2	4.46465e-09			0.000953024		8.84024e-05		0.0014286	0.00375134	0.000435741	47645.9	32372.3	41409	38968.4	29208.2	40026.3	49601.7	38722.4	37848.4	37492.7
_LGALSGAAALGFASYGAHGAQFPDAYGK_.3	LGALSGAAALGFASYGAHGAQFPDAYGK	K7ERE1	4.65761e-18	7.73124e-07	7.40965e-19	1.49666e-09	3.25315e-24	2.35369e-16	4.60745e-20	1.46484e-07	0.00064718	0.000445689	57143.7	52067.3	61640.8	54600.4	60196.7	23540.8	31764.9	27446	23996.5	24023.1
_LVLLGESAVGK_.2	LVLLGESAVGK	K7ERQ8	1.2085e-88	4.43048e-19	5.82624e-74	2.31178e-51	9.29037e-61	1.13672e-21	2.596e-20	2.77461e-29	1.43211e-06	2.45507e-08	438745	469104	452616	437212	427671	731501	685481	705090	657473	670125
_[-17]QASPNIVIALAGNK_.2	QASPNIVIALAGNK	K7ERQ8	1.69529e-101	9.89728e-10	7.50667e-71	1.00356e-41	9.29788e-37	3.86773e-29	1.91036e-28	2.49126e-39	2.72767e-11	2.64261e-08	110519	122426	101682	112409	123316	152857	167920	128400	163571	273563
_QASPNIVIALAGNK_.2	QASPNIVIALAGNK	K7ERQ8	1.68801e-20	1.57643e-10	2.4707e-20	3.527e-23	1.64259e-28	4.82214e-25	5.34818e-25	0.000321188	0.000378493	0.00681789	110519	122426	101682	112409	123316	152857	167920	128400	163571	273563
_Q[+1]ASPNIVIALAGNK_.2	QASPNIVIALAGNK	K7ERQ8	1.13234e-05	0.000263791	7.50531e-09	2.56584e-08	1.05459e-11	7.3138e-14	1.45244e-13	0.000401086		0.00601518	110519	122426	101682	112409	123316	152857	167920	128400	163571	273563
_ELQRQASPNIVIALAGNK_.3	ELQRQASPNIVIALAGNK	K7ERQ8	2.80606e-11	2.39071e-07	0.000297885	0.00183729	0.00579557	1.02696e-05	2.16949e-05	2.34499e-15	0.000142646	0.000299887	73263.8	79661.3	84262	40156.4	47960.8	38056.6	38582.3	59145.6	44251.6	95772
_ELQRQASPNIVIALAGNK_.2	ELQRQASPNIVIALAGNK	K7ERQ8				0.00469765	0.0096293	2.72771e-06	2.6204e-11	9.14982e-05	7.49984e-06		73263.8	79661.3	84262	40156.4	47960.8	38056.6	38582.3	59145.6	44251.6	95772
_ELQ[+1]RQASPNIVIALAGNK_.3	ELQRQASPNIVIALAGNK	K7ERQ8						2.5612e-06	0.00420824	0.00208102	0.0049908	0.00605001	73263.8	79661.3	84262	40156.4	47960.8	38056.6	38582.3	59145.6	44251.6	95772
_[+42]AGRGGAARPNGPAAGNK_.3	AGRGGAARPNGPAAGNK	K7ERQ8	1.40523e-105	8.21604e-20	1.39465e-67	3.27636e-35	5.37751e-52	3.17957e-33	7.12599e-15	9.54547e-29	0.0012623	0.00021871	11038.3	9086.11	11350.6	8634	10354.1	5280.55	6370.37	14269.7	5605.48	4858.51
_[+42]AGRGGAARPN[+1]GPAAGNK_.3	AGRGGAARPNGPAAGNK	K7ERQ8	0.00137599	0.000659183	5.04493e-33	1.39094e-09		0.00473111		3.73367e-11	0.000218236	0.000346352	11038.3	9086.11	11350.6	8634	10354.1	5280.55	6370.37	14269.7	5605.48	4858.51
_FEIWDTAGQER_.2	FEIWDTAGQER	K7ERQ8	4.6345e-54	5.43788e-19	1.28834e-56	1.96009e-45	1.65616e-47	2.93106e-38	1.39695e-38	3.49238e-35	6.06477e-06	8.2149e-08	788547	830128	763877	781670	769449	866641	909460	787411	549878	723933
_YHSLAPMYYR_.3	YHSLAPMYYR	K7ERQ8	2.36293e-84	2.66099e-15	2.55294e-75	6.29005e-43	1.26404e-40	1.00906e-28	2.19175e-29	3.44049e-26	2.97278e-06	1.01714e-06	130480	129419	137902	122043	134149	147682	176299	90431.9	128934	152638
_YHSLAPMYYR_.2	YHSLAPMYYR	K7ERQ8	4.46498e-75	4.24681e-14	1.52512e-38	6.13374e-36	7.21788e-29	2.37556e-48		1.61116e-45	1.02225e-07	1.87514e-08	130480	129419	137902	122043	134149	147682	176299	90431.9	128934	152638
_YHSLAPM[+16]YYR_.3	YHSLAPMYYR	K7ERQ8								0.00023452			130480	129419	137902	122043	134149	147682	176299	90431.9	128934	152638
_FEIWDTAGQERYHSLAPMYYR_.3	FEIWDTAGQERYHSLAPMYYR	K7ERQ8	5.08148e-05	0.0010083	1.88203e-07	0.00526828	1.98155e-05	3.98347e-16	1.68163e-16	8.96222e-05	0.000975445	0.000138496	65438.5	53809.6	59533.7	61639.4	60841	37301.7	37003.3	33672.4	27798.1	23885
_FEIWDTAGQERYHSLAPMYYR_.4	FEIWDTAGQERYHSLAPMYYR	K7ERQ8	3.91534e-20	0.00612532	0.00371191	6.16293e-10	0.00384956	5.38385e-05	8.2065e-06		0.0011558	0.00192919	65438.5	53809.6	59533.7	61639.4	60841	37301.7	37003.3	33672.4	27798.1	23885
_GAQAAIVVYDITNTDTFAR_.2	GAQAAIVVYDITNTDTFAR	K7ERQ8	0.00475596	0.000110011	4.0484e-06	0.00011162	9.69354e-06	3.34805e-23	1.17689e-23	5.39058e-13	2.00325e-06	3.34484e-05	39995.6	52605	63771.1	46524	58489.8	48088.8	42620.8	45303.8	36295.4	40863.5
_GAQAAIVVYDITNTDTFAR_.3	GAQAAIVVYDITNTDTFAR	K7ERQ8	0.00629325			0.00168163		0.000723865	4.53179e-10	9.27178e-06	0.000327561	6.17103e-07	39995.6	52605	63771.1	46524	58489.8	48088.8	42620.8	45303.8	36295.4	40863.5
_GAQ[+1]AAIVVYDITNTDTFAR_.2	GAQAAIVVYDITNTDTFAR	K7ERQ8									0.00271892	0.00341578	39995.6	52605	63771.1	46524	58489.8	48088.8	42620.8	45303.8	36295.4	40863.5
_GAQ[+1]AAIVVYDITNTDTFAR_.3	GAQAAIVVYDITNTDTFAR	K7ERQ8										1.41062e-05	39995.6	52605	63771.1	46524	58489.8	48088.8	42620.8	45303.8	36295.4	40863.5
_[+42]SATAATAPPAAPAGEGGPPAPPPNLTSNRR_.3	SATAATAPPAAPAGEGGPPAPPPNLTSNRR	L7N2F9	3.14383e-15	5.92637e-06	7.4413e-09	1.34045e-07	3.81691e-12	1.95544e-31	1.84057e-25	1.05749e-42	1.21136e-06	0.000178561	37208.1	35270.9	31133.4	45228.2	38645.8	50996.9	56023.2	46042.3	51524.6	40337.2
_LSELDDRADALQAGASQFETSAAK_.3	LSELDDRADALQAGASQFETSAAK	L7N2F9	3.31805e-89	1.03149e-13	6.45428e-55	3.40962e-42	5.6323e-49	5.26644e-22	8.63074e-21	2.9529e-17	0.000120102	7.42718e-08	165522	150395	89246.8	103640	78708.6	83560.4	49381.3	109535	70918	81901.6
_LSELDDRADALQAGASQ[+1]FETSAAK_.3	LSELDDRADALQAGASQFETSAAK	L7N2F9			0.00631166		0.00635639	0.00221941	0.00242363	0.00160462	0.00565017	0.000540674	165522	150395	89246.8	103640	78708.6	83560.4	49381.3	109535	70918	81901.6
_LSELDDRADALQ[+1]AGASQFETSAAK_.3	LSELDDRADALQAGASQFETSAAK	L7N2F9				0.00323322	0.00118111						165522	150395	89246.8	103640	78708.6	83560.4	49381.3	109535	70918	81901.6
_SSSGLLEWESK_.2	SSSGLLEWESK	M0QYT0	4.22208e-71	3.58938e-13	3.2086e-64	1.77688e-45	5.2783e-49	6.57984e-35	1.00988e-32	1.08043e-32	4.50132e-07	7.12927e-08	592305	573071	577978	589679	611540	756729	745011	547544	748766	665000
_LNVC[+57]VSK_.2	LNVCVSK	M0QYT0	8.99551e-19	3.19184e-08	5.55984e-15	2.0334e-29	3.21911e-25	1.55663e-27	2.03467e-19	2.65092e-22	1.99868e-05	1.02367e-05	209026	217423	220899	234710	218387	152241	183110	153680	187724	201838
_SERSSSGLLEWESK_.3	SERSSSGLLEWESK	M0QYT0	5.56903e-29	2.24235e-07	2.18848e-27	2.34241e-17	8.89302e-28	1.98015e-08	1.08837e-10	7.87208e-06	0.00609579	0.000422656	64577.6	60823	62741.6	55889.8	59293.5	47985.6	52986.7	49680.7	54329.8	55312
_SERSSSGLLEWESK_.2	SERSSSGLLEWESK	M0QYT0	4.82329e-25	0.000116004	0.00410404	8.95366e-07	2.37617e-05	1.70953e-08	9.55013e-11	0.00297924	6.97666e-05	0.000258069	64577.6	60823	62741.6	55889.8	59293.5	47985.6	52986.7	49680.7	54329.8	55312
_SDALETLGFLNHYQMK_.3	SDALETLGFLNHYQMK	M0QYT0	3.24155e-65	3.63311e-21	7.11439e-66	5.75234e-43	2.7398e-59	1.26726e-14	3.24234e-14	3.87768e-09	5.73179e-06	1.2444e-05	364706	362214	378818	354548	346294	453172	451822	427402	441402	449154
_SDALETLGFLNHYQMK_.2	SDALETLGFLNHYQMK	M0QYT0	4.27517e-33	2.46677e-13	2.33385e-44	2.8673e-28	3.37728e-38	2.18002e-14	8.65909e-15	3.73854e-12	4.97898e-05	2.22138e-05	364706	362214	378818	354548	346294	453172	451822	427402	441402	449154
_SDALETLGFLNHYQ[+1]MK_.2	SDALETLGFLNHYQMK	M0QYT0	0.000799411	0.000466144	6.03488e-09	0.00102523	0.00404233	0.00191314	0.000623482	0.00142405	0.000427963	0.00296388	364706	362214	378818	354548	346294	453172	451822	427402	441402	449154
_SDALETLGFLN[+1]HYQMK_.2	SDALETLGFLNHYQMK	M0QYT0	8.0077e-07	0.000198749	4.20629e-11	0.000521223	0.000501858	4.33861e-05	0.00061798	0.00154925	0.000926165	0.0016997	364706	362214	378818	354548	346294	453172	451822	427402	441402	449154
_SDALETLGFLN[+1]HYQMK_.3	SDALETLGFLNHYQMK	M0QYT0	2.66256e-41	1.23822e-11	5.14154e-19	4.28217e-18	3.69825e-07	7.10617e-21	0.00647367	3.01047e-19	0.000750132	0.00403271	364706	362214	378818	354548	346294	453172	451822	427402	441402	449154
_SDALETLGFLNHYQ[+1]MK_.3	SDALETLGFLNHYQMK	M0QYT0	1.1858e-18	1.1929e-10	1.77552e-26	2.29586e-12	8.23043e-14	3.81258e-08	2.35207e-06	0.0010626	0.000398308	0.000177585	364706	362214	378818	354548	346294	453172	451822	427402	441402	449154
_SDALETLGFLNHYQM[+16]K_.3	SDALETLGFLNHYQMK	M0QYT0	4.4591e-05	1.04008e-07	5.24338e-14	6.62623e-10	1.20504e-25		0.00010379	1.77271e-06		0.00769893	364706	362214	378818	354548	346294	453172	451822	427402	441402	449154
_SDALETLGFLNHYQM[+16]K_.2	SDALETLGFLNHYQMK	M0QYT0	2.62669e-13	0.000468751			1.86464e-06	4.26941e-14	1.6573e-16		0.000937691		364706	362214	378818	354548	346294	453172	451822	427402	441402	449154
_SDALETLGFLN[+1]HYQM[+16]K_.2	SDALETLGFLNHYQMK	M0QYT0	0.00226323	0.0083326			0.00632636	0.00410564	0.000798027				364706	362214	378818	354548	346294	453172	451822	427402	441402	449154
_SDALETLGFLNHYQ[+1]M[+16]K_.2	SDALETLGFLNHYQMK	M0QYT0						0.00957912					364706	362214	378818	354548	346294	453172	451822	427402	441402	449154
_HVLHVQLNRPNK_.4	HVLHVQLNRPNK	M0QYT0	7.66114e-46	1.35715e-11	3.76902e-25	1.30382e-22	1.57824e-25	7.35927e-14	1.0404e-14	3.79687e-12	9.36004e-05	3.24292e-05	58705.3	72736.4	76239	59502.9	107644	35576.7	50640.7	59230.5	52934.4	54786.4
_HVLHVQLN[+1]RPNK_.4	HVLHVQLNRPNK	M0QYT0	4.02866e-09	0.00103485	0.0041149	0.000735254	0.00550885		0.00276096	0.0018955	0.00484277	0.0018895	58705.3	72736.4	76239	59502.9	107644	35576.7	50640.7	59230.5	52934.4	54786.4
_HVLHVQLNRPNK_.2	HVLHVQLNRPNK	M0QYT0	2.84499e-19	1.18497e-06	1.54405e-30	2.55858e-07		4.52103e-53	2.86344e-57	1.64254e-51	3.36127e-11	5.32293e-08	58705.3	72736.4	76239	59502.9	107644	35576.7	50640.7	59230.5	52934.4	54786.4
_HVLHVQ[+1]LNRPNK_.4	HVLHVQLNRPNK	M0QYT0	4.6402e-09	0.000371084		0.00046536	0.00020971		0.00440722	0.00306597			58705.3	72736.4	76239	59502.9	107644	35576.7	50640.7	59230.5	52934.4	54786.4
_HVLHVQLNRPNK_.3	HVLHVQLNRPNK	M0QYT0		9.02536e-07			0.00208196	0.00452018	0.00146701				58705.3	72736.4	76239	59502.9	107644	35576.7	50640.7	59230.5	52934.4	54786.4
_AITHLNNNFMFGQK_.3	AITHLNNNFMFGQK	M0QYT0	3.41066e-80	7.94714e-23	1.23598e-70	1.88052e-44	9.66108e-64	7.21949e-33	1.47771e-38	1.00553e-38	4.84315e-07	4.06457e-08	524834	493126	520948	541534	511682	798657	768928	650656	441247	505601
_AITHLNNN[+1]FMFGQK_.3	AITHLNNNFMFGQK	M0QYT0	0.000165766	0.00101373	0.000277333	0.00180446	0.00163118	1.58711e-09	0.000698147	8.97191e-05	0.0026571	0.00661627	524834	493126	520948	541534	511682	798657	768928	650656	441247	505601
_AITHLNN[+1]NFMFGQK_.3	AITHLNNNFMFGQK	M0QYT0	5.68723e-23	1.91111e-06	5.35157e-27	9.99111e-13	6.04708e-20	6.58354e-19	2.07225e-25	2.76756e-17	0.000677805	0.000116274	524834	493126	520948	541534	511682	798657	768928	650656	441247	505601
_AITHLN[+1]NNFMFGQK_.2	AITHLNNNFMFGQK	M0QYT0	1.33646e-27	4.23758e-11	1.75762e-21	1.20689e-10	2.92348e-15	1.29234e-09	4.68245e-12	1.06599e-06	0.000320086	0.00321511	524834	493126	520948	541534	511682	798657	768928	650656	441247	505601
_AITHLNN[+1]NFMFGQK_.2	AITHLNNNFMFGQK	M0QYT0	1.44434e-40	8.15354e-13	4.01089e-39	2.07892e-23	1.95519e-39	1.07576e-19	3.94136e-22	3.66957e-16	2.87205e-05	0.00156523	524834	493126	520948	541534	511682	798657	768928	650656	441247	505601
_AITHLNNNFMFGQK_.2	AITHLNNNFMFGQK	M0QYT0	7.24413e-80	5.56806e-19	3.58554e-78	4.43589e-40	2.37964e-65	2.03324e-29	8.91419e-42	6.24989e-31	5.66391e-10	1.35881e-05	524834	493126	520948	541534	511682	798657	768928	650656	441247	505601
_AITHLNNNFMFGQ[+1]K_.2	AITHLNNNFMFGQK	M0QYT0	0.00236585	5.65132e-05	0.00162398		0.00627768	0.00978084	0.00350368	0.0009256	0.00227279	0.00443441	524834	493126	520948	541534	511682	798657	768928	650656	441247	505601
_AITHLNNNFM[+16]FGQK_.2	AITHLNNNFMFGQK	M0QYT0	0.00146517	0.00506888		0.00271925	0.00944984	5.79093e-17	1.22371e-08	0.000288441	4.90649e-05		524834	493126	520948	541534	511682	798657	768928	650656	441247	505601
_AITHLNN[+1]NFM[+16]FGQK_.2	AITHLNNNFMFGQK	M0QYT0	0.00516619					2.08547e-05	0.00319452	0.00126403	0.00135086	0.00441234	524834	493126	520948	541534	511682	798657	768928	650656	441247	505601
_AITHLNNN[+1]FM[+16]FGQK_.2	AITHLNNNFMFGQK	M0QYT0	0.00585563					0.00109669	0.00369865	0.00201507	0.00439093		524834	493126	520948	541534	511682	798657	768928	650656	441247	505601
_AITHLN[+1]NNFM[+16]FGQK_.2	AITHLNNNFMFGQK	M0QYT0		0.00896619				6.57342e-12	1.06641e-05	5.76732e-07			524834	493126	520948	541534	511682	798657	768928	650656	441247	505601
_DFSESRNNRFSTPEQ[+1]AAK_.3	DFSESRNNRFSTPEQAAK	M0QYT0	1.31951e-45	1.10261e-05	8.78203e-32	1.29911e-22	1.37115e-33	1.7246e-17	1.14121e-26	5.48867e-15	6.20954e-06	3.44938e-05	217300	267540	229394	196388	247141	265213	178890	201963	196224	245894
_DFSESRNNRFSTPEQAAK_.3	DFSESRNNRFSTPEQAAK	M0QYT0	3.46432e-78	2.75945e-14	9.77661e-62	4.66243e-47	6.20489e-65	4.93386e-34	5.63572e-35	3.7959e-31	5.34637e-09	5.77786e-07	217300	267540	229394	196388	247141	265213	178890	201963	196224	245894
_DFSESRNN[+1]RFSTPEQAAK_.3	DFSESRNNRFSTPEQAAK	M0QYT0	5.60007e-06			0.00346038	0.00210589	4.88619e-05	5.44706e-06	0.00156065	0.000611006	0.00326281	217300	267540	229394	196388	247141	265213	178890	201963	196224	245894
_DFSESRNNRFSTPEQAAK_.4	DFSESRNNRFSTPEQAAK	M0QYT0	0.000115379		0.00949962	0.00302385	1.85894e-08				0.0038872		217300	267540	229394	196388	247141	265213	178890	201963	196224	245894
_DFSESRNNRFSTPEQAAK_.2	DFSESRNNRFSTPEQAAK	M0QYT0				4.43438e-12			0.0010735		0.00666941		217300	267540	229394	196388	247141	265213	178890	201963	196224	245894
_NNRFSTPEQAAK_.3	NNRFSTPEQAAK	M0QYT0	7.36737e-05	4.69687e-07	1.69216e-15	2.19467e-05	2.53412e-10	6.87269e-06			0.000979114	0.00332392	77498.6	77797.2	76008.7	86525.1	78971.1	30702.1	5287.47	3462.48	30500.5	74737.8
_NNRFSTPEQAAK_.2	NNRFSTPEQAAK	M0QYT0						1.52786e-10	4.04095e-28	9.50188e-12	0.00925969		77498.6	77797.2	76008.7	86525.1	78971.1	30702.1	5287.47	3462.48	30500.5	74737.8
_LTGSSAQEEASGVALGEAPDHSYESLRVTSAQK_.4	LTGSSAQEEASGVALGEAPDHSYESLRVTSAQK	M0QYT0	1.12665e-73	2.55696e-17	6.60265e-55	2.58111e-44	8.96895e-52	2.63527e-20	2.24775e-10	0.00269472	0.00102313	0.00226109	25169	21956.9	23324.9	26889.4	22665.6	28650	21950.6	13111	12183.1	16682.7
_LTGSSAQEEASGVALGEAPDHSYESLRVTSAQ[+1]K_.4	LTGSSAQEEASGVALGEAPDHSYESLRVTSAQK	M0QYT0	4.14152e-45	1.21661e-07	4.22367e-34	2.35334e-11	3.17405e-17	2.7927e-07	0.00662364	0.00243222	0.00203932		25169	21956.9	23324.9	26889.4	22665.6	28650	21950.6	13111	12183.1	16682.7
_LTGSSAQ[+1]EEASGVALGEAPDHSYESLRVTSAQK_.4	LTGSSAQEEASGVALGEAPDHSYESLRVTSAQK	M0QYT0							3.98741e-10		0.00508725	0.00119373	25169	21956.9	23324.9	26889.4	22665.6	28650	21950.6	13111	12183.1	16682.7
_LTGSSAQEEASGVALGEAPDHSYESLRVTSAQK_.3	LTGSSAQEEASGVALGEAPDHSYESLRVTSAQK	M0QYT0						0.00127644					25169	21956.9	23324.9	26889.4	22665.6	28650	21950.6	13111	12183.1	16682.7
_ISWYLRDIITR_.3	ISWYLRDIITR	M0QYT0	8.85139e-65	1.49888e-13	2.09324e-53	4.02747e-34	4.7709e-48	2.82866e-40	7.82976e-36	2.1054e-44	1.45576e-07	4.92437e-09	186906	165546	218924	214904	202864	75614.5	232078	172348	212122	220994
_ISWYLRDIITR_.2	ISWYLRDIITR	M0QYT0						0.00510778					186906	165546	218924	214904	202864	75614.5	232078	172348	212122	220994
_SKPGAAMVEMADGYAVDR_.3	SKPGAAMVEMADGYAVDR	M0QYT0	1.96039e-60	5.82227e-10	3.31885e-59	2.07105e-35	2.28837e-37	6.87026e-21	5.91877e-24	7.24337e-25	1.68669e-06	8.36896e-08	310068	366711	339544	457113	318731	389364	393147	357146	362840	357785
_SKPGAAMVEMADGYAVDR_.2	SKPGAAMVEMADGYAVDR	M0QYT0	1.91107e-49	1.59193e-17	5.8927e-65	7.58211e-29	5.37685e-24	2.1217e-24	1.99191e-21	1.37906e-23	0.000150654	2.87871e-05	310068	366711	339544	457113	318731	389364	393147	357146	362840	357785
_SKPGAAM[+16]VEMADGYAVDR_.3	SKPGAAMVEMADGYAVDR	M0QYT0	0.00557801	0.00834121			0.00391784	4.36894e-14	3.10885e-12	5.17309e-15	0.000272526	0.000322692	310068	366711	339544	457113	318731	389364	393147	357146	362840	357785
_SKPGAAMVEM[+16]ADGYAVDR_.3	SKPGAAMVEMADGYAVDR	M0QYT0	0.0023565		0.00541234			0.00152567		0.000975418		0.000391099	310068	366711	339544	457113	318731	389364	393147	357146	362840	357785
_SKPGAAM[+16]VEM[+16]ADGYAVDR_.3	SKPGAAMVEMADGYAVDR	M0QYT0						0.00086724			0.00270223	0.00199017	310068	366711	339544	457113	318731	389364	393147	357146	362840	357785
_SKPGAAMVEM[+16]ADGYAVDR_.2	SKPGAAMVEMADGYAVDR	M0QYT0						1.97762e-15		0.00164441	0.000432233		310068	366711	339544	457113	318731	389364	393147	357146	362840	357785
_SKPGAAM[+16]VEMADGYAVDR_.2	SKPGAAMVEMADGYAVDR	M0QYT0							2.39706e-06				310068	366711	339544	457113	318731	389364	393147	357146	362840	357785
_MNC[+57]DRVFNVFC[+57]LYGNVEK_.3	MNCDRVFNVFCLYGNVEK	M0QYT0	3.61214e-79	1.26516e-15	2.7505e-86	1.40607e-57	2.4169e-74	2.75151e-27	3.45212e-25	7.56788e-29		4.39152e-06	62947.2	64188.2	65559.2	65516	68336.5	55113.8	73584.9	52312.4	27574.1	104589
_MNC[+57]DRVFNVFC[+57]LYGN[+1]VEK_.3	MNCDRVFNVFCLYGNVEK	M0QYT0	1.16545e-48	1.56531e-07	7.074e-27	1.4207e-22	1.33119e-17		1.36935e-10	1.54637e-19	0.000398417	0.0016264	62947.2	64188.2	65559.2	65516	68336.5	55113.8	73584.9	52312.4	27574.1	104589
_MNC[+57]DRVFN[+1]VFC[+57]LYGNVEK_.3	MNCDRVFNVFCLYGNVEK	M0QYT0	9.77256e-27	3.27867e-12	3.46952e-30	1.13855e-24	2.24833e-28	0.000337857	3.29009e-09			0.000127011	62947.2	64188.2	65559.2	65516	68336.5	55113.8	73584.9	52312.4	27574.1	104589
_MN[+1]C[+57]DRVFNVFC[+57]LYGNVEK_.3	MNCDRVFNVFCLYGNVEK	M0QYT0						4.459e-10	7.08979e-17	8.07725e-07	0.00710854	0.000380438	62947.2	64188.2	65559.2	65516	68336.5	55113.8	73584.9	52312.4	27574.1	104589
_M[+16]NC[+57]DRVFNVFC[+57]LYGNVEK_.3	MNCDRVFNVFCLYGNVEK	M0QYT0	0.0078834	0.00864384	0.000990893		0.00495828			0.00159804			62947.2	64188.2	65559.2	65516	68336.5	55113.8	73584.9	52312.4	27574.1	104589
_EMVEC[+57]FNK_.2	EMVECFNK	M0QYT0	4.59972e-08	4.58826e-05	2.7301e-16	1.16712e-07	3.24963e-12	1.41495e-12	4.45599e-22	1.62666e-24	3.05816e-06	0.000369351	82340.5	93078.6	84778.3	83576.5	74172	97739.9	108535	89105.6	103862	93646.9
_[-17]QPAIMPGQSYGLEDGSC[+57]SYK_.2	QPAIMPGQSYGLEDGSCSYK	M0QYT0	5.41732e-28	0.000400321	2.52227e-07	5.17526e-14	7.1739e-06	1.05965e-17	0.000727235	1.96076e-14	0.000251772	4.90289e-07	74870	69969.8	61398.2	73439	62112.2	54590.2	60113.1	55834.5	72295.6	80598.1
_[-17]QPAIMPGQSYGLEDGSC[+57]SYK_.3	QPAIMPGQSYGLEDGSCSYK	M0QYT0	2.16285e-12	1.61065e-07	0.00205702	1.79226e-08	0.0018797	2.26918e-17	1.81274e-21	3.75034e-28	8.32143e-06	0.000104264	74870	69969.8	61398.2	73439	62112.2	54590.2	60113.1	55834.5	72295.6	80598.1
_[-17]QPAIMPGQ[+1]SYGLEDGSC[+57]SYK_.3	QPAIMPGQSYGLEDGSCSYK	M0QYT0	4.67735e-05	0.000391827		6.82261e-05	0.0038564	2.55007e-19	4.95897e-19	7.42152e-24	2.73346e-05	9.42024e-05	74870	69969.8	61398.2	73439	62112.2	54590.2	60113.1	55834.5	72295.6	80598.1
_[-17]QPAIMPGQ[+1]SYGLEDGSC[+57]SYK_.2	QPAIMPGQSYGLEDGSCSYK	M0QYT0		0.000508722		2.49815e-05	0.00142967	0.00271951	0.00317552		0.00600288	0.000875549	74870	69969.8	61398.2	73439	62112.2	54590.2	60113.1	55834.5	72295.6	80598.1
_Q[+1]PAIMPGQSYGLEDGSC[+57]SYK_.2	QPAIMPGQSYGLEDGSCSYK	M0QYT0							0.000228745				74870	69969.8	61398.2	73439	62112.2	54590.2	60113.1	55834.5	72295.6	80598.1
_QPAIMPGQSYGLEDGSC[+57]SYK_.2	QPAIMPGQSYGLEDGSCSYK	M0QYT0							0.0062851				74870	69969.8	61398.2	73439	62112.2	54590.2	60113.1	55834.5	72295.6	80598.1
_VFWREMVEC[+57]FNK_.3	VFWREMVECFNK	M0QYT0	2.80528e-21	2.14978e-08	7.19056e-21	0.000680445	3.08015e-28	4.01478e-10	2.33485e-09	0.000204931	0.00174968	6.60557e-05	53553.9	52566.5	44205.2	42374.8	47889.2	87406.4	60087.9	54298.2	39797.7	51225.3
_VFWREMVEC[+57]FNK_.2	VFWREMVECFNK	M0QYT0							2.54744e-05		0.00296408	0.00412777	53553.9	52566.5	44205.2	42374.8	47889.2	87406.4	60087.9	54298.2	39797.7	51225.3
_ALINSPEGAVGR_.2	ALINSPEGAVGR	O00115	2.84482e-50	3.12452e-20	8.55064e-42	2.81027e-35	4.74056e-40	6.58056e-21	0.000174765	1.29641e-36	2.67494e-07	2.90926e-05	121814	102973	101294	107701	96083.8	93019.9	90939.2	118913	102296	77687.8
_ARRAASAATAAPTATPAAQESGTIPK_.4	ARRAASAATAAPTATPAAQESGTIPK	O00116	9.98274e-33	1.31378e-18	2.09278e-42	8.29603e-13	9.34884e-43	3.64216e-11	1.35257e-07	1.51454e-14	0.000426945	0.00208348	6810.89	8652.51	15906	8349.31	8479.75	10135.4	9243.3	11935.8	9751.55	8693.45
_ARRAASAATAAPTATPAAQESGTIPK_.3	ARRAASAATAAPTATPAAQESGTIPK	O00116	0.00253147	0.00528916		2.15561e-20	1.80075e-08	2.07332e-46	1.79712e-29	2.12801e-29	1.08733e-06	6.32358e-06	6810.89	8652.51	15906	8349.31	8479.75	10135.4	9243.3	11935.8	9751.55	8693.45
_GFDPN[+1]QLSVATLLFEGDREK_.3	GFDPNQLSVATLLFEGDREK	O00116	2.258e-69	9.36418e-16	8.94338e-59	2.51385e-38	8.11637e-36	4.94659e-30	3.04629e-23	1.34871e-12	0.000324245	0.00375062	24298.9	20158.8	25159.7	22060	23295.3	44677.9	20977.1	15929	11683.5	9574.29
_GFDPNQ[+1]LSVATLLFEGDREK_.3	GFDPNQLSVATLLFEGDREK	O00116	1.91093e-76	8.82342e-14	3.20664e-55	5.84078e-28	7.15065e-32	2.56262e-19	2.71607e-17	2.57159e-22	3.71435e-05	0.000200298	24298.9	20158.8	25159.7	22060	23295.3	44677.9	20977.1	15929	11683.5	9574.29
_GFDPNQLSVATLLFEGDREK_.3	GFDPNQLSVATLLFEGDREK	O00116	6.72553e-101	4.6824e-24	1.37566e-68	3.27021e-47	2.98163e-48	2.02289e-32	6.62069e-24	1.64531e-20	0.000359234	0.000244661	24298.9	20158.8	25159.7	22060	23295.3	44677.9	20977.1	15929	11683.5	9574.29
_ETNISYSQEADDRVFR_.3	ETNISYSQEADDRVFR	O00116	3.0393e-35	6.81684e-05	2.95975e-17	7.20057e-12	3.16751e-09	2.49866e-10	2.21741e-07	0.00631445	5.86352e-05	0.00547461	50187.8	52243.1	24540.4	47199.7	49118.2	54738	15688.8	37059	37993	16210
_ETNISYSQEADDRVFR_.2	ETNISYSQEADDRVFR	O00116			0.00642923				4.12926e-16			5.77611e-05	50187.8	52243.1	24540.4	47199.7	49118.2	54738	15688.8	37059	37993	16210
_ASLNPSDTPPSVVNEDFLHDLK_.3	ASLNPSDTPPSVVNEDFLHDLK	O00116	0.00589667	0.00618	0.00115398	0.0008202	5.00863e-05	0.00350716	0.00100441	0.000245112	0.000310899	0.000425213	128824	135015	127472	128472	89402.3	74011.2	73883.2	98942.6	81369.4	93081.4
_ASLN[+1]PSDTPPSVVNEDFLHDLK_.3	ASLNPSDTPPSVVNEDFLHDLK	O00116			7.7998e-05	0.0024491	0.00394727	0.00807953	7.76004e-06	0.00111176	0.000336675	0.000827809	128824	135015	127472	128472	89402.3	74011.2	73883.2	98942.6	81369.4	93081.4
_[-17]QVYDIAAK_.1	QVYDIAAK	O00116	1.80454e-06	0.000377848	1.30053e-41	0.00590523	7.46964e-27	5.57234e-27	2.82059e-33	2.67514e-13	7.69547e-08	2.22106e-08	52122	42580.9	41764	47667.4	44738.3	47245.2	45764.5	26285.3	47025.6	45487
_[-17]QVYDIAAK_.2	QVYDIAAK	O00116										0.00548282	52122	42580.9	41764	47667.4	44738.3	47245.2	45764.5	26285.3	47025.6	45487
_ESISDVGFGMLK_.2	ESISDVGFGMLK	O00116	3.21773e-34	2.14099e-07	7.43955e-29	6.11679e-13	1.43266e-27	0.000123635	9.63661e-06	2.1491e-17	2.70686e-06	1.22505e-06	208820	224091	252442	226773	225232	180617	193220	227654	231471	164177
_AASAATAAPTATPAAQESGTIPK_.3	AASAATAAPTATPAAQESGTIPK	O00116	1.04021e-11	4.28006e-06	5.47803e-12	1.78198e-11	1.72059e-07	3.17103e-06	0.00100186	0.00205655	0.00116772		15443.1	28082.3	26176.3	23494.4	34882.2	26348.3	26660.2	26634.9	29567.7	31468.6
_AASAATAAPTATPAAQESGTIPK_.2	AASAATAAPTATPAAQESGTIPK	O00116		0.000855972	2.20878e-09		3.29237e-05	0.000380088	0.000296384	0.000896311	0.000288596	0.00313765	15443.1	28082.3	26176.3	23494.4	34882.2	26348.3	26660.2	26634.9	29567.7	31468.6
_AASAATAAPTATPAAQ[+1]ESGTIPK_.2	AASAATAAPTATPAAQESGTIPK	O00116									0.00336575	0.00736829	15443.1	28082.3	26176.3	23494.4	34882.2	26348.3	26660.2	26634.9	29567.7	31468.6
_YGSVAFPNFEQGVAC[+57]LR_.2	YGSVAFPNFEQGVACLR	O00116	2.14783e-24	8.4551e-09	8.44304e-30	9.8487e-28	7.59101e-47	2.15949e-16	2.75048e-13	2.38913e-29	0.000677805	0.000338754	46014.9	51279.9	37205.7	41255.7	41213.5	54561.2	48306.9	42636.2	44650.4	25399.6
_YGSVAFPNFEQGVAC[+57]LR_.3	YGSVAFPNFEQGVACLR	O00116					0.00836143				0.00126283	0.00778506	46014.9	51279.9	37205.7	41255.7	41213.5	54561.2	48306.9	42636.2	44650.4	25399.6
_YGSVAFPNFEQ[+1]GVAC[+57]LR_.2	YGSVAFPNFEQGVACLR	O00116								0.002661			46014.9	51279.9	37205.7	41255.7	41213.5	54561.2	48306.9	42636.2	44650.4	25399.6
_NIYGNIEDLVVHIK_.3	NIYGNIEDLVVHIK	O00116	4.48322e-101	6.64309e-18	3.44868e-72	2.97258e-44	1.24395e-63		4.19086e-22	3.14516e-32	3.54236e-09	1.57739e-08	24926.3	30577	29027.6	30864.7	31850.1	18108.8	34993.7	35946.5	69034.6	39753.9
_NIYGNIEDLVVHIK_.2	NIYGNIEDLVVHIK	O00116	1.69224e-06					5.19337e-35	2.05362e-20	0.00117316		6.70673e-06	24926.3	30577	29027.6	30864.7	31850.1	18108.8	34993.7	35946.5	69034.6	39753.9
_TIISLDTSQMNR_.2	TIISLDTSQMNR	O00116	1.04178e-10	1.1265e-07	1.54273e-50	8.48117e-16	1.27935e-28	3.99548e-39	5.08349e-08	7.46222e-26	8.15154e-08	9.08352e-05	165327	162116	163221	130179	167819	141073	107445	203618	118771	194935
_TIISLDTSQ[+1]MNR_.2	TIISLDTSQMNR	O00116				0.00558894							165327	162116	163221	130179	167819	141073	107445	203618	118771	194935
_TIISLDTSQM[+16]NR_.2	TIISLDTSQMNR	O00116									0.00726433		165327	162116	163221	130179	167819	141073	107445	203618	118771	194935
_LQQQELREK_.3	LQQQELREK	O00139	7.3771e-49	3.98399e-08	7.75503e-42	4.32786e-26	3.81385e-32	2.0228e-25	8.59362e-21	9.21712e-18	2.48548e-05	6.01003e-05	436570	580498	552967	484256	540675	645410	668364	391440	441890	468588
_FSLIDLAGNER_.2	FSLIDLAGNER	O00139	0.0036993	3.80496e-10	7.76038e-34	2.66467e-20	9.87961e-21	2.80119e-19	1.08801e-07	3.77474e-28	5.83666e-07	1.66067e-06	52606.8	64152.7	51459.4	45938.2	51554.2	57453.6	52216	54925.2	63147.8	57957.5
_VSVFFGGLSIK_.2	VSVFFGGLSIK	O00148	8.38236e-117	3.70968e-20	6.68058e-105	1.01685e-63	6.97736e-80	2.73757e-09	1.41987e-36	1.66223e-05	3.17797e-05	1.03331e-09	262212	260369	286099	270796	262023	410993	864833	616351	441891	505950
_NC[+57]PHVVVGTPGR_.3	NCPHVVVGTPGR	O00148	5.48795e-07	0.000134033	1.01501e-17	0.00252082	0.000746837	4.81844e-08	2.05178e-16	1.80493e-06	5.73298e-05	0.000101141	132719	120072	143668	173997	126523	48102.3	43106.6	44822.5	48816.7	49829.4
_NC[+57]PHVVVGTPGR_.2	NCPHVVVGTPGR	O00148	0.000163937	0.00124899	1.03726e-06		0.00790278	2.19491e-09	6.95326e-09	0.000597891	0.000114089	0.00026515	132719	120072	143668	173997	126523	48102.3	43106.6	44822.5	48816.7	49829.4
_N[+1]C[+57]PHVVVGTPGR_.3	NCPHVVVGTPGR	O00148	1.09103e-07	0.000172894	2.51261e-05	0.000582181	4.5955e-05						132719	120072	143668	173997	126523	48102.3	43106.6	44822.5	48816.7	49829.4
_HFVLDEC[+57]DK_.2	HFVLDECDK	O00148	2.29509e-64	3.29591e-11	6.4915e-50	4.9498e-32	1.28435e-35	1.00438e-40	1.67863e-49	3.23043e-47	2.48195e-11	8.65357e-08	71795.2	65356.7	70177.4	79108.8	76293.1	43236.8	44383.6	43703.2	40656.1	47211.9
_HFVLDEC[+57]DK_.3	HFVLDECDK	O00148						0.00622178	2.12902e-06	5.52834e-08	0.000280546	0.00414977	71795.2	65356.7	70177.4	79108.8	76293.1	43236.8	44383.6	43703.2	40656.1	47211.9
_NC[+57]PHVVVGTPGRILALVR_.4	NCPHVVVGTPGRILALVR	O00148	7.0919e-54	1.1366e-09	2.38266e-20	1.85469e-20	4.58363e-16	2.68576e-28	3.67673e-32	3.88116e-27	2.56439e-07	4.02334e-09	43895	46163.3	43827.9	42062.5	43117.3	57985.5	41990.7	48894	38196.9	50114.2
_NC[+57]PHVVVGTPGRILALVR_.3	NCPHVVVGTPGRILALVR	O00148	2.44075e-26	8.23175e-09	9.34719e-40	8.7978e-14	1.73859e-29	1.81366e-46	7.93076e-33	1.43235e-44	2.18001e-09	2.8265e-08	43895	46163.3	43827.9	42062.5	43117.3	57985.5	41990.7	48894	38196.9	50114.2
_DVQEIFRLTPHEK_.4	DVQEIFRLTPHEK	O00148	2.81334e-08	0.00616877	6.7236e-15	0.000650788	2.01317e-19	1.62016e-08	2.00023e-09	0.00126712	0.00525723	0.000487013	25678.7	22622.2	26511.1	23212.5	23312.2	61664.5	48409.2	28180.8	19732.9	43518.2
_DVQEIFRLTPHEK_.3	DVQEIFRLTPHEK	O00148	0.00220095	0.000486391	1.62784e-13	0.000880265	1.3122e-07	1.49166e-10	5.38324e-05			0.000204041	25678.7	22622.2	26511.1	23212.5	23312.2	61664.5	48409.2	28180.8	19732.9	43518.2
_DVQ[+1]EIFRLTPHEK_.3	DVQEIFRLTPHEK	O00148						1.04404e-06	0.00522862			0.00202116	25678.7	22622.2	26511.1	23212.5	23312.2	61664.5	48409.2	28180.8	19732.9	43518.2
_FMQDPMEVFVDDETK_.2	FMQDPMEVFVDDETK	O00148	3.65363e-44	0.000251115	2.06684e-08	1.85646e-11	1.38509e-08	4.75852e-20	3.35333e-17	7.6647e-31	1.52949e-08	4.27228e-06	73738.8	71055.8	73540.1	80040.6	71492.6	86756.7	64820.4	72706.7	63754.2	68249.4
_FMQDPMEVFVDDETK_.3	FMQDPMEVFVDDETK	O00148	5.15118e-10	0.00625778	2.53243e-05	8.65233e-08	2.60725e-06	4.76799e-20	1.49698e-18	0.000396258	0.000542957	8.79252e-05	73738.8	71055.8	73540.1	80040.6	71492.6	86756.7	64820.4	72706.7	63754.2	68249.4
_FM[+16]QDPMEVFVDDETK_.2	FMQDPMEVFVDDETK	O00148	8.34469e-06	0.000228701	0.00371585	0.00180252	0.00452139		0.000147268		0.000424207	0.000568377	73738.8	71055.8	73540.1	80040.6	71492.6	86756.7	64820.4	72706.7	63754.2	68249.4
_FM[+16]Q[+1]DPMEVFVDDETK_.2	FMQDPMEVFVDDETK	O00148						0.00433322	9.23474e-06	2.30274e-05	0.000235804	0.00288788	73738.8	71055.8	73540.1	80040.6	71492.6	86756.7	64820.4	72706.7	63754.2	68249.4
_FM[+16]QDPMEVFVDDETK_.3	FMQDPMEVFVDDETK	O00148							0.00203369		0.00199256	0.00064348	73738.8	71055.8	73540.1	80040.6	71492.6	86756.7	64820.4	72706.7	63754.2	68249.4
_FMQDPM[+16]EVFVDDETK_.2	FMQDPMEVFVDDETK	O00148							0.00880325				73738.8	71055.8	73540.1	80040.6	71492.6	86756.7	64820.4	72706.7	63754.2	68249.4
_TAASGVEANSRPLDHAQ[+1]PPSSLVIDK_.4	TAASGVEANSRPLDHAQPPSSLVIDK	O00151	4.4034e-11	0.000105745	1.48226e-32	3.45689e-20	2.28755e-13	1.51362e-29	0.00129574	1.11014e-11	1.52524e-05	2.62247e-05	134733	138287	145579	132025	144078	128656	102475	104349	103253	113165
_TAASGVEANSRPLDHAQPPSSLVIDK_.4	TAASGVEANSRPLDHAQPPSSLVIDK	O00151	7.17048e-08	0.00410041	2.94568e-28	2.07302e-18	5.99884e-13	2.35803e-14	0.00348552	6.14591e-06	0.000118691	0.000254524	134733	138287	145579	132025	144078	128656	102475	104349	103253	113165
_TAASGVEANSRPLDHAQPPSSLVIDK_.3	TAASGVEANSRPLDHAQPPSSLVIDK	O00151	6.33709e-62	5.72371e-13	5.21837e-38	4.38324e-31	3.28035e-54	3.95529e-42	2.53207e-31	3.76002e-44	2.74651e-09	2.04127e-07	134733	138287	145579	132025	144078	128656	102475	104349	103253	113165
_TAASGVEANSRPLDHAQ[+1]PPSSLVIDK_.3	TAASGVEANSRPLDHAQPPSSLVIDK	O00151	3.61144e-27	9.35704e-10	4.11158e-33	6.77781e-19	3.50681e-15	1.9078e-15	1.6721e-14	2.68205e-12	1.05704e-05	0.000122757	134733	138287	145579	132025	144078	128656	102475	104349	103253	113165
_VWSPLVTEEGK_.2	VWSPLVTEEGK	O00151	1.30817e-42	4.64794e-10	1.44731e-30	2.57232e-24	2.67915e-26	1.6287e-13	1.64249e-20	2.48033e-06	5.28532e-05	0.000223358	261626	270462	281998	247102	264829	278970	272453	223356	286599	274440
_ERVTPPEGYEVVTVFPK_.3	ERVTPPEGYEVVTVFPK	O00151	3.045e-33	0.000298998	4.23381e-22	6.22834e-11	1.63275e-20	5.37368e-32	6.95973e-26	0.000110656		0.000123752	34329.8	42996.6	33266.1	35460.1	23305.6	48076.4	38414.5	38689.8	15107.9	60027.7
_ERVTPPEGYEVVTVFPK_.2	ERVTPPEGYEVVTVFPK	O00151					0.00482589	0.0013814	9.25099e-07	0.0017472	0.00149645		34329.8	42996.6	33266.1	35460.1	23305.6	48076.4	38414.5	38689.8	15107.9	60027.7
_[+42]TTQQIDLQ[+1]GPGPWGFR_.2	TTQQIDLQGPGPWGFR	O00151	0.00151968			0.000586598	0.00421056	0.0026443	8.73577e-10	0.00106024	0.000828196		83743.3	3399.87	3354.52	61917.2	33837.5	32844.1	64959.6	33823	56214.2	48364.4
_[+42]TTQQ[+1]IDLQGPGPWGFR_.2	TTQQIDLQGPGPWGFR	O00151	0.0070746			0.0026114	0.00197321	3.63385e-06	1.2706e-09		3.89323e-05		83743.3	3399.87	3354.52	61917.2	33837.5	32844.1	64959.6	33823	56214.2	48364.4
_[+42]TTQ[+1]QIDLQGPGPWGFR_.2	TTQQIDLQGPGPWGFR	O00151	0.00130282			0.00102033		2.72957e-21	5.41214e-21	4.04621e-18	9.94644e-09		83743.3	3399.87	3354.52	61917.2	33837.5	32844.1	64959.6	33823	56214.2	48364.4
_[+42]TTQQIDLQGPGPWGFR_.2	TTQQIDLQGPGPWGFR	O00151	2.64728e-08					6.66157e-34	1.0494e-26	9.17456e-22	2.76826e-08	0.00174652	83743.3	3399.87	3354.52	61917.2	33837.5	32844.1	64959.6	33823	56214.2	48364.4
_[+42]TTQQIDLQGPGPWGFR_.3	TTQQIDLQGPGPWGFR	O00151	0.00148361	3.55012e-05	0.00148675	1.48184e-09		5.22707e-10			0.00898786		83743.3	3399.87	3354.52	61917.2	33837.5	32844.1	64959.6	33823	56214.2	48364.4
_GHFFVEDQIYC[+57]EK_.3	GHFFVEDQIYCEK	O00151	2.67006e-78	3.21947e-17	3.30689e-60	5.92885e-51	1.20285e-34	1.92677e-27	4.74089e-20	8.37129e-22	9.90181e-06	6.19277e-05	39312.3	42345.6	45088.4	42713.8	43440	54200.7	52221.1	45711.1	42827.7	53650.3
_GHFFVEDQIYC[+57]EK_.2	GHFFVEDQIYCEK	O00151	1.43941e-05	0.00477595	1.5697e-18	1.64248e-09	6.99069e-06	1.66307e-20	3.70722e-12	0.00254315	0.000234631	0.000496394	39312.3	42345.6	45088.4	42713.8	43440	54200.7	52221.1	45711.1	42827.7	53650.3
_GHFFVEDQ[+1]IYC[+57]EK_.2	GHFFVEDQIYCEK	O00151						3.96839e-06	0.00010486		0.00454459	0.00347518	39312.3	42345.6	45088.4	42713.8	43440	54200.7	52221.1	45711.1	42827.7	53650.3
_GHFFVEDQ[+1]IYC[+57]EK_.3	GHFFVEDQIYCEK	O00151								0.0094528			39312.3	42345.6	45088.4	42713.8	43440	54200.7	52221.1	45711.1	42827.7	53650.3
_VTPPEGYEVVTVFPK_.2	VTPPEGYEVVTVFPK	O00151	9.5974e-35	1.36145e-08	6.45345e-39	2.46962e-19	4.14214e-28	7.47133e-30	8.28196e-27	1.89843e-22	1.4641e-06	3.87118e-05	649482	642510	658971	636829	686878	536738	601695	625029	653680	681808
_SAMPFTASPASSTTAR_.2	SAMPFTASPASSTTAR	O00151	7.81511e-52	1.02608e-16	1.19471e-77	1.83881e-51	2.46776e-54	2.98785e-37	8.19211e-45	2.8627e-41	1.36797e-09	3.23025e-08	143117	141320	273149	141994	144514	169114	127939	142876	127336	172779
_SAM[+16]PFTASPASSTTAR_.2	SAMPFTASPASSTTAR	O00151	7.10253e-07	0.0028462		0.00109715	3.52569e-06	5.68588e-16	1.74177e-13	3.66104e-05	0.000283754	0.000687193	143117	141320	273149	141994	144514	169114	127939	142876	127336	172779
_MNLASEPQEVLHIGSAHNR_.4	MNLASEPQEVLHIGSAHNR	O00151	2.08781e-95	1.43071e-24	1.69968e-55	1.22989e-53	1.25379e-58	6.17453e-41	1.36017e-36	9.04054e-38	1.05871e-08	8.9078e-07	164393	158053	176012	150179	160911	120712	212546	103795	115083	102730
_MNLASEPQEVLHIGSAHNR_.3	MNLASEPQEVLHIGSAHNR	O00151	9.02089e-47	1.02404e-14	6.03163e-58	7.05536e-28	1.3467e-31	3.40639e-34	1.31602e-33	1.50689e-13	7.59158e-07	3.52114e-06	164393	158053	176012	150179	160911	120712	212546	103795	115083	102730
_MNLASEPQEVLHIGSAHNR_.2	MNLASEPQEVLHIGSAHNR	O00151				0.00107968	2.97309e-07	5.53929e-08		0.00131558	0.00274724	0.00614259	164393	158053	176012	150179	160911	120712	212546	103795	115083	102730
_MNLASEPQ[+1]EVLHIGSAHNR_.3	MNLASEPQEVLHIGSAHNR	O00151										0.00674037	164393	158053	176012	150179	160911	120712	212546	103795	115083	102730
_ATLWYVPLSLK_.2	ATLWYVPLSLK	O00154	1.91532e-61	1.4611e-16	1.55371e-71	7.58367e-39	4.2396e-40	1.93148e-28	1.31467e-09	3.02317e-33	1.44288e-05	7.36258e-05	123461	146506	135703	126000	153567	222284	26859.9	159957	28498.8	106519
_GC[+57]VITISGR_.2	GCVITISGR	O00154	2.73829e-47	1.26225e-10	3.41969e-43	4.34337e-28	1.07276e-11	9.98641e-18	5.67767e-09	0.000674793	0.000312888	0.00241487	106432	111220	109795	108061	101550	97301.6	88814.6	84123.4	99380.7	98394.2
_VLEVPPVVYSRQEQEEEGRK_.3	VLEVPPVVYSRQEQEEEGRK	O00154	0.00368342	0.00150604	0.00157634	3.59751e-10	1.05269e-05	1.25697e-09	0.000361214	0.00546687	0.00908873		97113	35489.3	105579	96740.4	46413.8	107102	96973.2	100314	90893.1	99630
_VLEVPPVVYSRQEQEEEGRK_.4	VLEVPPVVYSRQEQEEEGRK	O00154	9.43013e-06		8.0943e-05	7.51386e-16		3.87469e-22	1.01601e-11	0.00122413	2.62693e-06	1.15495e-05	97113	35489.3	105579	96740.4	46413.8	107102	96973.2	100314	90893.1	99630
_VLEVPPVVYSRQEQ[+1]EEEGRK_.4	VLEVPPVVYSRQEQEEEGRK	O00154		0.000722028	3.73974e-06	0.000863606		0.00895966	0.00752398		0.00546252	0.00231896	97113	35489.3	105579	96740.4	46413.8	107102	96973.2	100314	90893.1	99630
_TNIVTASVDAINFHDK_.2	TNIVTASVDAINFHDK	O00154	1.34018e-42	1.18247e-06	3.46507e-38	1.63183e-22	1.44924e-24	1.67642e-29	1.05054e-31	2.65095e-06	1.50255e-07	2.62967e-06	80660.9	76154.9	77435.2	82484.6	75292.7	81336.2	76496.9	103760	91752	80556
_TNIVTASVDAINFHDK_.3	TNIVTASVDAINFHDK	O00154	1.02923e-42	4.83289e-05	8.88301e-36	8.73656e-23	4.39011e-20	1.63296e-23	2.45439e-40	5.27073e-26	0.000677856	0.000136015	80660.9	76154.9	77435.2	82484.6	75292.7	81336.2	76496.9	103760	91752	80556
_TNIVTASVDAIN[+1]FHDK_.3	TNIVTASVDAINFHDK	O00154					0.00426675			0.00992132		0.00344907	80660.9	76154.9	77435.2	82484.6	75292.7	81336.2	76496.9	103760	91752	80556
_AASAFFTYVSLSQEGR_.2	AASAFFTYVSLSQEGR	O00154	1.57468e-39	3.9504e-05	7.62774e-34	2.96368e-18	4.25808e-23	2.57506e-10	7.26856e-05	2.27447e-11	0.000316435	0.000653179	59125.7	50450	54853.8	59370.8	51736.8	50967.5	56153.8	36574.4	37948.1	53744.7
_AASAFFTYVSLSQEGR_.3	AASAFFTYVSLSQEGR	O00154								0.0011498	0.0051586		59125.7	50450	54853.8	59370.8	51736.8	50967.5	56153.8	36574.4	37948.1	53744.7
_SLPVPQLVPETEDEK_.2	SLPVPQLVPETEDEK	O00154	1.7935e-35	8.08335e-09	4.97378e-40	1.3329e-23	2.28623e-17	5.14363e-28	7.9281e-26	1.21882e-18	1.75009e-05	1.21225e-06	210084	221778	199629	205970	293981	132343	103602	153273	172875	171156
_SLPVPQ[+1]LVPETEDEK_.2	SLPVPQLVPETEDEK	O00154	0.000717273	0.000323516	3.72367e-10	0.000125292		3.11717e-10	1.59794e-10	0.000966762	0.000764736	0.00011921	210084	221778	199629	205970	293981	132343	103602	153273	172875	171156
_SLPVPQLVPETEDEK_.3	SLPVPQLVPETEDEK	O00154							0.00860595				210084	221778	199629	205970	293981	132343	103602	153273	172875	171156
_LMDEVAGIVAAR_.2	LMDEVAGIVAAR	O00154	9.20626e-21	1.68586e-10	1.05991e-50	6.4451e-24	1.7352e-17			0.00542797	0.000161132	4.02126e-05	258297	182385	182348	172535	211589	93253.7	85967.6	114760	134927	78641.6
_LMDEVAGIVAAR_.3	LMDEVAGIVAAR	O00154			0.00763954	0.00903286		0.00167731	0.000559253	0.00210878	0.00210554	0.00359361	258297	182385	182348	172535	211589	93253.7	85967.6	114760	134927	78641.6
_IMRPDDANVAGNVHGGTILK_.4	IMRPDDANVAGNVHGGTILK	O00154	7.03496e-23	0.000155084	1.61382e-12	1.22288e-15	5.04009e-17	8.60412e-07	5.49293e-08	0.00075417	0.000386228	7.4624e-05	49061.2	43818.8	49613.1	49450.7	48513.2	56241.9	52895.1	55938.2	65941.4	59746.4
_IMRPDDANVAGNVHGGTILK_.3	IMRPDDANVAGNVHGGTILK	O00154	1.00808e-42	2.00226e-05	1.0112e-46	1.18787e-14	1.17248e-39	3.71137e-28	1.96352e-34	6.53298e-26	1.76837e-05	1.81958e-06	49061.2	43818.8	49613.1	49450.7	48513.2	56241.9	52895.1	55938.2	65941.4	59746.4
_YLGLLENLR_.2	YLGLLENLR	O00159	5.24467e-40	8.60519e-15	6.82775e-56	1.54606e-44	1.83398e-42	9.92226e-34	1.00982e-25	1.46421e-35	2.06847e-06	1.28293e-06	94391.7	96865.9	96392.5	94550.4	104951	110077	141760	141650	130111	100690
_LGTDEISPR_.2	LGTDEISPR	O00159	5.92968e-47	2.14893e-12	1.26742e-23	9.64602e-27	4.99996e-33	1.90821e-23	1.30927e-18	9.16078e-28	5.17772e-08	9.38889e-09	105733	110442	105435	98938.9	102922	79631.5	89073.6	81969.3	75167.8	106431
_AVASEIFK_.2	AVASEIFK	O00159	0.000179104	0.000434011	0.000925822	0.00100051	0.00381349	0.000323911	0.000688337	0.000387144	0.00395851	0.00977502	106463	115038	113579	96016.3	93683.1	61430.2	76240.3	71651.9	66574.2	80134.3
_SLC[+57]PETWPTWAGRPQDGVAVLVR_.3	SLCPETWPTWAGRPQDGVAVLVR	O00159	6.80573e-80	6.91453e-06	2.34483e-29	5.17953e-28	4.05483e-40	6.1998e-48	4.93537e-30	4.30108e-45	2.63475e-06	4.81456e-07	69802.5	76722.5	76891.8	72790	77250	75870.7	74240.4	74688.8	74372.2	78182
_VLQALGSEPIQYAVPVVK_.2	VLQALGSEPIQYAVPVVK	O00159	9.58173e-64	7.77437e-15	1.19844e-59	7.02141e-47	1.28739e-44	6.57761e-40	8.87438e-49	2.22163e-54	5.32877e-10	3.02525e-09	117184	129869	89306.6	84874.3	99760	120103	94069.8	86222.2	100999	129200
_VLQALGSEPIQ[+1]YAVPVVK_.2	VLQALGSEPIQYAVPVVK	O00159	1.27097e-16	1.83852e-05	1.04511e-27	4.97589e-26	1.42487e-17	5.81214e-16	2.24141e-28	3.62051e-25	6.24192e-05	6.23317e-06	117184	129869	89306.6	84874.3	99760	120103	94069.8	86222.2	100999	129200
_VLQALGSEPIQYAVPVVK_.3	VLQALGSEPIQYAVPVVK	O00159			0.000240687	0.000943502	3.54608e-06	1.74923e-10	2.74073e-15	1.00704e-14	1.07326e-05	6.09513e-06	117184	129869	89306.6	84874.3	99760	120103	94069.8	86222.2	100999	129200
_VLQ[+1]ALGSEPIQYAVPVVK_.2	VLQALGSEPIQYAVPVVK	O00159		0.00519411						0.00198742	0.00823491	0.00718444	117184	129869	89306.6	84874.3	99760	120103	94069.8	86222.2	100999	129200
_GAPVGGHILSYLLEK_.3	GAPVGGHILSYLLEK	O00159	4.40396e-63	7.61578e-14	7.36936e-35	3.83046e-36	2.94294e-44	7.40664e-16	2.46133e-31	3.53863e-05	5.9253e-08	0.000143236	37027.8	54034.1	32778.4	33695	35134.5	57413.8	48612.3	30392.8	43842.2	45865
_GAPVGGHILSYLLEK_.2	GAPVGGHILSYLLEK	O00159	0.00108837	0.000314086				3.78931e-16			0.00040367		37027.8	54034.1	32778.4	33695	35134.5	57413.8	48612.3	30392.8	43842.2	45865
_GEELLSPLNLEQAAYAR_.2	GEELLSPLNLEQAAYAR	O00159	1.19715e-59	1.61207e-12	4.09313e-58	3.41424e-31	2.38691e-39	4.33147e-39	1.27947e-35	9.07147e-51	4.5721e-10	5.12463e-07	65116	67321.1	58698.5	51446.1	65850	54283.2	31049.9	69231.1	45684.7	78545.9
_GEELLSPLNLEQAAYAR_.3	GEELLSPLNLEQAAYAR	O00159	0.00937582	3.67875e-05	1.07102e-06	0.00158302	0.000406213	0.00288762	3.46881e-12		0.00019954		65116	67321.1	58698.5	51446.1	65850	54283.2	31049.9	69231.1	45684.7	78545.9
_GEELLSPLN[+1]LEQAAYAR_.2	GEELLSPLNLEQAAYAR	O00159			8.96033e-16			1.79419e-06	0.00220011	4.62118e-05	0.00101225	0.00176526	65116	67321.1	58698.5	51446.1	65850	54283.2	31049.9	69231.1	45684.7	78545.9
_GEELLSPLNLEQ[+1]AAYAR_.2	GEELLSPLNLEQAAYAR	O00159			1.87891e-14	0.00365736		0.000412327		0.00118892	0.00130521	0.0026134	65116	67321.1	58698.5	51446.1	65850	54283.2	31049.9	69231.1	45684.7	78545.9
_GEELLSPLNLEQ[+1]AAYAR_.3	GEELLSPLNLEQAAYAR	O00159							0.00249603	0.0018489			65116	67321.1	58698.5	51446.1	65850	54283.2	31049.9	69231.1	45684.7	78545.9
_LLQSNPVLEAFGNAK_.2	LLQSNPVLEAFGNAK	O00159	1.68267e-27	4.5603e-08	1.40363e-19	6.32123e-17	2.45325e-12	3.28354e-23	3.32729e-32	4.35916e-18	5.55463e-05	1.39722e-06	84263.8	97763	78312.1	79167.9	85946.7	70517.5	75713.4	43057.1	64924.3	69097.5
_LLQSNPVLEAFGNAK_.3	LLQSNPVLEAFGNAK	O00159								0.00458368			84263.8	97763	78312.1	79167.9	85946.7	70517.5	75713.4	43057.1	64924.3	69097.5
_HLGYKPEEYK_.3	HLGYKPEEYK	O00159	4.73516e-12	9.43016e-08	9.40981e-29	0.000886566	0.00372551	2.05253e-07	1.01871e-09	3.35296e-14	0.00563348	0.000108723	19424.1	44027.1	34824.5	30108.1	38190.2	41071.8	34882.7	61247.6	44318.5	47190.8
_HLGYKPEEYK_.2	HLGYKPEEYK	O00159							0.00541277				19424.1	44027.1	34824.5	30108.1	38190.2	41071.8	34882.7	61247.6	44318.5	47190.8
_[-17]QPGRFDEVLIRHQVK_.4	QPGRFDEVLIRHQVK	O00159	1.5157e-16	3.43812e-06	4.96152e-19	1.14993e-28	1.17119e-11	2.83186e-17	0.00104876	0.00305634	2.97634e-05	1.18041e-06	32895.2	40301.3	40322.4	41240.4	34185.4	43197.4	38027.6	35333.3	37966.3	43086.5
_YLGLLENLRVR_.3	YLGLLENLRVR	O00159	3.07327e-12	1.33868e-06	3.3789e-10	2.06892e-09	2.79784e-18	3.26202e-11	3.09019e-26	1.13928e-05	2.33003e-06	2.32011e-07	34545.8	30885.2	41025.5	36404.1	32597.6	26903.9	41059.7	26493.9	45325.5	46259.9
_TSFLLNLRR_.3	TSFLLNLRR	O00159	9.06288e-47	3.32119e-09	6.37818e-14	4.28829e-32	5.0971e-15	4.77014e-18	3.14718e-14	1.19954e-23	0.0045526	0.00999092	25170.2	20771.1	21694.9	20676.7	20755.8	15175.2	18929.5	17322.5	8055.03	10114.6
_LLSVEGSTLREALTHRK_.5	LLSVEGSTLREALTHRK	O00159	1.37814e-16	1.67164e-05	1.89848e-07	4.53332e-14	4.08787e-08	0.00202052	0.00274054	0.00154425		0.00159922	21832.7	57914	16432.1	22498.3	30853.8	64184	63611.1	62241.7	94923.9	53747.4
_LLSVEGSTLREALTHRK_.4	LLSVEGSTLREALTHRK	O00159		0.000749997				0.00295849	3.2781e-08	0.000650999	0.000775625	0.00304228	21832.7	57914	16432.1	22498.3	30853.8	64184	63611.1	62241.7	94923.9	53747.4
_LLSVEGSTLREALTHRK_.3	LLSVEGSTLREALTHRK	O00159		0.00373654			0.00777815						21832.7	57914	16432.1	22498.3	30853.8	64184	63611.1	62241.7	94923.9	53747.4
_TTWGDGGENSPC[+57]NVVSK_.2	TTWGDGGENSPCNVVSK	O00161	0.00101142	3.49281e-12	1.22871e-18	9.63091e-14	7.56069e-17	9.22989e-25	4.08011e-23	9.51949e-40	9.9792e-10	6.56667e-06	10870.4	11834	9056.01	10338.7	10489.1	11644.2	11509.9	11796.8	11245.5	9968.56
_AHQITDESLESTRR_.3	AHQITDESLESTRR	O00161	6.4049e-49	6.94215e-08	1.34175e-53	1.05688e-40	3.19448e-43	5.23331e-17	4.09171e-20	5.49543e-27	9.52162e-05	0.00333272	11253.6	12317.4	9357.53	7973.05	12786.6	6103.7	14964.4	10291.5	13608.4	9506.19
_AHQITDESLESTRR_.4	AHQITDESLESTRR	O00161	0.000251751	1.67528e-06	0.000428957		0.00435048						11253.6	12317.4	9357.53	7973.05	12786.6	6103.7	14964.4	10291.5	13608.4	9506.19
_ADTNRDRIDIANAR_.4	ADTNRDRIDIANAR	O00161	0.000211879	0.000103911	1.13016e-12	0.000112308	7.55519e-09	1.83166e-07	1.39697e-07	0.00160585	0.000735036	0.000397438	22061.7	24788.9	28424.8	24123.3	22522.7	33735.9	34569.9	60267.6	22897.4	29372
_ADTNRDRIDIANAR_.3	ADTNRDRIDIANAR	O00161								0.00635175			22061.7	24788.9	28424.8	24123.3	22522.7	33735.9	34569.9	60267.6	22897.4	29372
_DMALNIGNEIDAQNPQIK_.2	DMALNIGNEIDAQNPQIK	O00161	1.47729e-25	8.38297e-06	1.34568e-37	1.14288e-23	3.78061e-21	1.49432e-28	2.21538e-13	1.99176e-09	5.96565e-07	1.13488e-06	25628.2	24786.9	25779.1	27397.5	24611.1	36320.9	26056.3	24957.7	33749.9	45517.2
_DMALNIGNEIDAQ[+1]NPQIK_.2	DMALNIGNEIDAQNPQIK	O00161	0.00205417	0.00120317	0.00148026			1.36226e-08	0.00292021	0.00617269	0.00585533	0.00980615	25628.2	24786.9	25779.1	27397.5	24611.1	36320.9	26056.3	24957.7	33749.9	45517.2
_HVVLYPLVAK_.2	HVVLYPLVAK	O00170	2.9492e-21	2.13849e-05	2.54872e-09	0.00407956	0.00573434	3.91644e-23	4.89835e-35	6.73249e-12	2.78221e-10	1.03051e-06	46971.1	46534.4	53187.2	45739.6	51046.9	54238.1	54403.8	48788.5	48164.3	48113.7
_HVVLYPLVAK_.3	HVVLYPLVAK	O00170	0.00158273	1.25037e-10	1.20574e-23	9.33228e-14	7.1491e-16	7.42144e-35	3.42223e-39	2.85724e-37	2.57103e-08	6.55464e-09	46971.1	46534.4	53187.2	45739.6	51046.9	54238.1	54403.8	48788.5	48164.3	48113.7
_TLHSDDEGTVLDDSR_.2	TLHSDDEGTVLDDSR	O00170	1.06466e-34	2.93619e-12	1.03067e-08	2.67614e-15	3.50072e-20	1.2012e-20	7.91428e-23	1.19546e-27	6.7139e-09	1.17821e-05	29384.4	32506.3	30757.8	29170	30461	28253.1	22188.5	23849.6	26375.8	23626.8
_TLHSDDEGTVLDDSR_.3	TLHSDDEGTVLDDSR	O00170	1.07814e-09	0.000244569	4.58581e-20	0.000449628	0.00245194	0.000490239		0.00394462	0.0084195		29384.4	32506.3	30757.8	29170	30461	28253.1	22188.5	23849.6	26375.8	23626.8
_VLELDPALAPVVSR_.2	VLELDPALAPVVSR	O00170	2.25371e-18	0.000106874	6.66177e-09	3.29964e-05	0.00142817	7.91918e-10	1.79353e-05	5.57387e-08	0.000947752	0.00039763	345757	402432	286113	335084	354074	356979	364988	401607	158191	300217
_VLELDPALAPVVSR_.3	VLELDPALAPVVSR	O00170									0.00593672		345757	402432	286113	335084	354074	356979	364988	401607	158191	300217
_AVPLIHQEGNRLYREGHVK_.3	AVPLIHQEGNRLYREGHVK	O00170	1.57414e-12	0.000782539	0.000313649	0.00197161		1.19339e-24	7.23892e-20	7.31692e-05	5.52925e-06	8.98225e-08	21132.3	14681.2	11795.6	16323.9	16256.5	23628.4	19113.8	27522.6	21673.9	19419.3
_AVPLIHQEGNRLYREGHVK_.4	AVPLIHQEGNRLYREGHVK	O00170	8.14328e-36			1.84355e-17	1.18346e-07	2.69102e-15	4.83499e-09		0.00402075	0.0010978	21132.3	14681.2	11795.6	16323.9	16256.5	23628.4	19113.8	27522.6	21673.9	19419.3
_AVPLIHQEGNRLYREGHVK_.5	AVPLIHQEGNRLYREGHVK	O00170							0.00284349				21132.3	14681.2	11795.6	16323.9	16256.5	23628.4	19113.8	27522.6	21673.9	19419.3
_AHAAVWNAQEAQADFAK_.2	AHAAVWNAQEAQADFAK	O00170	1.52685e-23	0.000270554	1.25074e-28	2.8717e-16	6.22787e-28	2.42262e-30	3.13672e-25	3.70912e-28	0.000211438		49702.8	96672.2	48934.1	58158.4	17690.8	26920.5	26264	48813	21858.3	145131
_AHAAVWNAQEAQADFAK_.3	AHAAVWNAQEAQADFAK	O00170	0.00674262	0.000256424	6.86327e-14	0.00536776				0.00477718		0.000226861	49702.8	96672.2	48934.1	58158.4	17690.8	26920.5	26264	48813	21858.3	145131
_PMELIIGK_.2	PMELIIGK	O00170	1.91788e-39	9.07223e-14	3.73231e-36	5.71061e-22	4.05744e-26	3.32016e-26	2.36721e-30	9.26973e-27	9.19978e-08	3.17428e-07	41179.5	49127.8	47469.9	49621.2	49148.6	51024.5	54393	54478.1	63975.9	56803.6
_RVIQEGRGELPDFQDGTK_.4	RVIQEGRGELPDFQDGTK	O00170	2.12436e-28	1.22908e-09	4.59406e-39	2.78704e-26	2.18199e-11	1.61333e-05	4.2829e-10	0.000768907	0.0053693	0.00132891	57920.2	91078.5	98087.5	86915.6	88765.3	190623	108839	129759	106149	84393.7
_RVIQEGRGELPDFQDGTK_.3	RVIQEGRGELPDFQDGTK	O00170	7.42978e-05	0.000230503	0.00432409	3.62854e-07	2.24272e-16					0.0021617	57920.2	91078.5	98087.5	86915.6	88765.3	190623	108839	129759	106149	84393.7
_RVIQEGRGELPDFQ[+1]DGTK_.3	RVIQEGRGELPDFQDGTK	O00170	0.0099388										57920.2	91078.5	98087.5	86915.6	88765.3	190623	108839	129759	106149	84393.7
_IPVLVQSK_.2	IPVLVQSK	O00178	6.58211e-07	0.00215209	3.31613e-08	0.00281996	0.00323741	2.65517e-17	0.000191658	3.10389e-05	0.000591257	0.000308781	63119.4	48604.6	59143.7	57305.8	62607.5	63767.6	60837.8	60687.5	62483.6	68564.7
_LVLVSPTSEQYDSLLR_.2	LVLVSPTSEQYDSLLR	O00178	2.137e-15	1.39545e-09	3.88881e-50	9.61781e-25	3.45575e-09	7.58434e-27	4.27836e-24	4.32478e-25	3.46428e-07	7.10754e-09	55148.9	83011.8	70445.9	74034.5	85515.8	64523.8	61647.5	63225.5	62615.4	69958.9
_LVLVSPTSEQ[+1]YDSLLR_.2	LVLVSPTSEQYDSLLR	O00178	0.00480406	0.00205351	0.00426919	5.19695e-06	0.00323785	1.07699e-05	0.00423908	0.00317085	0.00308741	0.000990843	55148.9	83011.8	70445.9	74034.5	85515.8	64523.8	61647.5	63225.5	62615.4	69958.9
_MFLNLLSPR_.2	MFLNLLSPR	O00178	1.08112e-76	6.80933e-13	9.82383e-69	3.87102e-40	3.65319e-44	1.24469e-33	2.15036e-36	1.19387e-41	2.87692e-08	2.68655e-06	33103.7	35712	34071.4	33446.7	35595.4	31590.6	30958.1	29497	24833.3	20153.9
_LLQTTNNSPMNSK_.2	LLQTTNNSPMNSK	O00178	0.00141865	0.00643024	4.5346e-09	0.0082666	5.7143e-05	1.24221e-18	0.0084215	7.59555e-13	0.00191507	0.00314002	10507.9	8707.58	7684.3	6842.96	8954.92	7855.39	8381.41	8928.5	7005.74	10440
_VLLPVLLNK_.2	VLLPVLLNK	O00186	1.09692e-90	2.78587e-21	4.78294e-85	3.51471e-60	1.49233e-60	1.57014e-34	2.67649e-37	1.61224e-30	3.48001e-09	1.66115e-07	38499.4	39991.5	38869	35848.8	38375.2	52118	35340.5	40483.5	36351.8	49561.5
_TEQDLALGTDAEGQK_.2	TEQDLALGTDAEGQK	O00186	5.79207e-38	3.54528e-08	9.98919e-18	1.64502e-06	7.45436e-18	7.74835e-33	5.51265e-21	1.05095e-08	3.76179e-07	6.062e-06	23621.5	19827.4	18472.1	21757.7	22316.3	24981.2	19698	24884.1	26954.9	23612.3
_RSASPDDDLGSSNWEAADLGNEERK_.4	RSASPDDDLGSSNWEAADLGNEERK	O00193	4.31554e-11	7.16324e-07	4.8903e-18	2.22437e-14	5.21541e-05	8.63395e-09	0.00440045	0.00649077	0.00174772	0.000366046	91582	90617	95558.6	102702	99803.5	41971.1	52908.2	49743.3	63411.5	78947.1
_RSASPDDDLGSSNWEAADLGNEERK_.3	RSASPDDDLGSSNWEAADLGNEERK	O00193	8.93782e-45	2.84084e-06	2.58726e-28	5.39174e-16	5.03483e-09	0.00280567	8.00274e-16	0.00273219	0.000161934	1.81179e-07	91582	90617	95558.6	102702	99803.5	41971.1	52908.2	49743.3	63411.5	78947.1
_INEELESQYQQSMDSK_.2	INEELESQYQQSMDSK	O00193	1.64419e-90	1.78494e-18	5.47943e-80	2.43767e-46	1.46745e-59	6.9922e-36	6.80069e-36	5.46477e-36	2.92738e-08	2.63167e-07	137431	86664	84944.9	82885	86584.7	190262	142302	166737	169382	155582
_INEELESQYQQ[+1]SMDSK_.2	INEELESQYQQSMDSK	O00193	1.96371e-09	0.000222318	5.16424e-11	1.21436e-08	3.14889e-19	1.64103e-11	5.7626e-13	1.44967e-08	0.000262322	0.000302632	137431	86664	84944.9	82885	86584.7	190262	142302	166737	169382	155582
_INEELESQYQQSMDSK_.3	INEELESQYQQSMDSK	O00193	3.20828e-63	2.2141e-11	3.85417e-40	4.24073e-18	1.33954e-11	2.30567e-34	4.30885e-39	4.22601e-13	5.118e-05	2.63551e-07	137431	86664	84944.9	82885	86584.7	190262	142302	166737	169382	155582
_INEELESQ[+1]YQQSMDSK_.2	INEELESQYQQSMDSK	O00193	4.67332e-21	1.85478e-05	3.95919e-30	3.48203e-11	3.9806e-25	7.92201e-22	1.59098e-16	1.82049e-29	5.47274e-05	7.34675e-05	137431	86664	84944.9	82885	86584.7	190262	142302	166737	169382	155582
_INEELESQYQQSM[+16]DSK_.2	INEELESQYQQSMDSK	O00193	1.44054e-27	5.1698e-08		5.1923e-19	1.08083e-16	1.11893e-46	1.37683e-38	8.09641e-21	5.79059e-06	1.47e-06	137431	86664	84944.9	82885	86584.7	190262	142302	166737	169382	155582
_EESAEELQAAEHPDEVEDPK_.3	EESAEELQAAEHPDEVEDPK	O00193	1.23861e-70	1.82953e-19	2.40328e-75	1.1908e-55	5.03025e-69	1.42726e-37	8.04144e-29	4.86617e-21	1.19577e-06	2.04086e-06	22727.2	22760.6	22427.4	24167.2	22439.8	31333.9	29691.8	28219.2	17552.1	30076.4
_EESAEELQ[+1]AAEHPDEVEDPK_.3	EESAEELQAAEHPDEVEDPK	O00193						5.53324e-24	9.30457e-14	1.60033e-08	1.60015e-05	0.000242694	22727.2	22760.6	22427.4	24167.2	22439.8	31333.9	29691.8	28219.2	17552.1	30076.4
_EESAEELQAAEHPDEVEDPK_.2	EESAEELQAAEHPDEVEDPK	O00193						0.00251107		0.0044254			22727.2	22760.6	22427.4	24167.2	22439.8	31333.9	29691.8	28219.2	17552.1	30076.4
_PAPLLESPFK_.2	PAPLLESPFK	O00203	2.2971e-25	0.000698151	1.45127e-07	2.5786e-07	1.72796e-09	6.93263e-13	2.28467e-06	2.86029e-15	0.000205331	1.94093e-05	117928	106040	114325	110056	110647	155341	148562	121049	135969	104292
_ASILWLIGENC[+57]ERVPK_.3	ASILWLIGENCERVPK	O00203	6.63402e-56	0.00419331	5.46352e-24	9.47662e-18	3.16984e-24	2.47479e-32	4.98562e-05	2.13768e-27	6.88559e-05	3.16242e-05	20075.3	14658.6	25751.4	21866.4	20541.2	19557.2	20272.7	18094.9	15475.9	20014.8
_ASILWLIGENC[+57]ERVPK_.2	ASILWLIGENCERVPK	O00203			0.00249933								20075.3	14658.6	25751.4	21866.4	20541.2	19557.2	20272.7	18094.9	15475.9	20014.8
_TLLWTELFR_.2	TLLWTELFR	O00217	5.03377e-95	1.1569e-29	5.02885e-74	2.6048e-69	1.14626e-53	2.09668e-50	1.69226e-45	3.98323e-40	7.74485e-07	6.96607e-09	34482.8	27317.4	31525.7	22480.8	31211.8	84972.2	76931.2	85625.4	75080.3	14215.9
_YVNMQDPEMDMK_.2	YVNMQDPEMDMK	O00217	1.69471e-08	0.000211615	3.38076e-10	3.20998e-08	3.8916e-10	2.4826e-18	1.15661e-21	1.72322e-10	0.000263248	0.000354064	41881.8	42291.3	41520.5	43971.1	48627.5	76426.7	45794.1	65692.4	73814.2	57046.6
_TGQAAELGGLLK_.2	TGQAAELGGLLK	O00231	6.56706e-35	4.0462e-11	1.66629e-42	2.69706e-16	1.21936e-23	1.9346e-16	2.6458e-13	1.54744e-12	4.29875e-05	0.000243122	285606	322343	273035	289594	283438	281828	290158	336155	265952	320234
_VQIEHISSLIK_.3	VQIEHISSLIK	O00231	2.61355e-10	8.75186e-05	0.000379268	1.21526e-08	6.84066e-08	1.64842e-06	5.64455e-06	3.40038e-06	0.000171182	0.000287272	86455.4	76785.1	95671.7	85629.3	83357.4	114613	105455	101288	73110.6	67777.3
_VQIEHISSLIK_.2	VQIEHISSLIK	O00231	8.6714e-14	0.00633887	1.05598e-15	1.9828e-05	3.21418e-08	9.11156e-20	6.65958e-40	1.22912e-31	0.00275301	0.000327305	86455.4	76785.1	95671.7	85629.3	83357.4	114613	105455	101288	73110.6	67777.3
_LVSLYFDTK_.2	LVSLYFDTK	O00231	8.30171e-20	1.97843e-05	5.55457e-23	4.5211e-13	4.91477e-11	1.08484e-19	1.71519e-21	6.50276e-23	1.11696e-07	1.28727e-05	123521	124651	144024	138706	124513	136739	169436	312998	293160	246970
_VVDSLYNK_.2	VVDSLYNK	O00231	9.66608e-36	9.11838e-06	6.9649e-37	4.8491e-20	1.71656e-21	2.74989e-06	0.000820425	0.00512992	0.00156228	4.85349e-05	122382	146037	132049	141045	129254	87687.4	85206	84601.2	101857	107519
_RDIQENDEEAVQVK_.3	RDIQENDEEAVQVK	O00231	6.52072e-38	6.19629e-07	1.16062e-19	2.9596e-12	1.11017e-19	1.46305e-06	0.00138494	3.40825e-06	2.35727e-05	0.000329052	37967.8	32898	36671.8	32675.3	35890.6	27966.8	28209.3	29874.5	38405.7	29486
_RDIQENDEEAVQVK_.2	RDIQENDEEAVQVK	O00231	8.92924e-86	1.17372e-18	7.7314e-84	1.71251e-38	2.42302e-27	1.2088e-49	2.23649e-49	1.32489e-44	1.3762e-10	5.29806e-07	37967.8	32898	36671.8	32675.3	35890.6	27966.8	28209.3	29874.5	38405.7	29486
_AQ[+1]SLLSTDREASIDILHSIVK_.3	AQSLLSTDREASIDILHSIVK	O00231	5.3616e-14	1.13989e-06	4.06038e-08	2.98047e-06	3.77187e-08	1.34992e-18	3.49798e-12	3.30438e-15	5.20037e-06	0.000330396	94599.7	107393	107427	109756	104229	105243	147313	111254	165196	155738
_AQSLLSTDREASIDILHSIVK_.3	AQSLLSTDREASIDILHSIVK	O00231	1.94412e-50	3.2925e-14	3.58265e-34	2.84089e-18	2.25169e-30	1.79218e-17	4.98632e-25	3.87152e-23	8.84195e-08	5.79166e-06	94599.7	107393	107427	109756	104229	105243	147313	111254	165196	155738
_AQSLLSTDREASIDILHSIVK_.4	AQSLLSTDREASIDILHSIVK	O00231	1.8119e-71	5.41265e-17	1.13616e-62	1.5897e-51	3.84377e-54	5.3826e-34	8.63646e-37	1.03263e-39	5.12058e-08	1.00423e-06	94599.7	107393	107427	109756	104229	105243	147313	111254	165196	155738
_AQ[+1]SLLSTDREASIDILHSIVK_.4	AQSLLSTDREASIDILHSIVK	O00231	2.94227e-35	2.88438e-09	1.02456e-38	5.52947e-26	1.58188e-25	8.29634e-31	5.91246e-31	2.37651e-35	6.55622e-07	1.34112e-06	94599.7	107393	107427	109756	104229	105243	147313	111254	165196	155738
_LYDNLLEQNLIR_.2	LYDNLLEQNLIR	O00231	6.72199e-54	1.02368e-18	2.16399e-51	3.61028e-28	8.97867e-43	4.06784e-35	3.10358e-38	8.92972e-45	4.19226e-08	1.62132e-10	233894	211179	187398	198618	311014	366169	358473	239255	135588	149362
_LYDNLLEQ[+1]NLIR_.2	LYDNLLEQNLIR	O00231	2.46694e-12	0.00753522	4.8844e-07	2.01169e-09	6.19735e-11				0.0041763	0.00480248	233894	211179	187398	198618	311014	366169	358473	239255	135588	149362
_LYDNLLEQNLIR_.3	LYDNLLEQNLIR	O00231	0.0016447	0.00688904	0.00234635	0.000938226				0.00984467	1.3082e-05	5.81305e-05	233894	211179	187398	198618	311014	366169	358473	239255	135588	149362
_LYDNLLEQN[+1]LIR_.2	LYDNLLEQNLIR	O00231	0.00108347		5.39078e-07	3.19813e-08	4.0391e-10						233894	211179	187398	198618	311014	366169	358473	239255	135588	149362
_EQ[+1]SILELGSLLAK_.2	EQSILELGSLLAK	O00231	2.39444e-27	1.75281e-05	1.63453e-12	2.85547e-10	2.51973e-16	8.60233e-15	7.93424e-13	0.000501655	0.000285035	0.00793537	133565	160880	161366	137480	167205	271275	132947	27379.8	290919	39053.7
_EQSILELGSLLAK_.2	EQSILELGSLLAK	O00231	1.08323e-114	5.65088e-22	2.78471e-69	1.73771e-56	1.93683e-71	1.14733e-29	4.53851e-32	1.27089e-24	2.98345e-07		133565	160880	161366	137480	167205	271275	132947	27379.8	290919	39053.7
_EQSILELGSLLAK_.3	EQSILELGSLLAK	O00231								0.0035112			133565	160880	161366	137480	167205	271275	132947	27379.8	290919	39053.7
_TYHALSNLPK_.2	TYHALSNLPK	O00231	2.45278e-17	7.12333e-09	1.05034e-26	1.69425e-13	6.56935e-26	1.37757e-26	1.41419e-25	2.18345e-25	2.9145e-07	4.96219e-06	59588.7	60134.2	69509.6	68942.7	58279.6	77271.6	49090.8	55214.7	67030.4	52445.7
_TYHALSNLPK_.3	TYHALSNLPK	O00231	6.78398e-07	1.98762e-05	4.72599e-36	9.11134e-19	1.3188e-32	2.73548e-19	5.67506e-22	0.000648964	0.000107787	4.69841e-06	59588.7	60134.2	69509.6	68942.7	58279.6	77271.6	49090.8	55214.7	67030.4	52445.7
_[+42]AAAAVVEFQR_.2	AAAAVVEFQR	O00231	2.80921e-63	5.4119e-19	1.0111e-56	2.04338e-45	3.86524e-33	1.54077e-21	1.67966e-28	1.92206e-33	1.16929e-08	7.36013e-06	467294	572359	579026	475648	525711	311572	311740	673053	704406	622193
_[+42]AAAAVVEFQ[+1]R_.2	AAAAVVEFQR	O00231						7.73315e-05	9.21706e-05				467294	572359	579026	475648	525711	311572	311740	673053	704406	622193
_TTANAIYC[+57]PPK_.2	TTANAIYCPPK	O00231	1.78053e-30	5.6787e-08	5.20185e-39	2.98061e-30	3.17678e-14	1.9876e-27	3.18658e-17	1.7452e-19	0.000667563	5.3985e-06	158600	157613	164019	157477	152477	149892	139974	128667	150397	159904
_TTAN[+1]AIYC[+57]PPK_.2	TTANAIYCPPK	O00231								0.00423916			158600	157613	164019	157477	152477	149892	139974	128667	150397	159904
_RYQEALHLGSQLLRELK_.4	RYQEALHLGSQLLRELK	O00231	2.34274e-76	1.82657e-09	2.56887e-56	4.40635e-18	5.74918e-27	2.52066e-37	5.65164e-20	1.05693e-28	9.24869e-08	0.000106889	54020.4	39751.5	39140.2	36281.1	53237.3	45872.8	52365.3	65281.4	100104	55922.8
_RYQEALHLGSQLLRELK_.5	RYQEALHLGSQLLRELK	O00231		0.00615419	2.74514e-17	0.00716893		3.37499e-23	2.64316e-16	6.82379e-29	2.13528e-09		54020.4	39751.5	39140.2	36281.1	53237.3	45872.8	52365.3	65281.4	100104	55922.8
_RYQEALHLGSQLLRELK_.3	RYQEALHLGSQLLRELK	O00231	9.44451e-14	8.11675e-06	1.17612e-22	1.47529e-09	1.29778e-14		7.20928e-09				54020.4	39751.5	39140.2	36281.1	53237.3	45872.8	52365.3	65281.4	100104	55922.8
_RYQEALHLGSQ[+1]LLRELK_.4	RYQEALHLGSQLLRELK	O00231						0.000137335	6.35248e-06	0.00883545	0.00144972	0.00630591	54020.4	39751.5	39140.2	36281.1	53237.3	45872.8	52365.3	65281.4	100104	55922.8
_LSQMILDK_.2	LSQMILDK	O00231	3.60285e-49	1.38613e-10	1.24331e-37	4.35941e-50	3.42528e-34	6.51852e-37	1.91872e-38	3.15394e-39	1.15743e-07	7.55694e-09	187660	215233	213373	202272	213149	228228	201833	220772	178874	236328
_RYQEALHLGSQLLR_.3	RYQEALHLGSQLLR	O00231	4.95561e-42	5.38337e-10	7.76945e-72	2.30026e-39	1.62945e-51	4.04044e-09	4.8433e-17	2.74646e-28	0.000128621	0.000710815	122384	116618	135290	130484	127304	117279	159248	268850	94699.1	208744
_RYQEALHLGSQLLR_.4	RYQEALHLGSQLLR	O00231	9.11325e-27	5.96091e-11	8.36003e-18	1.39671e-12	1.24471e-16	1.23498e-12	8.0939e-11		0.000999175		122384	116618	135290	130484	127304	117279	159248	268850	94699.1	208744
_ALTDYRAELRDDPIISTHLAK_.3	ALTDYRAELRDDPIISTHLAK	O00231	7.70054e-17	0.000369815	4.37521e-14	1.5238e-09	5.66265e-13	2.26606e-06	1.45133e-07	0.00585246	0.000973633		113801	129660	101016	126514	127618	147184	146335	78702.9	118882	37668.6
_ALTDYRAELRDDPIISTHLAK_.4	ALTDYRAELRDDPIISTHLAK	O00231	8.46033e-47	9.60776e-07	5.00518e-24	3.94937e-19	1.93243e-24	3.54788e-05	1.07978e-05		0.00361523		113801	129660	101016	126514	127618	147184	146335	78702.9	118882	37668.6
_ALTDYRAELRDDPIISTHLAK_.5	ALTDYRAELRDDPIISTHLAK	O00231										0.00707604	113801	129660	101016	126514	127618	147184	146335	78702.9	118882	37668.6
_IMLNTPEDVQALVSGK_.2	IMLNTPEDVQALVSGK	O00231	3.42103e-58	3.72802e-20	2.97912e-65	3.32113e-29	7.96748e-55	3.47149e-35	3.27737e-34	2.06701e-37	4.79886e-08	2.34789e-08	157355	122015	143723	103196	117735	151764	177055	166972	145568	166044
_IM[+16]LNTPEDVQALVSGK_.2	IMLNTPEDVQALVSGK	O00231	3.72268e-69	4.09766e-14	8.07117e-24	1.55568e-17	4.08478e-24	1.77714e-09	2.07538e-17	1.999e-19	5.06859e-06	6.89635e-07	157355	122015	143723	103196	117735	151764	177055	166972	145568	166044
_IMLN[+1]TPEDVQALVSGK_.2	IMLNTPEDVQALVSGK	O00231	1.60059e-18	0.000869295	1.19198e-10			2.5077e-25	1.45618e-15	5.0005e-16	6.0368e-05	1.03558e-05	157355	122015	143723	103196	117735	151764	177055	166972	145568	166044
_IM[+16]LN[+1]TPEDVQALVSGK_.2	IMLNTPEDVQALVSGK	O00231	0.00247923	5.27909e-05			0.00862228						157355	122015	143723	103196	117735	151764	177055	166972	145568	166044
_IMLNTPEDVQALVSGK_.3	IMLNTPEDVQALVSGK	O00231				0.00186137	0.00411648		0.00473059				157355	122015	143723	103196	117735	151764	177055	166972	145568	166044
_IMLNTPEDVQ[+1]ALVSGK_.2	IMLNTPEDVQALVSGK	O00231	0.00229955										157355	122015	143723	103196	117735	151764	177055	166972	145568	166044
_YVRPFLNSISK_.3	YVRPFLNSISK	O00231	1.00191e-25	6.69336e-13	0.00173866	3.98548e-16	1.06339e-28	1.65042e-26	1.05177e-15	1.0963e-12	0.000468406	0.000200042	111924	98876.9	125809	106299	165810	112126	95391.9	89863.4	112270	137267
_YVRPFLNSISK_.2	YVRPFLNSISK	O00231	3.72202e-10	0.00632004	0.000156426	1.11526e-07		0.00320093	0.00216481	0.00354119			111924	98876.9	125809	106299	165810	112126	95391.9	89863.4	112270	137267
_LQATLDMQSGIIHAAEEK_.3	LQATLDMQSGIIHAAEEK	O00231	4.63082e-61	2.60225e-11	4.66342e-50	1.80836e-29	8.03524e-33	9.34936e-10	6.08253e-14	0.00396566	8.74404e-06	9.22209e-05	71697.1	70533.3	73498.8	79608.9	68683	86634.3	124392	62255.7	122981	94899.9
_LQ[+1]ATLDMQSGIIHAAEEK_.3	LQATLDMQSGIIHAAEEK	O00231	1.26316e-39	2.23015e-06	1.65778e-44	6.27908e-21	7.15924e-26	2.76793e-13	9.20515e-18	0.00102102	1.23807e-05	1.06056e-05	71697.1	70533.3	73498.8	79608.9	68683	86634.3	124392	62255.7	122981	94899.9
_LQATLDMQSGIIHAAEEK_.2	LQATLDMQSGIIHAAEEK	O00231	1.57869e-86	1.60216e-09	1.03354e-37	1.42413e-18	1.41806e-37	1.86318e-19		3.51563e-14		0.000306458	71697.1	70533.3	73498.8	79608.9	68683	86634.3	124392	62255.7	122981	94899.9
_TYEAALETIQNMSK_.2	TYEAALETIQNMSK	O00231	2.73842e-15	1.61546e-06	2.89485e-20	3.51055e-09	0.000239839	4.74605e-33	4.83772e-39	4.92272e-34	1.09859e-06	8.91975e-08	287105	292517	176863	176694	185378	295257	261312	366463	317786	147037
_TYEAALETIQNMSK_.3	TYEAALETIQNMSK	O00231			0.00179076	0.00176629	0.00507932					0.000394266	287105	292517	176863	176694	185378	295257	261312	366463	317786	147037
_ILVAVVK_.2	ILVAVVK	O00232	1.88166e-42	9.79508e-11	5.97555e-32	3.71533e-28	3.71146e-28	2.54181e-17	4.77056e-29	5.25476e-26	1.9061e-05	0.00010109	289110	291528	287793	281324	298391	264687	245935	287122	315610	246658
_EEMIHNLQ_.2	EEMIHNLQ	O00232	2.16587e-13	0.000251723	2.60736e-12	6.18543e-05	6.70825e-07	1.12728e-07	0.00047166	0.000954856	0.000539942	0.00246231	57914.3	57730.8	56788.7	46268.7	52509.6	61182.3	58285.2	60010.2	62427.6	62285.5
_LRLIDTLR_.2	LRLIDTLR	O00232	5.56084e-20	3.0762e-06	2.27938e-08	1.62323e-13	5.00863e-05	1.21291e-28	9.53566e-07	8.4805e-11	1.13704e-05	0.0001802	57200.3	49295.1	60241.5	61629.7	53929.1	55007.1	39596.6	58982.5	56251	52998.9
_TASDMVSTSR_.2	TASDMVSTSR	O00232	8.05591e-51	2.68829e-12	5.92917e-16	5.2236e-37	6.1752e-20	4.58986e-20	4.26192e-39	1.00078e-33	0.000649872	3.50766e-08	47806.4	44425.2	33702.3	40956.2	30336.2	16049.3	21660.9	17243.7	14213	23299.6
_TASDM[+16]VSTSR_.2	TASDMVSTSR	O00232						1.35948e-31	8.87093e-51	1.9212e-44	4.84896e-05	0.000871285	47806.4	44425.2	33702.3	40956.2	30336.2	16049.3	21660.9	17243.7	14213	23299.6
_DPN[+1]NLLNDWSQK_.2	DPNNLLNDWSQK	O00232	8.55637e-37	2.12991e-09	4.68658e-20	4.88884e-14	1.03032e-22	1.29953e-09	3.13573e-11	6.80394e-05	1.70269e-05	0.000163209	193186	206424	181131	197561	196068	178973	207382	195886	201205	182222
_DPNNLLNDWSQK_.2	DPNNLLNDWSQK	O00232	3.29797e-59	1.7625e-07	1.79942e-50	2.22183e-40	6.31795e-26	5.90346e-29	2.13045e-30	8.02723e-22	6.45827e-06	1.20691e-07	193186	206424	181131	197561	196068	178973	207382	195886	201205	182222
_DPNN[+1]LLNDWSQK_.2	DPNNLLNDWSQK	O00232	3.77554e-31	1.05423e-10	2.71917e-21	4.30245e-18	4.50528e-21	9.79439e-13	7.09781e-21	8.56304e-10	2.10903e-05	0.000131782	193186	206424	181131	197561	196068	178973	207382	195886	201205	182222
_VDRLAGIINFQRPK_.3	VDRLAGIINFQRPK	O00232	1.21398e-15	3.87288e-05	5.35004e-17	0.000530469	3.04555e-05	5.57176e-19	1.47277e-20	2.95264e-06	0.000859303	0.00129026	117376	101088	108917	112440	127605	166281	170456	170626	141098	144251
_VDRLAGIINFQRPK_.4	VDRLAGIINFQRPK	O00232	1.44428e-71	4.34625e-14	7.43159e-72	8.30056e-54	1.35366e-52	2.16467e-31	1.65044e-29	1.76634e-29	6.99107e-05	1.46063e-06	117376	101088	108917	112440	127605	166281	170456	170626	141098	144251
_VDRLAGIIN[+1]FQRPK_.4	VDRLAGIINFQRPK	O00232		0.00809161	0.00859032	0.00223785		0.00580272	0.000540694	0.00657526	0.00718485	0.00855658	117376	101088	108917	112440	127605	166281	170456	170626	141098	144251
_VDRLAGIINFQRPK_.2	VDRLAGIINFQRPK	O00232									0.00806271		117376	101088	108917	112440	127605	166281	170456	170626	141098	144251
_[+42]ADGGSERADGRIVK_.3	ADGGSERADGRIVK	O00232	9.69884e-56	3.36556e-16	3.15755e-44	1.08706e-35	9.91391e-27	3.02287e-19	1.77908e-27	2.93434e-19	4.35125e-05	1.51024e-06	39049	36418	41893.6	36685.6	40575.7	17603.2	44336.3	40646.5	20690.9	49836.8
_[+42]ADGGSERADGRIVK_.2	ADGGSERADGRIVK	O00232									0.00208325		39049	36418	41893.6	36685.6	40575.7	17603.2	44336.3	40646.5	20690.9	49836.8
_GSLESPATDVFGSTEEGEK_.2	GSLESPATDVFGSTEEGEK	O00232	5.87432e-67	1.05356e-07	1.33913e-46	2.57855e-20	2.45032e-35	1.25086e-34	1.03939e-29	5.93334e-34	2.66625e-08	3.72694e-07	311762	333295	288149	315141	318226	360210	378793	290605	390289	340486
_LNSLMSLVNK_.2	LNSLMSLVNK	O00232	4.79838e-86	4.395e-14	1.25173e-66	3.92084e-40	6.61359e-54	1.99263e-40	1.189e-40	2.60097e-38	2.63758e-09	2.13083e-07	204763	222951	213258	227083	214470	336175	312485	148631	325947	173871
_WSTLVEDYGMELRK_.3	WSTLVEDYGMELRK	O00232	1.91915e-25	7.25815e-08	7.98105e-26	7.46004e-11	1.02149e-21	1.36121e-35	9.98094e-31	2.42809e-10	7.93793e-08	6.98608e-08	103055	104859	114851	105979	113555	145980	115905	60021.9	122374	132319
_WSTLVEDYGMELRK_.2	WSTLVEDYGMELRK	O00232	7.2956e-27	4.35124e-07	2.89614e-19	6.64488e-15	5.7733e-23	6.71409e-12	2.0902e-17	5.24255e-16	0.000652517	0.000202321	103055	104859	114851	105979	113555	145980	115905	60021.9	122374	132319
_WSTLVEDYGM[+16]ELRK_.2	WSTLVEDYGMELRK	O00232								0.00286809			103055	104859	114851	105979	113555	145980	115905	60021.9	122374	132319
_AIYDTPC[+57]IQAESEK_.2	AIYDTPCIQAESEK	O00232	7.59108e-32	6.21345e-13	5.0435e-45	2.89824e-30	3.67032e-37	5.03e-11	4.19645e-16	9.30801e-16	2.93416e-05	0.000116771	121671	105544	100717	114038	115457	119059	106385	61700.8	108574	82156.5
_AIYDTPC[+57]IQ[+1]AESEK_.2	AIYDTPCIQAESEK	O00232							0.000789424	0.00430615	0.00191362	0.00236611	121671	105544	100717	114038	115457	119059	106385	61700.8	108574	82156.5
_ERVEFILEQMR_.3	ERVEFILEQMR	O00232	3.3969e-72	9.72512e-09	8.16266e-54	7.5943e-42	1.87817e-36	4.14307e-35	1.48885e-50	2.68166e-42	9.33656e-06	5.51052e-08	143415	141167	159251	150192	151071	97575.8	89692	127353	102816	163886
_ERVEFILEQMR_.2	ERVEFILEQMR	O00232						1.99262e-07	6.30948e-07	0.00429336	0.000576171		143415	141167	159251	150192	151071	97575.8	89692	127353	102816	163886
_LFTTMELMR_.2	LFTTMELMR	O00232	8.16693e-18	4.10744e-10	2.23199e-33	2.78854e-17	5.42522e-18	1.30556e-18		1.94913e-21	1.71277e-06	1.66321e-05	251578	280725	312282	311590	310514	530984	92134.1	349561	334298	73493.2
_LFTTMELM[+16]R_.2	LFTTMELMR	O00232	0.00494124										251578	280725	312282	311590	310514	530984	92134.1	349561	334298	73493.2
_LFTTM[+16]ELMR_.2	LFTTMELMR	O00232							0.00251256				251578	280725	312282	311590	310514	530984	92134.1	349561	334298	73493.2
_MEVDYSATVDQRLPEC[+57]AK_.3	MEVDYSATVDQRLPECAK	O00232	3.03961e-66	1.01366e-12	1.14823e-46	9.03136e-38	5.54835e-48	2.13139e-13	1.86853e-25	3.88041e-11	5.47559e-05	2.24783e-07	49168.6	43418.2	55946.9	49051.7	52231.3	32204.4	64082.2	39455.7	41079.3	79345.4
_MEVDYSATVDQRLPEC[+57]AK_.2	MEVDYSATVDQRLPECAK	O00232						5.35741e-05			0.0054901		49168.6	43418.2	55946.9	49051.7	52231.3	32204.4	64082.2	39455.7	41079.3	79345.4
_LAGIINFQRPK_.3	LAGIINFQRPK	O00232	2.51476e-15	0.00116612	1.52135e-10	0.000541922	3.29918e-11	1.10699e-20	2.77046e-26	1.56885e-14	3.93005e-05	0.000215674	55509.2	50396.8	57322	55212.4	51269	33860.5	26686.1	29478.8	55458	25229.9
_LAGIIN[+1]FQRPK_.3	LAGIINFQRPK	O00232						0.00209215	0.0062802				55509.2	50396.8	57322	55212.4	51269	33860.5	26686.1	29478.8	55458	25229.9
_LAGIINFQRPK_.2	LAGIINFQRPK	O00232									0.00147448		55509.2	50396.8	57322	55212.4	51269	33860.5	26686.1	29478.8	55458	25229.9
_EWDLLNENIMLLSK_.2	EWDLLNENIMLLSK	O00232	8.11261e-70	1.03957e-21	6.6961e-49	5.91106e-36	1.34556e-23	8.15775e-37	1.26687e-20	9.89612e-20	1.09869e-08	1.742e-08	13762.2	12215.5	12379.7	16446.9	12748.6	21345.7	5789.21	6955.58	9183.01	11850.3
_EWDLLNENIM[+16]LLSK_.2	EWDLLNENIMLLSK	O00232							0.000294423			0.00315547	13762.2	12215.5	12379.7	16446.9	12748.6	21345.7	5789.21	6955.58	9183.01	11850.3
_EWDLLNENIMLLSK_.3	EWDLLNENIMLLSK	O00232									0.000626619		13762.2	12215.5	12379.7	16446.9	12748.6	21345.7	5789.21	6955.58	9183.01	11850.3
_ANYDVLESQK_.2	ANYDVLESQK	O00233	1.52097e-33	1.88987e-07	1.78421e-25	1.36352e-22	3.50582e-36	2.18885e-32	1.82145e-26	2.943e-25	0.000526615	0.00139667	85264.5	84791.8	94233.9	86104	91006.2	78251.7	65623.7	76393	63511.1	63283.6
_GLLGC[+57]NIIPLQR_.2	GLLGCNIIPLQR	O00233	1.01111e-35	1.20407e-12	1.96865e-40	1.19704e-22	1.59541e-40	1.56967e-11	3.66213e-09	2.34553e-12	4.69095e-05	2.33874e-05	303475	283572	241700	259619	264878	235699	137409	148454	182400	193548
_GLLGC[+57]N[+1]IIPLQR_.2	GLLGCNIIPLQR	O00233							4.68718e-06	0.00853854	0.000263215	0.00923166	303475	283572	241700	259619	264878	235699	137409	148454	182400	193548
_[-17]QVEEALHQLHAR_.3	QVEEALHQLHAR	O00233	3.24569e-49	3.5512e-11	5.48014e-52	1.34978e-45	2.40088e-48	3.41072e-29	1.56138e-21	4.82379e-14	9.30123e-05	2.25306e-06	77462.3	75030.6	111016	77523.9	72367.1	107162	105734	92090.3	80020.5	97162.2
_[-17]QVEEALHQLHAR_.2	QVEEALHQLHAR	O00233	5.3055e-34	2.26839e-06		0.00116667	2.15443e-09	7.57765e-18	3.63377e-11	4.49139e-15	6.35735e-05	2.15712e-06	77462.3	75030.6	111016	77523.9	72367.1	107162	105734	92090.3	80020.5	97162.2
_GIGMNEPLVDC[+57]EGYPRSDVDLYQVR_.3	GIGMNEPLVDCEGYPRSDVDLYQVR	O00233	2.32605e-17	0.000373635	2.52197e-07	2.7449e-05	5.09095e-06	0.000480216	1.19187e-08		0.000255677	0.00301752	54603.7	64198.8	55789	38739.2	56633.1	21457	37850.9	76734	35370.4	18628.5
_GIGMNEPLVDC[+57]EGYPRSDVDLYQ[+1]VR_.3	GIGMNEPLVDCEGYPRSDVDLYQVR	O00233	0.00456004			0.00875435			0.00525506	0.00223624			54603.7	64198.8	55789	38739.2	56633.1	21457	37850.9	76734	35370.4	18628.5
_GIGM[+16]NEPLVDC[+57]EGYPRSDVDLYQVR_.3	GIGMNEPLVDCEGYPRSDVDLYQVR	O00233				0.00164694						0.0028148	54603.7	64198.8	55789	38739.2	56633.1	21457	37850.9	76734	35370.4	18628.5
_YDIDLPNK_.2	YDIDLPNK	O00244	4.70521e-73	1.07366e-08	5.74744e-45	1.08754e-32	3.1936e-24	2.17128e-27	1.01109e-25	1.26957e-23	4.99569e-08	2.62187e-08	444782	454334	457279	443919	468716	555257	543539	568704	556039	589902
_YDIDLPNKK_.3	YDIDLPNKK	O00244	2.87799e-18	0.000741062	1.42148e-08	0.00203129	0.0093286		6.16614e-08	0.00728801	0.00971179	0.0095196	38668	32672.5	46506.9	44407.8	39163.4	12104	36052.4	36332.1	27837.2	34168.9
_YDIDLPNKK_.2	YDIDLPNKK	O00244		0.00559208				0.00438706	3.69559e-09		0.000895858	0.00136167	38668	32672.5	46506.9	44407.8	39163.4	12104	36052.4	36332.1	27837.2	34168.9
_TVSYLGLE_.1	TVSYLGLE	O00244	5.10439e-53	8.75537e-17	1.96822e-58	1.7746e-33	3.85536e-45	1.29262e-40	3.83361e-41	8.16119e-39	3.09999e-08	1.44849e-07	197967	174753	176748	176591	184256	217929	180522	214352	213311	199144
_VC[+57]IESEHSMDTLLATLK_.3	VCIESEHSMDTLLATLK	O00244	2.05748e-25	0.00014958	3.92614e-26	8.00119e-17	1.73748e-28	4.02227e-10	2.5079e-08	4.1975e-10	3.71262e-05	0.000121436	72578.6	72845.2	73896	75421.6	75269.4	123194	154731	78923.5	121101	129594
_VC[+57]IESEHSMDTLLATLK_.2	VCIESEHSMDTLLATLK	O00244	2.45011e-47	3.76889e-13	4.66651e-35	1.88337e-22	6.36397e-25			4.22046e-05			72578.6	72845.2	73896	75421.6	75269.4	123194	154731	78923.5	121101	129594
_FYGPEGPYGVFAGR_.2	FYGPEGPYGVFAGR	O00264	1.28688e-72	4.66695e-17	3.94159e-55	9.4022e-39	6.26332e-47	2.38061e-28	1.26549e-35	3.35409e-44	4.61607e-08	4.29115e-06	390853	407153	350530	380917	386134	422637	360198	264706	314326	320894
_IVRGDQPAASGDSDDDEPPPLPR_.3	IVRGDQPAASGDSDDDEPPPLPR	O00264	3.22434e-34	3.11668e-08	1.39842e-37	2.69602e-36	2.62702e-23	5.11941e-40	2.40676e-47	3.90222e-42	1.72809e-10	2.1586e-09	38716.8	34944	38839.6	33378.6	37126.8	53094.5	43098.8	41735.4	46849.3	38722
_EGEEPTVYSDEEEPK_.2	EGEEPTVYSDEEEPK	O00264	1.02976e-17	1.10322e-17	2.16357e-23	2.76078e-26	1.28701e-40	2.37881e-44	9.57561e-42	4.58642e-39	4.75091e-10	3.09634e-08	29217.3	26189.5	26118.2	30690.2	31484.4	43328.2	36734.7	39823.7	39534.6	37266.4
_RFDGVQDPR_.3	RFDGVQDPR	O00264	0.00848837	0.00126459	6.98717e-06	0.00146756	1.00124e-10	0.00123315	0.000122113	0.00585902	0.000885149	0.00367939	63736.7	63883.8	88625.9	71468.2	71763.4	70874.6	70106.8	76309.3	75415.5	65795.7
_RFDGVQDPR_.2	RFDGVQDPR	O00264	3.57886e-39	1.36049e-07		6.03685e-18	0.000454395	1.35779e-11	9.61254e-24	7.60421e-11	0.000497586	1.25641e-05	63736.7	63883.8	88625.9	71468.2	71763.4	70874.6	70106.8	76309.3	75415.5	65795.7
_FYGPEGPYGVFAGRDASR_.3	FYGPEGPYGVFAGRDASR	O00264	1.30211e-12	9.42288e-07	5.02776e-15	4.34293e-07	0.000243616	0.00096743	0.00279482	5.25596e-05	0.000693828	0.000369863	326063	364960	370065	358659	349931	205767	102744	239949	200036	243389
_FYGPEGPYGVFAGRDASR_.2	FYGPEGPYGVFAGRDASR	O00264							0.0032837				326063	364960	370065	358659	349931	205767	102744	239949	200036	243389
_ILMAINGK_.2	ILMAINGK	O00264	1.81381e-47	8.89533e-10	3.94158e-43	7.62885e-24	2.5446e-29	1.94762e-20	3.53966e-17	2.75047e-17	6.69788e-06	3.20652e-05	107102	113827	119923	115069	112721	124949	104438	103887	135350	102701
_VVSISSEHLEPITPTK_.3	VVSISSEHLEPITPTK	O00267	0.00209619	0.000308223	0.000156294	0.000812897	0.00597041	0.00258917			0.00150967	0.000168937	32887.8	52390.9	49513.7	52679.8	54123.8	27546.3	14018.4	11674.2	35484.9	66015.4
_VVSISSEHLEPITPTK_.2	VVSISSEHLEPITPTK	O00267	0.002484					8.75726e-08	9.787e-09	0.00164478	2.79249e-05		32887.8	52390.9	49513.7	52679.8	54123.8	27546.3	14018.4	11674.2	35484.9	66015.4
_FIAYQFTDTPLQIK_.2	FIAYQFTDTPLQIK	O00267	7.36553e-32	3.86253e-11	2.88823e-35	8.59175e-25	8.1136e-23	3.01001e-37	6.59187e-18	7.53493e-29	2.22319e-08	3.49636e-07	35590.6	47234.8	38405.3	40733.8	41370.6	39890.5	43503.3	28469.4	45208.5	45795
_FIAYQFTDTPLQ[+1]IK_.2	FIAYQFTDTPLQIK	O00267		0.00844006									35590.6	47234.8	38405.3	40733.8	41370.6	39890.5	43503.3	28469.4	45208.5	45795
_FIAYQFTDTPLQIK_.3	FIAYQFTDTPLQIK	O00267								0.00736295			35590.6	47234.8	38405.3	40733.8	41370.6	39890.5	43503.3	28469.4	45208.5	45795
_DMLEFPAQELRK_.3	DMLEFPAQELRK	O00267	1.14553e-31	0.000172697	1.69966e-22	4.52751e-11	7.42916e-17	6.12734e-11	9.92809e-10	9.53591e-14	0.00022272	0.000216179	56530.3	54600.6	58697.6	56446.1	57931	51019.2	41398.9	74332.1	52353.7	49577.1
_DMLEFPAQELRK_.2	DMLEFPAQELRK	O00267						4.96683e-16	1.30076e-10		0.000108086	5.58128e-05	56530.3	54600.6	58697.6	56446.1	57931	51019.2	41398.9	74332.1	52353.7	49577.1
_FVALASNEK_.2	FVALASNEK	O00273	2.95558e-15	1.33902e-11	4.8315e-21	8.19262e-09	2.46517e-12	6.26074e-09	2.49044e-10	3.60001e-09	0.000205163	0.00012631	101259	103397	109712	104106	101704	92035.8	110573	91263.4	88526.4	111618
_LQHTLQQVLDQREEVRQSK_.3	LQHTLQQVLDQREEVRQSK	O00273	1.19528e-13	7.15968e-06	4.69482e-27	1.01762e-14	1.70075e-11	6.58915e-18	2.45523e-15	7.96918e-35	0.00515426	0.000246151	14881.5	19048.7	15462.6	17284.4	17382.8	18943.5	10315.5	11605.5	9225.02	11665.8
_LQHTLQQVLDQREEVRQSK_.4	LQHTLQQVLDQREEVRQSK	O00273	0.000238251	2.84286e-05	1.36976e-11	0.00330408	4.61801e-09	1.08917e-05		0.00707634		0.0029512	14881.5	19048.7	15462.6	17284.4	17382.8	18943.5	10315.5	11605.5	9225.02	11665.8
_LQHTLQQVLDQREEVRQSK_.5	LQHTLQQVLDQREEVRQSK	O00273							0.000749947		0.00175305	0.00656349	14881.5	19048.7	15462.6	17284.4	17382.8	18943.5	10315.5	11605.5	9225.02	11665.8
_ETSSDVALASHILTALREK_.4	ETSSDVALASHILTALREK	O00273	8.54177e-47	2.25529e-10	1.42511e-25	3.02164e-21	3.09794e-28	4.29186e-18	5.72202e-12	9.04609e-21	1.84785e-08	4.44844e-07	13583.7	10576.8	12023.7	12150.5	13135.6	20091.2	14342.7	17697.3	8964.98	11727.3
_LAALN[+1]PESNTAGLDIFAK_.2	LAALNPESNTAGLDIFAK	O00299	3.09335e-61	1.30498e-11	4.08605e-49	3.91966e-34	7.53966e-38	5.95682e-27	1.43437e-28	9.65927e-40	7.52079e-08	3.79749e-07	1.22848e+06	1.32738e+06	1.18064e+06	1.19201e+06	1.31523e+06	708947	736687	1122955	1359070	1.45793e+06
_LAALNPESNTAGLDIFAK_.2	LAALNPESNTAGLDIFAK	O00299	1.95023e-85	4.28833e-19	2.13166e-74	2.45121e-52	3.08942e-65	1.31042e-40	5.88904e-43	1.83617e-42	1.49519e-09	2.62427e-08	1.22848e+06	1.32738e+06	1.18064e+06	1.19201e+06	1.31523e+06	708947	736687	1122955	1359070	1.45793e+06
_LAALNPESN[+1]TAGLDIFAK_.2	LAALNPESNTAGLDIFAK	O00299	5.18318e-34	0.000377832	3.63884e-24	1.32135e-08	2.517e-08	1.27091e-08	9.481e-09	2.81528e-05	0.000388853	0.000366189	1.22848e+06	1.32738e+06	1.18064e+06	1.19201e+06	1.31523e+06	708947	736687	1122955	1359070	1.45793e+06
_LAALNPESNTAGLDIFAK_.3	LAALNPESNTAGLDIFAK	O00299	2.36794e-101	1.62304e-24	5.4896e-79	6.11217e-60	6.19029e-62	2.43856e-31	1.09398e-39	5.71748e-28	9.90278e-09	1.17822e-06	1.22848e+06	1.32738e+06	1.18064e+06	1.19201e+06	1.31523e+06	708947	736687	1122955	1359070	1.45793e+06
_LAALNPESN[+1]TAGLDIFAK_.3	LAALNPESNTAGLDIFAK	O00299	3.00838e-69	1.9694e-12	5.54982e-52	9.64779e-30	2.41627e-30	1.02686e-27	1.12761e-35	5.55376e-25	6.39926e-09	1.32413e-05	1.22848e+06	1.32738e+06	1.18064e+06	1.19201e+06	1.31523e+06	708947	736687	1122955	1359070	1.45793e+06
_GVTFN[+1]VTTVDTK_.2	GVTFNVTTVDTK	O00299	4.90933e-22	7.8188e-05	2.46511e-26	2.67812e-17	3.12726e-18	5.91822e-09	5.90259e-09	0.000197243	0.000922649	0.000683959	510553	514254	580581	502308	514296	693604	553206	515374	526128	785163
_GVTFNVTTVDTK_.2	GVTFNVTTVDTK	O00299	3.05437e-72	1.0438e-19	1.01742e-61	2.01555e-43	3.18152e-54	8.60003e-26	1.48943e-41	1.62655e-19	1.44043e-06	3.29667e-06	510553	514254	580581	502308	514296	693604	553206	515374	526128	785163
_LFMVLWLK_.2	LFMVLWLK	O00299	7.59664e-99	4.31535e-23	8.63106e-72	9.76044e-48	7.04368e-39	1.51476e-45	2.1991e-54	3.94082e-07	0.000432701	1.42067e-09	18859.5	23320	10751.3	35501.8	9509.86	52112.8	53019.9	3344.97	5212.89	10632.6
_LFM[+16]VLWLK_.2	LFMVLWLK	O00299	5.04202e-11	0.000443071	0.00763473		0.00049637	0.00460815	1.56412e-14	8.94093e-28	2.66694e-05	4.76966e-06	18859.5	23320	10751.3	35501.8	9509.86	52112.8	53019.9	3344.97	5212.89	10632.6
_LHIVQ[+1]VVC[+57]K_.3	LHIVQVVCK	O00299	1.92467e-07	1.92074e-06	0.00188725	0.00419844	0.00548774	0.000645894	0.00506082	0.00318674	0.000971049	0.00314898	281630	308466	304550	251873	290824	280163	281803	331683	322991	307938
_LHIVQVVC[+57]K_.3	LHIVQVVCK	O00299	1.52105e-69	2.21231e-20	1.80743e-41	3.70764e-15	4.95647e-39	2.77189e-25	1.18332e-22	7.39814e-26	5.38581e-08	1.35429e-06	281630	308466	304550	251873	290824	280163	281803	331683	322991	307938
_LHIVQVVC[+57]K_.2	LHIVQVVCK	O00299	1.11412e-33	4.21301e-12	3.99688e-31	3.20029e-17	3.52697e-15	4.85887e-10	2.05041e-05	1.79057e-06	7.01934e-05	1.11026e-05	281630	308466	304550	251873	290824	280163	281803	331683	322991	307938
_LHIVQ[+1]VVC[+57]K_.2	LHIVQVVCK	O00299	6.74521e-07	0.00255927	1.65075e-06	0.00100687	0.00301986	0.00599515				0.00509266	281630	308466	304550	251873	290824	280163	281803	331683	322991	307938
_FLDGNELTLADC[+57]NLLPK_.2	FLDGNELTLADCNLLPK	O00299	7.25981e-92	3.58829e-21	1.5839e-81	3.18336e-44	8.56702e-70	5.50146e-45	7.69837e-48	3.26151e-46	8.41432e-11	1.14302e-09	138173	133838	115164	139891	135246	144806	127064	138200	147742	154826
_FLDGNELTLADC[+57]N[+1]LLPK_.2	FLDGNELTLADCNLLPK	O00299	2.51528e-15	0.000197762	2.81619e-37	5.2977e-20	1.99958e-11	0.00040129	8.39688e-07	0.00109882	0.00119066	0.00159113	138173	133838	115164	139891	135246	144806	127064	138200	147742	154826
_FLDGNELTLADC[+57]NLLPK_.3	FLDGNELTLADCNLLPK	O00299	2.08711e-44	1.22343e-08	1.79728e-32	1.87944e-20	1.38855e-36	6.17451e-23	5.60214e-23	6.75325e-12	0.000450861	7.10202e-06	138173	133838	115164	139891	135246	144806	127064	138200	147742	154826
_FLDGNELTLADC[+57]N[+1]LLPK_.3	FLDGNELTLADCNLLPK	O00299	0.0023631						0.008416	0.00577742	0.00411913	0.00429584	138173	133838	115164	139891	135246	144806	127064	138200	147742	154826
_YRGFTIPEAFR_.3	YRGFTIPEAFR	O00299	2.29202e-47	7.02881e-14	2.49012e-31	4.16634e-33	2.4706e-32	2.58114e-34	6.25314e-37	7.5447e-31	3.3483e-05	4.09614e-05	93537.4	164122	88738.3	89755.1	148906	96475.4	104067	187225	79757.2	171136
_YRGFTIPEAFR_.2	YRGFTIPEAFR	O00299	0.00162269		5.02325e-06	0.00175895		0.00900327	0.0032349		0.0049624		93537.4	164122	88738.3	89755.1	148906	96475.4	104067	187225	79757.2	171136
_YRGFTIPEAFRGVHR_.4	YRGFTIPEAFRGVHR	O00299	5.01762e-80	1.39823e-16	1.75941e-71	2.26324e-49	2.31896e-48	9.62446e-39	1.56419e-32	1.03296e-31	4.11126e-09	2.14685e-07	610380	470546	495748	456919	444179	441330	575836	520032	444701	389105
_YRGFTIPEAFRGVHR_.5	YRGFTIPEAFRGVHR	O00299	3.04613e-64	3.11162e-12	2.51986e-49	7.08218e-37	4.76487e-34	1.54867e-25	8.0616e-20	3.4624e-21	2.69872e-06	4.28237e-06	610380	470546	495748	456919	444179	441330	575836	520032	444701	389105
_YRGFTIPEAFRGVHR_.3	YRGFTIPEAFRGVHR	O00299		2.44152e-06	5.46585e-17	0.00226489	4.56365e-12	3.02207e-15	2.13223e-09	1.19238e-12	0.000293713	1.05617e-05	610380	470546	495748	456919	444179	441330	575836	520032	444701	389105
_NSNPALNDNLEK_.2	NSNPALNDNLEK	O00299	1.06115e-59	1.06177e-14	4.1357e-51	5.80364e-41	1.2482e-45	1.62883e-35	6.80937e-40	8.48035e-38	6.30085e-09	1.83314e-07	850225	406122	786851	301952	829620	362019	282462	417202	768313	358487
_N[+1]SNPALNDNLEK_.2	NSNPALNDNLEK	O00299		0.00313285		0.00262903		6.04806e-07	0.000288694	5.66577e-05		0.000149632	850225	406122	786851	301952	829620	362019	282462	417202	768313	358487
_NSNPALNDN[+1]LEK_.2	NSNPALNDNLEK	O00299				0.00140717		7.33896e-05	0.000937681	7.83215e-05		0.00598806	850225	406122	786851	301952	829620	362019	282462	417202	768313	358487
_VLDNYLTSPLPEEVDETSAEDEGVSQRK_.3	VLDNYLTSPLPEEVDETSAEDEGVSQRK	O00299	1.12229e-14	0.000497307	6.20514e-19	4.91893e-10	0.000255074	4.0529e-10	1.06044e-11	0.000976957	0.000673433	0.00117721	152018	139751	120221	149208	129637	55604.1	56630.2	53326.4	76195.5	63230.6
_VLDN[+1]YLTSPLPEEVDETSAEDEGVSQRK_.4	VLDNYLTSPLPEEVDETSAEDEGVSQRK	O00299	0.000623678	4.46685e-05	7.6146e-07	6.55874e-07	0.000880121	0.00948858	0.00358899	0.00200204	0.000728477	0.00351195	152018	139751	120221	149208	129637	55604.1	56630.2	53326.4	76195.5	63230.6
_VLDN[+1]YLTSPLPEEVDETSAEDEGVSQRK_.3	VLDNYLTSPLPEEVDETSAEDEGVSQRK	O00299	0.00235679	0.00279579	1.29602e-07	0.000115154	3.91142e-08	0.00353026	0.00141958		0.00733359	0.0070914	152018	139751	120221	149208	129637	55604.1	56630.2	53326.4	76195.5	63230.6
_IEEFLEAVLC[+57]PPRYPK_.3	IEEFLEAVLCPPRYPK	O00299	9.49031e-86	9.50401e-14	8.5695e-42	4.58017e-43	6.94378e-52	7.13103e-34	6.40766e-25	3.69594e-29	1.41759e-07	5.79683e-08	97806.1	85002.6	57722.5	105371	92924.9	131625	111752	113301	104182	76538
_IEEFLEAVLC[+57]PPRYPK_.2	IEEFLEAVLCPPRYPK	O00299	3.58498e-20	0.00392728	1.2045e-06	3.67198e-06	7.09191e-23	1.80296e-25	2.44349e-29	6.78665e-14	1.75205e-07	5.4936e-06	97806.1	85002.6	57722.5	105371	92924.9	131625	111752	113301	104182	76538
_IGNC[+57]PFSQR_.2	IGNCPFSQR	O00299	2.39366e-34	1.57385e-10	4.16098e-37	1.31107e-29	1.91131e-24	2.68813e-28	8.02079e-32	7.51773e-26	1.05172e-06	4.10575e-06	277415	467998	497986	440395	301244	440071	533335	383292	553649	513445
_IGN[+1]C[+57]PFSQR_.2	IGNCPFSQR	O00299	0.00575343				0.00290894						277415	467998	497986	440395	301244	440071	533335	383292	553649	513445
_LC[+57]PGGQLPFLLYGTEVHTDTNK_.3	LCPGGQLPFLLYGTEVHTDTNK	O00299	2.70283e-49	1.03667e-15	5.88162e-67	2.67922e-48	9.03875e-41	5.73608e-22	5.71138e-34	2.00342e-31	1.70745e-06	1.12643e-06	252942	224835	218227	262627	276472	173296	313586	264828	245643	301531
_LC[+57]PGGQ[+1]LPFLLYGTEVHTDTNK_.3	LCPGGQLPFLLYGTEVHTDTNK	O00299	9.09099e-26	2.97531e-06	7.58928e-25	9.64635e-18	9.92726e-20	2.0309e-11	1.03856e-12	1.06768e-08	0.000831638	0.000497877	252942	224835	218227	262627	276472	173296	313586	264828	245643	301531
_LC[+57]PGGQLPFLLYGTEVHTDTN[+1]K_.3	LCPGGQLPFLLYGTEVHTDTNK	O00299	0.0098568	3.5442e-06	0.000241197	0.000529893	0.00576019			0.00861891			252942	224835	218227	262627	276472	173296	313586	264828	245643	301531
_LC[+57]PGGQLPFLLYGTEVHTDTNK_.2	LCPGGQLPFLLYGTEVHTDTNK	O00299	0.00235366		0.00304301			0.00926275					252942	224835	218227	262627	276472	173296	313586	264828	245643	301531
_LC[+57]PGGQ[+1]LPFLLYGTEVHTDTNK_.2	LCPGGQLPFLLYGTEVHTDTNK	O00299			0.00455136			0.00303616					252942	224835	218227	262627	276472	173296	313586	264828	245643	301531
_[+42]AEEQPQVELFVK_.2	AEEQPQVELFVK	O00299	1.59862e-27	1.15781e-07	4.46933e-16	2.34178e-24	5.48154e-23	2.15064e-37	1.07706e-31	1.87439e-46	1.49375e-07	7.15162e-08	560721	609692	442217	421714	623440	453485	491144	521861	527976	581274
_[+42]AEEQ[+1]PQVELFVK_.2	AEEQPQVELFVK	O00299	3.92461e-30	0.000125153	6.12045e-21	4.6626e-08	1.58494e-13	2.36757e-31	5.41397e-16	1.16564e-35	4.86735e-05	1.8425e-06	560721	609692	442217	421714	623440	453485	491144	521861	527976	581274
_[+42]AEEQPQ[+1]VELFVK_.2	AEEQPQVELFVK	O00299						0.000178074	0.000575619				560721	609692	442217	421714	623440	453485	491144	521861	527976	581274
_EEFASTC[+57]PDDEEIELAYEQVAK_.3	EEFASTCPDDEEIELAYEQVAK	O00299	0.000226685	0.00024029	1.48975e-18	3.95385e-07	9.63645e-13	6.71715e-06	3.64848e-06	7.04196e-10	1.42733e-06	4.74923e-07	62657.1	64132.3	56916.6	70855.2	64711.2	44537.8	47220.9	46357.5	58473.6	64585.4
_EEFASTC[+57]PDDEEIELAYEQVAK_.2	EEFASTCPDDEEIELAYEQVAK	O00299								0.00882291		3.56721e-05	62657.1	64132.3	56916.6	70855.2	64711.2	44537.8	47220.9	46357.5	58473.6	64585.4
_VIGTLLGTVDK_.2	VIGTLLGTVDK	O00303	7.60824e-90	2.15735e-17	1.15184e-77	4.42007e-55	1.24701e-65	6.95769e-07	4.48649e-05	7.15337e-22	4.76057e-05	1.84493e-05	712285	736137	739239	770445	682200	762185	744125	1.05578e+06	800126	806927
_YAYYDTER_.2	YAYYDTER	O00303	4.91907e-26	3.77723e-06	6.37552e-10	3.37686e-08	1.88271e-07	1.13317e-22	4.16418e-13	0.000218506	4.10943e-05	0.000264552	101808	129432	108359	109926	143939	107350	107447	103567	94591	99915.1
_LHPVILASIVDSYER_.3	LHPVILASIVDSYER	O00303	8.10023e-38	1.03353e-07	1.59826e-36	4.52475e-18	1.65088e-24	3.64095e-31	5.14958e-28	8.40547e-26	1.18169e-09	1.56299e-06	42979.9	49699.8	45455	44659.5	43472.8	59853	60602.7	65561	72709	101769
_LHPVILASIVDSYER_.2	LHPVILASIVDSYER	O00303	6.01513e-06		0.00205104	0.00331713	1.07681e-08	9.20754e-06	2.98889e-05	8.25007e-06	0.00059111		42979.9	49699.8	45455	44659.5	43472.8	59853	60602.7	65561	72709	101769
_LHPVILASIVDSYERRNEGAAR_.5	LHPVILASIVDSYERRNEGAAR	O00303	2.8082e-64	4.07288e-16	1.91484e-50	3.75448e-37	6.37058e-43	4.6792e-21	3.07075e-28	1.17295e-32	9.83285e-07	1.05138e-07	97562	94272.3	105227	93131.2	102940	134633	146529	88848.7	61493.7	114793
_LHPVILASIVDSYERRNEGAAR_.4	LHPVILASIVDSYERRNEGAAR	O00303		1.48796e-05	1.128e-10	1.5124e-09	1.51783e-12	2.28719e-09	4.04881e-06		0.000501691	8.77138e-05	97562	94272.3	105227	93131.2	102940	134633	146529	88848.7	61493.7	114793
_LHPVILASIVDSYERRNEGAAR_.3	LHPVILASIVDSYERRNEGAAR	O00303	5.41551e-09		0.00550867	0.00113951	0.0089517	0.00666876					97562	94272.3	105227	93131.2	102940	134633	146529	88848.7	61493.7	114793
_TC[+57]FSPNRVIGLSSDLQ[+1]QVGGASAR_.3	TCFSPNRVIGLSSDLQQVGGASAR	O00303	1.12815e-27	4.25358e-06	2.41649e-33	7.59115e-23	5.48641e-15	9.48594e-08	4.4053e-07	0.0011696	8.54087e-05	9.37735e-05	230346	231394	228041	218275	227212	169328	144198	109031	227083	185537
_TC[+57]FSPNRVIGLSSDLQQVGGASAR_.3	TCFSPNRVIGLSSDLQQVGGASAR	O00303	2.61953e-87	6.86782e-19	1.00519e-71	1.42998e-51	1.8964e-57	2.0494e-40	3.86645e-39	1.74081e-25	2.19016e-08	4.56405e-08	230346	231394	228041	218275	227212	169328	144198	109031	227083	185537
_TC[+57]FSPNRVIGLSSDLQQ[+1]VGGASAR_.3	TCFSPNRVIGLSSDLQQVGGASAR	O00303	1.04033e-15	0.000198052	3.57807e-21	1.46322e-14	1.28673e-11	0.0072713	0.00326688	0.00570247	0.00125725	0.00189776	230346	231394	228041	218275	227212	169328	144198	109031	227083	185537
_TC[+57]FSPN[+1]RVIGLSSDLQQVGGASAR_.3	TCFSPNRVIGLSSDLQQVGGASAR	O00303		0.000527698	1.51278e-05	0.000599369	5.26588e-14	9.97383e-08	3.49952e-07	0.000480705	0.000588744	1.30264e-05	230346	231394	228041	218275	227212	169328	144198	109031	227083	185537
_VVRLHPVILASIVDSYERR_.5	VVRLHPVILASIVDSYERR	O00303	8.00529e-30	3.07075e-08	2.10553e-22	1.33466e-24	8.33575e-09	9.55332e-50	2.85282e-25	2.21727e-21	3.98307e-11	9.9826e-05	3647	14240.8	11416.4	11289.9	12285	10901.4	16280.5	21298.6	25607.5	30074.6
_VVRLHPVILASIVDSYERR_.4	VVRLHPVILASIVDSYERR	O00303		0.000113442	2.62828e-12	6.26546e-07	0.00219707		1.80116e-20	2.87259e-22	5.41974e-07	5.80825e-05	3647	14240.8	11416.4	11289.9	12285	10901.4	16280.5	21298.6	25607.5	30074.6
_LHPVILASIVDSYERR_.4	LHPVILASIVDSYERR	O00303	2.45665e-88	7.01433e-20	2.26446e-78	8.24112e-56	4.09994e-67	6.40338e-48	2.02763e-46	1.93108e-41	1.07668e-09	5.84169e-09	43461.9	42032.1	46935.9	54385.7	60453.3	44929.5	77687.1	74667.5	75509	57428.2
_LHPVILASIVDSYERR_.3	LHPVILASIVDSYERR	O00303	6.03951e-09	0.000218592	2.63113e-08			0.00399197			0.00133474	0.00021085	43461.9	42032.1	46935.9	54385.7	60453.3	44929.5	77687.1	74667.5	75509	57428.2
_VSPNELILGWYATGHDITEHSVLIHEYYSR_.5	VSPNELILGWYATGHDITEHSVLIHEYYSR	O00303	2.54539e-43	5.88144e-16	5.41933e-62	1.26656e-39	6.27831e-43	1.27611e-24	1.13003e-26		0.000322424	0.00519988	9902.54	8841.14	7887.99	7375.85	7974.84	9399.39	11488.2	8809.05	12010.7	7185.65
_VSPNELILGWYATGHDITEHSVLIHEYYSR_.4	VSPNELILGWYATGHDITEHSVLIHEYYSR	O00303	6.04815e-16	2.24639e-11	2.96901e-07	1.58226e-25		8.51167e-06	2.63748e-07	0.000255696		0.000310661	9902.54	8841.14	7887.99	7375.85	7974.84	9399.39	11488.2	8809.05	12010.7	7185.65
_IGVDLIMK_.2	IGVDLIMK	O00303	3.34898e-18	7.99154e-07	8.68621e-22	4.29373e-20	3.53178e-17	7.45455e-11	1.34996e-15	3.02982e-22	1.08165e-06	0.000251319	256396	258258	254985	231877	242262	334025	337217	226172	307811	341887
_FLMSLVNQVPK_.2	FLMSLVNQVPK	O00303	8.43471e-97	1.01291e-14	1.9693e-59	3.37512e-42	1.5605e-60	1.35401e-34	9.42632e-27	3.85824e-25	1.47265e-07	2.62533e-08	218253	223235	207006	221732	247162	340520	342426	333586	310039	280504
_EAPNPIHLTVDTSLQNGR_.3	EAPNPIHLTVDTSLQNGR	O00303	1.75213e-14	5.4204e-08	3.72758e-26	2.76933e-15	3.03141e-13	9.21092e-22	1.33452e-20	2.23163e-24	6.38059e-05	1.78911e-08	67166.2	72958.2	60783.2	88111.7	68052.1	87763.4	85038.8	89858	101468	105565
_EAPNPIHLTVDTSLQNGR_.2	EAPNPIHLTVDTSLQNGR	O00303	8.17607e-17	1.15656e-09	1.13388e-25	2.0706e-18	3.45911e-10	1.40312e-30	8.00558e-31	3.51857e-37	7.84917e-08	5.03248e-08	67166.2	72958.2	60783.2	88111.7	68052.1	87763.4	85038.8	89858	101468	105565
_EAPNPIHLTVDTSLQN[+1]GR_.2	EAPNPIHLTVDTSLQNGR	O00303	0.000912121	0.000442144			0.00368188						67166.2	72958.2	60783.2	88111.7	68052.1	87763.4	85038.8	89858	101468	105565
_EAPNPIHLTVDTSLQN[+1]GR_.3	EAPNPIHLTVDTSLQNGR	O00303			0.00298265								67166.2	72958.2	60783.2	88111.7	68052.1	87763.4	85038.8	89858	101468	105565
_KVSPNELILGWYATGHDITEHSVLIHEYYSR_.5	KVSPNELILGWYATGHDITEHSVLIHEYYSR	O00303	5.13042e-20	0.000219405	0.000996122	4.26221e-09	0.00158877	0.000412117	0.000233116	0.00149965	0.00267421	0.00364322	8585.69	12706.4	12410	10351.4	10628.8	9001.57	13958	9230.11	8633.9	12009
_TMGVMFTPLTVK_.2	TMGVMFTPLTVK	O00303	5.60645e-77	1.11806e-15	2.64322e-65	1.40361e-40	7.34557e-48	1.32036e-28	6.98504e-36	1.17561e-32	6.59295e-09	7.14459e-08	395313	450776	428611	434482	452647	166082	194217	221999	168686	223566
_TM[+16]GVMFTPLTVK_.2	TMGVMFTPLTVK	O00303						4.98347e-11	5.43512e-06	0.00137021		0.00108841	395313	450776	428611	434482	452647	166082	194217	221999	168686	223566
_TMGVM[+16]FTPLTVK_.2	TMGVMFTPLTVK	O00303						0.00119468		1.45807e-08			395313	450776	428611	434482	452647	166082	194217	221999	168686	223566
_TM[+16]GVM[+16]FTPLTVK_.2	TMGVMFTPLTVK	O00303									0.00846773		395313	450776	428611	434482	452647	166082	194217	221999	168686	223566
_AYVSTLMGVPGR_.2	AYVSTLMGVPGR	O00303	2.83696e-41	1.13102e-14	3.26208e-51	1.56898e-34	1.21306e-26	7.04666e-27	1.15899e-19	7.7852e-29	8.32878e-06	4.4596e-05	364400	363286	363238	361142	358945	400222	416294	402088	415011	415553
_GLLTPIIK_.2	GLLTPIIK	O00330	2.18162e-67	2.93632e-24	7.90152e-68	7.334e-44	2.42494e-48	2.10701e-38	5.20969e-39	3.553e-36	5.73218e-07	8.14079e-07	39277.9	46481.4	45106.9	42565.2	38705.1	69102.7	63493.1	61458.1	55246.3	47777.5
_HSLDASQGTATGPR_.3	HSLDASQGTATGPR	O00330	4.99171e-10	3.86747e-09	5.21716e-13	8.02407e-14	3.25296e-06	8.36e-21	1.68785e-09	0.00621732	0.00175081	5.34798e-08	4856.53	6038.58	5102.24	5490.31	4016.01	4993.42	3909.7	1237.66	2420.66	9433.03
_HSLDASQGTATGPR_.2	HSLDASQGTATGPR	O00330								6.30782e-41			4856.53	6038.58	5102.24	5490.31	4016.01	4993.42	3909.7	1237.66	2420.66	9433.03
_QMPDVNVSWDGEGPK_.3	QMPDVNVSWDGEGPK	O00330	0.000156415	0.000330418	3.9378e-08	1.19152e-06	0.00314822	4.52016e-36	6.64298e-30	4.92216e-37	2.13782e-07	7.13179e-07	1.6709e+06	4887086	3.40377e+06	2586385	1.50001e+06	2.48549e+06	4658630	2.71065e+06	2.74817e+06	4480508
_[-17]QMPDVNVSWDGEGPK_.2	QMPDVNVSWDGEGPK	O00330				0.00169472		0.00908615		0.0029709	0.000214611		1.6709e+06	4887086	3.40377e+06	2586385	1.50001e+06	2.48549e+06	4658630	2.71065e+06	2.74817e+06	4480508
_ILMPSLSPTMEEGNIVK_.2	ILMPSLSPTMEEGNIVK	O00330	1.08681e-20	3.68973e-09	1.61009e-31	1.12362e-30	1.12312e-31	1.44656e-32	1.24937e-31	1.38822e-27	3.86594e-05	1.1488e-06	141935	160488	153831	83313.2	178317	51431.3	74609.6	74043.7	42977.9	71709.5
_ILMPSLSPTMEEGNIVK_.3	ILMPSLSPTMEEGNIVK	O00330				0.00657758					0.00334139		141935	160488	153831	83313.2	178317	51431.3	74609.6	74043.7	42977.9	71709.5
_ILMPSLSPTM[+16]EEGNIVK_.2	ILMPSLSPTMEEGNIVK	O00330						0.00434885					141935	160488	153831	83313.2	178317	51431.3	74609.6	74043.7	42977.9	71709.5
_IN[+1]IVKMAILPK_.2	INIVKMAILPK	O00370	1.36953e-10	1.37629e-05	1.37067e-26	1.43428e-18	3.28572e-24	0.00580307	0.00140139	0.00826148	0.000972792	0.000458835	88671.2	99215.9	94567.1	95780.1	102301	93329.6	138450	92151.6	151693	143058
_IN[+1]IVKMAILPK_.3	INIVKMAILPK	O00370	3.96507e-73	3.20821e-16	1.06137e-78	1.17723e-54	2.64552e-52	2.46713e-32	5.20944e-28	2.48089e-33	1.10429e-05	5.01528e-06	88671.2	99215.9	94567.1	95780.1	102301	93329.6	138450	92151.6	151693	143058
_SLVEIADTVPK_.2	SLVEIADTVPK	O00410	6.21575e-65	3.87075e-11	2.34775e-58	8.49423e-47	7.15037e-54	2.86916e-29	1.40492e-28	4.37477e-30	4.60258e-06	1.34152e-07	416050	437339	416912	422263	408828	473566	456347	506714	497693	461176
_VC[+57]DIAAELAR_.2	VCDIAAELAR	O00410	2.97104e-73	2.30167e-18	2.62958e-68	6.0183e-36	2.59678e-44	4.22469e-34	1.67161e-33	1.08132e-35	2.81568e-08	2.72921e-07	394704	451828	438872	391757	420435	309705	387352	521044	368448	417149
_VSDILHSIFSSYK_.3	VSDILHSIFSSYK	O00410	1.1513e-106	2.71897e-20	1.03975e-66	2.08164e-55	1.02764e-74	2.52913e-33	9.41351e-33	1.54982e-32	6.31671e-08	5.09226e-07	171921	207708	198517	186529	184147	199694	239238	220443	200145	209487
_VSDILHSIFSSYK_.2	VSDILHSIFSSYK	O00410	3.54134e-83	3.58897e-15	2.14643e-62	2.10111e-43	2.08162e-52	1.73546e-26	3.11007e-22	8.5902e-40	2.30737e-09	5.988e-05	171921	207708	198517	186529	184147	199694	239238	220443	200145	209487
_ITFLLQAIR_.2	ITFLLQAIR	O00410	1.49269e-79	1.72896e-22	3.76482e-75	9.61585e-66	7.46173e-67	2.33605e-31	2.83507e-29	1.17519e-29	6.59411e-08	6.25268e-10	158792	205726	226869	202531	195697	206643	209839	235523	206637	168459
_ENVNATENC[+57]ISAVGK_.2	ENVNATENCISAVGK	O00410	2.21685e-61	2.87307e-15	3.18516e-67	1.2703e-20	4.02707e-43	1.14497e-35	9.81483e-39	2.09735e-33	2.43577e-06	5.12939e-07	95701.7	82420.2	83411.6	86688.3	84090.7	102730	66519.8	169654	106036	118457
_ENVNATEN[+1]C[+57]ISAVGK_.2	ENVNATENCISAVGK	O00410	5.15619e-32	1.80155e-07	9.03778e-13	2.26195e-12	1.08234e-14	1.07402e-15	5.2122e-19	4.39882e-10	6.41903e-07	1.80138e-05	95701.7	82420.2	83411.6	86688.3	84090.7	102730	66519.8	169654	106036	118457
_LQELIQK_.2	LQELIQK	O00410	0.00031389	0.000332901	1.80261e-23	1.20156e-08	3.57372e-19	4.23541e-19	5.75063e-19	0.000352782	0.000129858	0.000222104	130064	114299	146667	145341	133275	127011	167981	125267	137625	126108
_FYFHDGVR_.2	FYFHDGVR	O00410	1.26329e-08	5.04404e-05	2.33256e-33	1.38767e-15	2.59821e-10	1.02158e-29	1.24577e-32	3.04589e-05	2.96386e-05	1.5117e-07	129527	104555	118464	110989	104957	116942	89659.6	83789.9	108378	93132
_LMVPLLK_.2	LMVPLLK	O00410	3.57478e-74	1.32344e-18	6.50572e-71	2.46598e-46	2.4063e-52	2.93874e-32	2.10359e-41	5.83479e-39	9.2504e-09	8.52501e-09	280388	300708	556163	266515	282476	430188	359616	310595	313441	267642
_LM[+16]VPLLK_.2	LMVPLLK	O00410	0.000195966	5.36728e-05		3.58313e-05	8.05981e-06	2.09148e-13	4.31332e-07	0.00127352	0.000738393	0.00330133	280388	300708	556163	266515	282476	430188	359616	310595	313441	267642
_FVPYYDLFMPSLK_.2	FVPYYDLFMPSLK	O00410	5.79917e-79	9.79408e-18	2.90829e-53	6.80063e-32	9.84075e-50	4.26168e-38	5.59477e-31	3.31863e-27	3.90778e-07		72524.5	61628.8	110313	54212.1	66396.9	64263.4	67154.8	31099	56641.1	9812.07
_FVPYYDLFMPSLK_.3	FVPYYDLFMPSLK	O00410	1.64443e-17	7.17301e-06		8.75514e-12	5.40308e-17	0.00990872	3.57742e-07	7.22304e-40	0.000430077	3.09405e-07	72524.5	61628.8	110313	54212.1	66396.9	64263.4	67154.8	31099	56641.1	9812.07
_[-17]QAEETYENIPGQSK_.2	QAEETYENIPGQSK	O00410	1.11165e-96	2.67572e-22	6.85013e-84	4.32863e-56	2.04734e-79	4.15735e-41	1.02549e-38	3.50212e-49	8.5246e-11	2.60276e-09	173011	160797	126003	155388	156773	197042	207687	204201	220370	127633
_QAEETYENIPGQSK_.2	QAEETYENIPGQSK	O00410	0.00428949	1.78595e-07	3.44723e-16	8.79407e-12	3.9526e-09	9.94432e-05	2.88548e-27	2.18782e-21	1.12783e-07	7.4084e-07	173011	160797	126003	155388	156773	197042	207687	204201	220370	127633
_[-17]QAEETYEN[+1]IPGQSK_.2	QAEETYENIPGQSK	O00410						2.4357e-06	7.70256e-10	0.00236825	0.00634521	0.00150371	173011	160797	126003	155388	156773	197042	207687	204201	220370	127633
_NLIDEDGN[+1]NQWPEGLK_.2	NLIDEDGNNQWPEGLK	O00410	5.88337e-52	1.26725e-08	4.65999e-29	2.22229e-23	1.71641e-34	4.36774e-21	1.19286e-15	2.00393e-22	0.000316727	0.000108979	253885	248445	226406	177073	185325	368439	353509	360288	341121	386207
_NLIDEDGNNQWPEGLK_.2	NLIDEDGNNQWPEGLK	O00410	3.40654e-76	2.26017e-09	1.10357e-23	1.54401e-27	2.0308e-31	7.94152e-30	1.5607e-27	8.53583e-18	4.5112e-05	1.10989e-06	253885	248445	226406	177073	185325	368439	353509	360288	341121	386207
_NLIDEDGNNQWPEGLK_.3	NLIDEDGNNQWPEGLK	O00410				0.00402533	0.00647879						253885	248445	226406	177073	185325	368439	353509	360288	341121	386207
_TIEC[+57]ISLIGLAVGK_.2	TIECISLIGLAVGK	O00410	1.78994e-37	1.14745e-08	3.46355e-36	3.96914e-17	5.58058e-21	2.64634e-47	1.51798e-39	0.00115784	1.20385e-08	6.33717e-05	11353.1	21808.4	21767.1	26817.6	23897.6	18043.4	23800	4439.77	25898.4	11564.7
_TIEC[+57]ISLIGLAVGK_.3	TIECISLIGLAVGK	O00410	2.10765e-14					1.60394e-25		2.33481e-15	0.000284148	1.95259e-05	11353.1	21808.4	21767.1	26817.6	23897.6	18043.4	23800	4439.77	25898.4	11564.7
_SLLIPYLDNLVK_.2	SLLIPYLDNLVK	O00410	4.03248e-101	2.24566e-24	6.27397e-97	5.43676e-62	1.01763e-93	1.20737e-42	1.82091e-21	3.19903e-44	2.21762e-07	8.2993e-05	233728	249969	171971	221306	203965	133150	78371.7	254242	184510	308296
_SLLIPYLDN[+1]LVK_.2	SLLIPYLDNLVK	O00410	0.00957617		2.66318e-08	0.00433748	0.00246059						233728	249969	171971	221306	203965	133150	78371.7	254242	184510	308296
_HIVENAVQK_.2	HIVENAVQK	O00410	2.63721e-88	2.10894e-22	4.38636e-73	1.7933e-41	2.24817e-55	5.92688e-34	2.10287e-42	5.63368e-43	3.24953e-10	4.63258e-05	8705.7	10501.3	10639.5	8576.43	9129.18	6308.74	13415.7	11224.3	14003	5836.4
_HIVENAVQ[+1]K_.2	HIVENAVQK	O00410	1.15046e-05	6.77094e-05	4.98289e-18	1.69594e-07	0.000515454	0.0013476	6.52749e-10	0.00095216	0.000465163	0.00468512	8705.7	10501.3	10639.5	8576.43	9129.18	6308.74	13415.7	11224.3	14003	5836.4
_HIVEN[+1]AVQK_.2	HIVENAVQK	O00410									0.00704715		8705.7	10501.3	10639.5	8576.43	9129.18	6308.74	13415.7	11224.3	14003	5836.4
_[+42]AAAAAEQ[+1]QQFYLLLGNLLSPDNVVRK_.3	AAAAAEQQQFYLLLGNLLSPDNVVRK	O00410	2.49443e-81				4.10107e-05	1.48517e-22	1.58215e-24	5.99888e-28	7.87543e-06	1.37143e-08	146697	11196.7	13247.1	9878.31	13623.9	33246.6	679335	329281	101256	26684.7
_[+42]AAAAAEQQQFYLLLGNLLSPDNVVRK_.3	AAAAAEQQQFYLLLGNLLSPDNVVRK	O00410	7.35941e-99				1.22391e-06	3.45665e-23	1.70643e-26	1.57298e-28	3.93451e-06	6.84722e-09	146697	11196.7	13247.1	9878.31	13623.9	33246.6	679335	329281	101256	26684.7
_[+42]AAAAAEQQQFYLLLGN[+1]LLSPDNVVRK_.3	AAAAAEQQQFYLLLGNLLSPDNVVRK	O00410	1.01908e-53					1.12788e-21	1.07722e-22	1.50258e-28	1.52949e-08	1.09444e-05	146697	11196.7	13247.1	9878.31	13623.9	33246.6	679335	329281	101256	26684.7
_[+42]AAAAAEQQQFYLLLGNLLSPDNVVRK_.4	AAAAAEQQQFYLLLGNLLSPDNVVRK	O00410	6.51337e-87	3.62859e-06	3.41882e-22	3.71573e-08	2.03062e-07	1.28135e-37					146697	11196.7	13247.1	9878.31	13623.9	33246.6	679335	329281	101256	26684.7
_[+42]AAAAAEQQQFYLLLGNLLSPDN[+1]VVRK_.3	AAAAAEQQQFYLLLGNLLSPDNVVRK	O00410	6.09044e-08					0.00302246	0.00173283	0.00240493	0.00270787		146697	11196.7	13247.1	9878.31	13623.9	33246.6	679335	329281	101256	26684.7
_ATAAFILANEHNVALFK_.3	ATAAFILANEHNVALFK	O00410	3.43902e-83	4.2219e-18	2.8587e-67	3.54132e-48	1.04321e-54	1.25882e-25	1.55449e-11	1.48846e-20	2.76287e-05	8.9731e-08	70950.7	71904.1	76655	64371.5	74595.8	42421.5	69051.1	58932.4	64905.5	84122
_ATAAFILAN[+1]EHNVALFK_.3	ATAAFILANEHNVALFK	O00410	4.81724e-05	0.000561785	4.00359e-11	2.33895e-05	5.54587e-11		0.00580863	0.00670766	0.00465335	0.00190428	70950.7	71904.1	76655	64371.5	74595.8	42421.5	69051.1	58932.4	64905.5	84122
_ATAAFILANEHNVALFK_.2	ATAAFILANEHNVALFK	O00410		2.19257e-05		3.52785e-14				0.00104106	0.00054774		70950.7	71904.1	76655	64371.5	74595.8	42421.5	69051.1	58932.4	64905.5	84122
_ATAAFILANEHN[+1]VALFK_.3	ATAAFILANEHNVALFK	O00410		0.00872653									70950.7	71904.1	76655	64371.5	74595.8	42421.5	69051.1	58932.4	64905.5	84122
_RLLSSAFDEVYPALPSDVQTAIK_.3	RLLSSAFDEVYPALPSDVQTAIK	O00410	4.80011e-66	1.37624e-06	1.85007e-36	2.01878e-40	1.58103e-31	3.02909e-18	1.96025e-25	7.3359e-34	4.86541e-08	2.02042e-08	51808.9	60721.9	53656.7	56205	54609.5	46465.6	41756.4	44375.1	54708.2	48907.6
_RLLSSAFDEVYPALPSDVQ[+1]TAIK_.3	RLLSSAFDEVYPALPSDVQTAIK	O00410	0.000205907	0.00310776	4.53031e-05	3.18176e-07	0.00302004		0.00558796		0.00465004	0.00388375	51808.9	60721.9	53656.7	56205	54609.5	46465.6	41756.4	44375.1	54708.2	48907.6
_LVLPMIK_.2	LVLPMIK	O00410	1.36392e-81	8.58886e-21	7.6639e-76	4.2288e-55	1.62601e-57	9.38112e-27	2.814e-24	1.13349e-29	1.07375e-07	1.3437e-05	433207	484042	528728	426258	429052	612944	525086	515688	291532	490394
_LVLPM[+16]IK_.2	LVLPMIK	O00410									0.00275199		433207	484042	528728	426258	429052	612944	525086	515688	291532	490394
_FLFDSVSSQNVGLR_.2	FLFDSVSSQNVGLR	O00410	6.41274e-17	4.43782e-09	3.47559e-27	5.96946e-14	1.30518e-11	4.69201e-17	3.19814e-24	0.00134006	0.00405413	1.83164e-05	97399.7	110917	88745.7	92417	100339	92635.6	105377	108716	69758.1	88486.8
_FLFDSVSSQNVGLR_.3	FLFDSVSSQNVGLR	O00410									0.00186365		97399.7	110917	88745.7	92417	100339	92635.6	105377	108716	69758.1	88486.8
_EGFVEYTEQVVK_.2	EGFVEYTEQVVK	O00410	4.9379e-40	9.49769e-16	4.6847e-24	2.81745e-24	6.8853e-38	9.18995e-23	1.80249e-28	2.54633e-35	2.05119e-07	5.58622e-08	571450	585887	519750	578268	585531	610725	601661	702512	485421	664111
_IFSIIAEGEMHEAIK_.2	IFSIIAEGEMHEAIK	O00410	1.33204e-08	0.00025116	0.000690679	0.000948569	0.00805325	6.21338e-19	3.61084e-25	0.00181689	2.74328e-05	0.000505689	51871.4	52319.1	45942.4	55637.7	56703.6	54349.9	46883.4	35066.8	48568.2	61667.2
_IFSIIAEGEMHEAIK_.3	IFSIIAEGEMHEAIK	O00410	3.99728e-36	2.46017e-09	1.64336e-35	2.59181e-22	2.22186e-20	3.28768e-09	3.66898e-06		0.000885151	0.000357746	51871.4	52319.1	45942.4	55637.7	56703.6	54349.9	46883.4	35066.8	48568.2	61667.2
_ITFLLQAIRNTTAAEEAR_.3	ITFLLQAIRNTTAAEEAR	O00410	3.26555e-47	1.28195e-15	3.46173e-61	2.36499e-49	2.13338e-45	1.33618e-29	1.8648e-08	5.56405e-30	2.99912e-08	0.000119429	75691.1	94038.2	86050.6	79194.9	80281.6	84989.8	34682	57208.8	64579.9	48642
_YAEYFLRPMLQ[+1]YVC[+57]DNSPEVR_.3	YAEYFLRPMLQYVCDNSPEVR	O00410	2.30037e-13	0.000249133	0.00386572	2.50999e-14	5.19633e-13	0.00768937	8.62609e-37	0.000294	5.26623e-07	0.000152609	35004.8	18688.4	16656.1	16826.1	16406.6	36247.5	22047	24202.3	41757.8	30320.3
_YAEYFLRPMLQYVC[+57]DNSPEVR_.3	YAEYFLRPMLQYVCDNSPEVR	O00410	0.000988876	2.87189e-09	6.07947e-06	8.7636e-30	1.44136e-30	6.30299e-05	2.05705e-43	3.31419e-23	1.27914e-10	1.68837e-05	35004.8	18688.4	16656.1	16826.1	16406.6	36247.5	22047	24202.3	41757.8	30320.3
_YAEYFLRPMLQYVC[+57]DN[+1]SPEVR_.3	YAEYFLRPMLQYVCDNSPEVR	O00410		0.00846697		0.00041019	0.00969504		2.90021e-05	0.00251074	3.12755e-05	0.000751971	35004.8	18688.4	16656.1	16826.1	16406.6	36247.5	22047	24202.3	41757.8	30320.3
_VIAALLQTMEDQGNQR_.3	VIAALLQTMEDQGNQR	O00410	6.10777e-13	0.00331359	0.00806217		0.0068981	1.36889e-28	4.06133e-21	2.41303e-46	0.00125352	0.000117746	55550.9	39641.2	52570	79647.5	56823.3	44787.2	30338.2	39150.2	40374.7	36482.2
_VIAALLQTMEDQGNQR_.2	VIAALLQTMEDQGNQR	O00410	1.92537e-07	0.000528614	4.58972e-13		1.21657e-09	0.00455053	3.55777e-10	7.22528e-08	4.92272e-06		55550.9	39641.2	52570	79647.5	56823.3	44787.2	30338.2	39150.2	40374.7	36482.2
_VIAALLQTM[+16]EDQGNQR_.2	VIAALLQTMEDQGNQR	O00410	1.01918e-05		1.97252e-09	0.00877202	0.00457821						55550.9	39641.2	52570	79647.5	56823.3	44787.2	30338.2	39150.2	40374.7	36482.2
_LC[+57]GDTSLNNMQR_.2	LCGDTSLNNMQR	O00410	2.83336e-51	1.89502e-09	1.20073e-43	1.28308e-34	5.10708e-54	2.02838e-29	7.11288e-35	6.8611e-32	1.59396e-07	0.000176118	50736.9	25756.9	44284.3	43171.5	42485.8	48750.1	54573.7	58171.6	29096	34665.4
_LC[+57]GDTSLNNM[+16]Q[+1]R_.2	LCGDTSLNNMQR	O00410									0.00427241		50736.9	25756.9	44284.3	43171.5	42485.8	48750.1	54573.7	58171.6	29096	34665.4
_LC[+57]GDTSLNNM[+16]QR_.2	LCGDTSLNNMQR	O00410		0.00143571									50736.9	25756.9	44284.3	43171.5	42485.8	48750.1	54573.7	58171.6	29096	34665.4
_VAAAESMPLLLEC[+57]AR_.2	VAAAESMPLLLECAR	O00410	4.1826e-09	0.000589667	0.00172352	0.00461266	0.00167564	0.00900515	0.00309751	0.0011155	0.00149193	0.000682966	182901	154263	174561	181301	190907	157243	157313	117204	81126.5	87985.9
_STAC[+57]QMLVC[+57]YAK_.2	STACQMLVCYAK	O00410	8.94442e-65	8.10641e-16	4.8889e-69	1.84098e-32	8.16476e-44	8.99896e-26	1.2035e-28	6.7961e-28	1.74214e-05	1.67155e-07	74250.6	74561.5	76974.1	70762.8	72968.3	58361.6	64673.8	74819.9	69734.6	76311
_SELLMIIQMETQSSMRK_.3	SELLMIIQMETQSSMRK	O00410	2.05293e-45	2.90795e-07	3.4404e-26	2.10379e-14	8.3665e-21	3.01424e-24	2.5042e-12	1.19062e-10	4.19774e-05	0.000134575	15227.2	11932.8	15682.9	16142.3	13544.2	10872.9	15210.1	11105.1	19471	8478.92
_SELLM[+16]IIQMETQSSMRK_.3	SELLMIIQMETQSSMRK	O00410	1.16058e-13	0.00543276	8.93162e-13	2.75623e-05	3.51601e-08	2.73696e-11	4.08107e-05	6.55631e-05			15227.2	11932.8	15682.9	16142.3	13544.2	10872.9	15210.1	11105.1	19471	8478.92
_[-17]QMAAVLLR_.2	QMAAVLLR	O00410	2.18095e-85	5.88512e-18	7.05073e-61	7.82399e-40	8.04373e-51	1.02366e-50	3.81829e-45	3.87414e-54	3.17374e-10	1.51037e-08	21391	21970.8	20551.3	20759.6	19256.8	23265.5	25966.2	23868	25030.5	27530
_EHIMQMLQNPDWK_.2	EHIMQMLQNPDWK	O00410	1.34343e-79	9.57044e-17	1.03939e-50	2.58936e-43	1.80847e-30	6.29945e-42	3.16834e-33	5.64391e-44	1.21351e-06	2.38669e-07	120828	134726	120992	129574	133283	199900	174509	217230	190976	186183
_EHIMQMLQNPDWK_.3	EHIMQMLQNPDWK	O00410	1.17005e-53	1.16724e-19	6.26987e-70	2.58971e-45	9.97453e-51	1.55357e-45	2.79291e-55	1.54013e-46	9.74337e-11	3.62088e-09	120828	134726	120992	129574	133283	199900	174509	217230	190976	186183
_HLHSIMVLK_.3	HLHSIMVLK	O00410	3.81904e-24	6.38169e-05	3.42547e-05	0.0026906	0.00250147	1.52129e-10	4.84167e-10	0.00117104	0.00122626	0.000165529	108104	141217	124669	128966	125529	160072	144428	144948	103605	119092
_HLHSIMVLK_.2	HLHSIMVLK	O00410										0.00781662	108104	141217	124669	128966	125529	160072	144428	144948	103605	119092
_EFQQYLPVVMGPLMK_.2	EFQQYLPVVMGPLMK	O00410	3.14323e-59	1.08707e-11	2.80009e-52	3.78849e-31	1.2351e-31	1.10499e-46	3.55643e-45	2.63099e-45	9.33539e-10	1.06041e-08	58238.3	58918.6	62072	51572.3	56826.2	53288.2	56329.1	37193.5	42677.8	51708.4
_EFQQYLPVVMGPLMK_.3	EFQQYLPVVMGPLMK	O00410	1.27811e-81	2.50545e-21	1.0021e-74	3.72906e-62	5.50599e-51	2.2046e-29	9.36534e-13	3.56804e-28	3.56099e-08	4.82743e-06	58238.3	58918.6	62072	51572.3	56826.2	53288.2	56329.1	37193.5	42677.8	51708.4
_EFQQYLPVVM[+16]GPLMK_.2	EFQQYLPVVMGPLMK	O00410						0.00293841	4.89386e-10	0.00176887			58238.3	58918.6	62072	51572.3	56826.2	53288.2	56329.1	37193.5	42677.8	51708.4
_EFQQYLPVVMGPLM[+16]K_.2	EFQQYLPVVMGPLMK	O00410							3.59561e-05		0.00478323		58238.3	58918.6	62072	51572.3	56826.2	53288.2	56329.1	37193.5	42677.8	51708.4
_AIGTEPDSDVLSEIMHSFAK_.3	AIGTEPDSDVLSEIMHSFAK	O00410	1.75422e-60	6.57386e-18	3.42881e-60	4.48427e-40	2.08232e-56	5.28005e-27	2.91591e-16	3.0916e-25	3.55763e-06	0.0069482	31178	41289.3	26152.3	33123.4	31517	33863.8	29156.3	54309.8	41360.9	4780.33
_AIGTEPDSDVLSEIM[+16]HSFAK_.3	AIGTEPDSDVLSEIMHSFAK	O00410						0.00583786		0.0016249	0.00122962		31178	41289.3	26152.3	33123.4	31517	33863.8	29156.3	54309.8	41360.9	4780.33
_FM[+16]Q[+1]DASDVMQLLLK_.2	FMQDASDVMQLLLK	O00410		0.00195064		8.34634e-06	0.00255876	2.94038e-13	1.80146e-07	5.31855e-09		0.00118752	5997.12	5279.43	3688.96	4888.82	4067.3	39223.1	21774	52775.3	4997.3	11430.5
_FMQDASDVMQLLLK_.3	FMQDASDVMQLLLK	O00410	5.33271e-70		1.14267e-47			1.96383e-12	2.40663e-21	3.79503e-18	0.000504315	0.00137357	5997.12	5279.43	3688.96	4888.82	4067.3	39223.1	21774	52775.3	4997.3	11430.5
_FM[+16]QDASDVMQ[+1]LLLK_.2	FMQDASDVMQLLLK	O00410		0.000368157			0.00627122						5997.12	5279.43	3688.96	4888.82	4067.3	39223.1	21774	52775.3	4997.3	11430.5
_[-17]QMAAVLLRR_.2	QMAAVLLRR	O00410	1.71931e-93	9.65985e-19	7.63613e-65	1.62848e-50	1.05838e-54	3.16845e-43	3.98503e-51	5.04335e-46	1.52559e-08	1.27137e-07	105437	108951	126584	104524	104428	125602	150003	130477	117748	161975
_RMLVQC[+57]MQDQEHPSIR_.3	RMLVQCMQDQEHPSIR	O00410	9.58992e-22	8.07355e-05	4.22992e-13	4.48697e-07	5.15212e-21	4.6283e-19	0.00170211	5.36106e-10	5.69449e-05	0.000112939	43859.5	55024.4	51563.9	52329.3	47077.3	51048.9	33479.3	20009.5	39450.3	47261
_RMLVQC[+57]MQDQEHPSIR_.4	RMLVQCMQDQEHPSIR	O00410	3.25803e-14	0.00228287	2.85054e-15	1.26086e-05	4.21812e-12	2.61132e-13	9.56428e-05		0.00159211	0.000172872	43859.5	55024.4	51563.9	52329.3	47077.3	51048.9	33479.3	20009.5	39450.3	47261
_IHLVNLTGLK_.3	IHLVNLTGLK	O00411	1.27138e-26	0.00875637	7.94444e-50	1.40057e-06	2.60847e-16	0.00141063	0.00128222	4.55336e-06	0.00114367	0.000276821	12000.3	8260.12	10108.7	11020.5	11189.4	9263.88	13419.9	15626.3	18483.6	8056.73
_IHLVNLTGLK_.2	IHLVNLTGLK	O00411									0.000837489		12000.3	8260.12	10108.7	11020.5	11189.4	9263.88	13419.9	15626.3	18483.6	8056.73
_LVPVLYHVYSFR_.3	LVPVLYHVYSFR	O00411	9.34234e-30	7.39833e-06	2.0368e-52	6.71578e-17	1.17127e-40	9.32889e-31	1.96828e-19	1.21375e-20	2.22563e-08	8.71892e-08	7573.52	10219.3	11126.2	8498.54	14609.6	13171.8	10703.1	11035.3	11130.2	10466.2
_LVPVLYHVYSFR_.2	LVPVLYHVYSFR	O00411					0.00686054						7573.52	10219.3	11126.2	8498.54	14609.6	13171.8	10703.1	11035.3	11130.2	10466.2
_TC[+57]PLLLR_.2	TCPLLLR	O00422	9.5824e-71	9.2177e-16	6.84876e-27	1.39422e-31	2.23872e-43	9.19438e-35	2.32019e-41	2.59392e-42	1.91271e-09	3.52897e-06	366836	393559	389544	385044	372966	433493	423942	420138	379500	398434
_ELTSLVK_.2	ELTSLVK	O00422	5.85618e-36	1.79029e-12	8.30917e-34	3.51423e-30	4.73522e-10	8.2333e-12	3.36633e-08	2.40182e-05	0.000132652	0.00015809	134212	167092	160345	144547	156761	178167	160859	153985	160924	154933
_GTDDSMTLQSQK_.2	GTDDSMTLQSQK	O00422	1.43864e-69	3.09542e-22	1.75588e-81	8.71091e-52	2.52762e-52	1.50719e-37	3.8373e-42	2.35102e-28	4.3317e-09	1.27309e-07	76819.9	73786.6	66797	85017.4	74889.3	41290.7	47938.6	75799.7	41850.1	42607
_GTDDSM[+16]TLQSQK_.2	GTDDSMTLQSQK	O00422						9.33492e-15	0.00296405		2.42059e-06	0.000148818	76819.9	73786.6	66797	85017.4	74889.3	41290.7	47938.6	75799.7	41850.1	42607
_FQIGDYLDIAITPPNRAPPPSGR_.3	FQIGDYLDIAITPPNRAPPPSGR	O00422	2.45563e-38	0.000229504	2.75373e-42	0.000489745	1.1872e-24	4.18672e-10	4.90216e-18	0.00132203	6.67902e-06	0.00024848	77521.3	67048.9	77117.8	74398.2	69041.2	79692.5	53238.3	58117.8	63424.4	47603.2
_FQ[+1]IGDYLDIAITPPNRAPPPSGR_.3	FQIGDYLDIAITPPNRAPPPSGR	O00422	1.50759e-23	5.27694e-05	5.02431e-29	0.000919217	2.84369e-13	1.13484e-11	1.68624e-10	6.32378e-15	4.17804e-05	0.00262303	77521.3	67048.9	77117.8	74398.2	69041.2	79692.5	53238.3	58117.8	63424.4	47603.2
_FQIGDYLDIAITPPNRAPPPSGR_.4	FQIGDYLDIAITPPNRAPPPSGR	O00422							0.00310796				77521.3	67048.9	77117.8	74398.2	69041.2	79692.5	53238.3	58117.8	63424.4	47603.2
_TGYAFVDC[+57]PDESWALK_.2	TGYAFVDCPDESWALK	O00425	1.74304e-20	8.18933e-12	2.21828e-25	1.53073e-18	2.25679e-17	6.21398e-30	9.809e-29	6.6634e-29	1.08336e-08	1.15375e-07	73525.9	82246.9	79524.5	74009.6	75522.5	87756.6	82205.3	80242.7	98298.7	86737.6
_ITISPLQELTLYNPER_.2	ITISPLQELTLYNPER	O00425	4.25787e-83	2.84592e-19	2.68397e-83	3.96805e-50	4.90625e-53	5.66535e-45	2.10109e-36	1.01103e-26	6.47338e-09	3.92277e-05	15645.8	16351.1	15285.5	14914.1	17751.7	17062.6	14429.1	17949.2	18564.5	18853.4
_ITISPLQ[+1]ELTLYNPER_.3	ITISPLQELTLYNPER	O00425	2.79611e-40	5.33674e-08	6.60551e-16	1.43984e-06	4.21592e-17	2.65456e-07	1.29751e-30	4.44431e-29	0.00180766	0.000103798	15645.8	16351.1	15285.5	14914.1	17751.7	17062.6	14429.1	17949.2	18564.5	18853.4
_ITISPLQELTLYNPER_.3	ITISPLQELTLYNPER	O00425	2.09635e-61	1.49929e-10	1.63875e-37	2.05868e-10	1.49379e-32	0.000609106	8.53889e-35	2.90698e-33	0.00164764	6.01003e-05	15645.8	16351.1	15285.5	14914.1	17751.7	17062.6	14429.1	17949.2	18564.5	18853.4
_ITISPLQ[+1]ELTLYNPER_.2	ITISPLQELTLYNPER	O00425	7.73866e-42	2.04523e-12	1.47001e-29	4.88643e-16	2.25345e-23	2.9221e-28	6.19896e-17	8.26793e-10		0.000250581	15645.8	16351.1	15285.5	14914.1	17751.7	17062.6	14429.1	17949.2	18564.5	18853.4
_IAPAEAPDAK_.2	IAPAEAPDAK	O00425	6.68928e-37	5.83743e-07	7.37273e-27	1.92591e-21	1.44371e-12	3.75091e-11	8.64279e-09	4.86811e-09	0.000325118	0.000535254	45839.8	45656.4	49160.6	47999.3	51894.9	50286	37490	44441.9	30435.9	33523.6
_DQTPDENDQVVVK_.2	DQTPDENDQVVVK	O00425	2.32358e-57	1.81475e-11	6.76863e-43	5.15466e-23	1.11855e-30	1.10895e-25	1.85759e-17	3.8902e-22	8.24569e-06	2.42425e-09	25242.9	25506.8	21192.2	21536.4	24396.7	29414	30448.5	25388.2	35604.1	30633.3
_LNGFQLENFTLK_.2	LNGFQLENFTLK	O00425	1.42797e-51	8.38692e-13	4.98261e-43	1.81106e-26	3.55066e-49	9.08723e-15	8.01197e-09	3.01647e-18	0.00443324	5.29489e-05	46812.5	56820.8	48923.4	56232.9	51905.2	47992	46784.5	67489.3	54054.1	55047.9
_LN[+1]GFQLENFTLK_.2	LNGFQLENFTLK	O00425	7.8322e-19	0.000298321	4.11355e-07	7.00061e-06	5.36557e-20	1.29934e-08	1.3022e-09	9.56527e-10		0.000367423	46812.5	56820.8	48923.4	56232.9	51905.2	47992	46784.5	67489.3	54054.1	55047.9
_LNGFQ[+1]LENFTLK_.2	LNGFQLENFTLK	O00425	0.000815371	2.13287e-05	5.07674e-15	3.0627e-10	9.48004e-14	0.00828354	0.00145349	0.00116612		0.00828501	46812.5	56820.8	48923.4	56232.9	51905.2	47992	46784.5	67489.3	54054.1	55047.9
_TVNELQ[+1]NLSSAEVVVPR_.2	TVNELQNLSSAEVVVPR	O00425	1.53835e-07	1.31511e-05	1.37824e-08	8.81226e-06	3.67557e-05	7.18002e-19	9.45485e-20	1.40901e-15	0.000953553	0.000325913	27669.4	34257.3	36443.6	25683.8	29007.9	32291.5	34835.9	42335.6	23914.7	29232.7
_TVNELQNLSSAEVVVPR_.2	TVNELQNLSSAEVVVPR	O00425	5.34416e-20	4.73373e-12	2.76824e-18	2.65405e-10	2.76096e-12	1.05564e-34	4.39838e-35	3.24608e-32		3.55015e-06	27669.4	34257.3	36443.6	25683.8	29007.9	32291.5	34835.9	42335.6	23914.7	29232.7
_TVNELQNLSSAEVVVPR_.3	TVNELQNLSSAEVVVPR	O00425	0.00205848			0.00327717	5.66339e-11	6.01109e-25	6.15445e-26	0.000533358	4.0416e-05	0.000201231	27669.4	34257.3	36443.6	25683.8	29007.9	32291.5	34835.9	42335.6	23914.7	29232.7
_LLVPTQFVGAIIGK_.2	LLVPTQFVGAIIGK	O00425	1.62831e-40	4.59915e-10	0.00434425	2.81442e-24	2.52692e-06	2.65131e-49	1.94702e-30	3.63295e-27	1.73244e-06		21331	21078.1	12177.4	15383	13568.1	11481.6	32483.6	33224.5	75101.8	662.764
_LLVPTQFVGAIIGK_.3	LLVPTQFVGAIIGK	O00425						6.36012e-30				0.00745836	21331	21078.1	12177.4	15383	13568.1	11481.6	32483.6	33224.5	75101.8	662.764
_LGIIGVVNR_.2	LGIIGVVNR	O00429	2.89088e-51	2.17622e-08	1.77053e-27	6.67685e-21	4.64816e-34	3.25672e-09	1.23573e-05	9.12809e-05	8.29968e-05	7.21821e-05	207735	243982	238067	237110	225015	351773	322155	256141	340147	334400
_SATLLQLITK_.2	SATLLQLITK	O00429	2.1195e-84	3.89845e-21	6.7867e-69	4.97635e-62	1.05538e-79	9.46262e-41	6.20993e-53	9.58249e-50	8.61289e-11	4.7233e-09	161319	188401	166252	171987	168443	211110	182350	182191	203476	128035
_SYFLIVRK_.2	SYFLIVRK	O00429	4.66001e-08	1.37245e-05	5.36641e-06	0.000965798	6.35273e-05	1.47792e-14	1.70753e-08	3.93601e-10	7.14687e-05	0.000162032	109392	106415	124474	108331	103733	155588	152412	144181	163120	133059
_AEELLAEEK_.2	AEELLAEEK	O00429	2.25456e-46	9.64739e-21	4.78571e-73	5.57006e-38	5.78762e-45	2.18709e-21	3.61286e-18	5.38206e-21	1.30837e-07	1.21473e-05	92753	101667	83528.4	95681.4	108687	91223.6	84334.2	94059.2	85469	110432
_TTGEENGVEAEEWGK_.2	TTGEENGVEAEEWGK	O00429	1.50525e-34	2.3e-11	5.19258e-40	8.19985e-28	1.19772e-13	7.11596e-14	2.61402e-16	3.99661e-12	1.1894e-06	5.82932e-06	15929.9	16233.9	16428.1	16195.6	16747.3	21169	18713.9	28513.9	23386.5	20605.8
_TTGEEN[+1]GVEAEEWGK_.2	TTGEENGVEAEEWGK	O00429	1.59264e-10	0.000266227	3.39515e-29	1.67159e-09	8.37557e-05	7.66559e-08	1.73381e-05	0.00110615	7.86934e-05	5.76592e-05	15929.9	16233.9	16428.1	16195.6	16747.3	21169	18713.9	28513.9	23386.5	20605.8
_GVSPEPIHLK_.3	GVSPEPIHLK	O00429	3.44175e-26	0.000564666	1.44166e-13	2.25241e-17	3.16825e-05	4.84433e-11	2.99434e-09	0.00100636	0.000625744	6.24037e-05	68635.4	56046.6	65252.4	62813.4	62849.3	80999.7	39772.3	53834.1	62372.4	67308.9
_GVSPEPIHLK_.2	GVSPEPIHLK	O00429	4.57532e-18	7.0417e-09	7.80407e-22	0.000836462	0.00451007	2.86711e-18		1.11762e-15	3.86792e-05	0.000318776	68635.4	56046.6	65252.4	62813.4	62849.3	80999.7	39772.3	53834.1	62372.4	67308.9
_GHAVNLLDVPVPVARK_.4	GHAVNLLDVPVPVARK	O00429	7.03918e-22	5.31393e-08	3.3527e-19	1.69057e-13	5.31629e-23	4.13057e-35	7.29132e-40	4.96603e-20	5.13953e-08	6.78554e-07	100209	72517.3	104933	102017	102952	82517.3	85981.2	78754.4	74389.3	85203.2
_GHAVNLLDVPVPVARK_.3	GHAVNLLDVPVPVARK	O00429	2.0085e-19	2.7071e-06	1.30997e-24	1.51999e-15	3.14904e-21	1.54574e-07	1.427e-09	0.00107775	0.000570913	2.46916e-05	100209	72517.3	104933	102017	102952	82517.3	85981.2	78754.4	74389.3	85203.2
_GHAVNLLDVPVPVARK_.2	GHAVNLLDVPVPVARK	O00429		0.000342037				1.88953e-31	1.50878e-36	1.91313e-28	8.52527e-08	4.48005e-09	100209	72517.3	104933	102017	102952	82517.3	85981.2	78754.4	74389.3	85203.2
_GTGIVTRRPLILQLVHVSQEDK_.5	GTGIVTRRPLILQLVHVSQEDK	O00429	1.05033e-15		3.55421e-06	4.83632e-07	5.28965e-14	2.61251e-06	3.59636e-13	0.00256178	0.000224941	0.000865071	38926.4	74167.7	48421.8	47700.6	48941	67726.8	96882.4	23854.6	69958.1	8135.61
_GTGIVTRRPLILQLVHVSQEDK_.4	GTGIVTRRPLILQLVHVSQEDK	O00429	2.02887e-14	1.42386e-05	3.14803e-11	3.19984e-13	0.001457	0.00618669	3.98197e-08		0.000832617		38926.4	74167.7	48421.8	47700.6	48941	67726.8	96882.4	23854.6	69958.1	8135.61
_GTGIVTRRPLILQ[+1]LVHVSQEDK_.4	GTGIVTRRPLILQLVHVSQEDK	O00429	0.00727076	0.00372674		2.43991e-08	3.96247e-07	1.88256e-05	3.4725e-06	0.00768429	0.00603329		38926.4	74167.7	48421.8	47700.6	48941	67726.8	96882.4	23854.6	69958.1	8135.61
_GTGIVTRRPLILQLVHVSQ[+1]EDK_.4	GTGIVTRRPLILQLVHVSQEDK	O00429		0.00985008					0.00614234		0.00116869		38926.4	74167.7	48421.8	47700.6	48941	67726.8	96882.4	23854.6	69958.1	8135.61
_GTGIVTRRPLILQLVHVSQEDK_.3	GTGIVTRRPLILQLVHVSQEDK	O00429						1.75092e-05		0.00151414		0.00619618	38926.4	74167.7	48421.8	47700.6	48941	67726.8	96882.4	23854.6	69958.1	8135.61
_FATEYC[+57]NTIEGTAK_.2	FATEYCNTIEGTAK	O00429	3.93908e-44	6.05685e-09	7.85426e-42	8.80087e-31	1.11477e-33	3.28728e-22	3.26758e-14	1.42585e-21	0.000248697	0.00032159	22024.4	24187	19980.7	21357.8	22197.6	30221.9	17213.3	30699.6	16288.9	25890.8
_FATEYC[+57]N[+1]TIEGTAK_.2	FATEYCNTIEGTAK	O00429							0.000679628		0.00561548		22024.4	24187	19980.7	21357.8	22197.6	30221.9	17213.3	30699.6	16288.9	25890.8
_SVTDSIRDEYAFLQK_.2	SVTDSIRDEYAFLQK	O00429	6.71431e-24	3.48549e-11	2.45389e-37	2.88827e-16	1.17202e-21	4.20619e-20	8.62412e-12	2.30052e-25	1.84826e-06		97599.2	101256	43756.5	35201.1	44763.4	24658.5	8943.29	126564	82091.8	116373
_SVTDSIRDEYAFLQK_.3	SVTDSIRDEYAFLQK	O00429	0.00450028	0.00298877						2.45132e-05	0.00514212	0.00110436	97599.2	101256	43756.5	35201.1	44763.4	24658.5	8943.29	126564	82091.8	116373
_SVTDSIRDEYAFLQ[+1]K_.3	SVTDSIRDEYAFLQK	O00429	0.00460294					0.00448142					97599.2	101256	43756.5	35201.1	44763.4	24658.5	8943.29	126564	82091.8	116373
_SSVLESLVGRDLLPR_.3	SSVLESLVGRDLLPR	O00429	9.45034e-98	3.17228e-23	3.49905e-88	4.24566e-56	5.06946e-73	5.18738e-44	6.59717e-32	6.8407e-44	2.31026e-09	1.0918e-07	169507	164265	162528	176542	173777	199010	207441	190887	203652	212709
_LYTDFDEIRQ[+1]EIENETER_.3	LYTDFDEIRQEIENETER	O00429	0.00058587	0.000519423	0.00214171	0.0037594	0.00353663	1.94544e-07	0.00577179	0.00457409		0.00517737	55029.3	52435.6	54014.4	58497.6	52891	33206	52316.6	42118.1	46153	55339
_LYTDFDEIRQEIENETER_.3	LYTDFDEIRQEIENETER	O00429	5.21878e-46		6.69398e-07	7.41654e-13	1.04035e-15	6.74067e-05	2.11692e-22	1.71635e-14	0.000486959	0.000378176	55029.3	52435.6	54014.4	58497.6	52891	33206	52316.6	42118.1	46153	55339
_LYTDFDEIRQEIEN[+1]ETER_.3	LYTDFDEIRQEIENETER	O00429							0.000316753	0.00410971		0.00357504	55029.3	52435.6	54014.4	58497.6	52891	33206	52316.6	42118.1	46153	55339
_TRINVLAAQYQSLLNSYGEPVDDK_.3	TRINVLAAQYQSLLNSYGEPVDDK	O00429	2.38268e-69	1.159e-12	6.84873e-51	7.29742e-39	1.62079e-47	2.31323e-27	1.18975e-40	2.26738e-40	6.84211e-10	2.44761e-09	43132.8	37827.3	40535.2	41584.8	38501.5	32923.7	49709.9	41641.8	49517.4	61256.3
_TRINVLAAQYQSLLN[+1]SYGEPVDDK_.3	TRINVLAAQYQSLLNSYGEPVDDK	O00429	1.51239e-28	1.21517e-05	3.03846e-22	1.91395e-14	1.03167e-13	8.96817e-09	5.32992e-10	4.43254e-06	0.000405905	0.000232286	43132.8	37827.3	40535.2	41584.8	38501.5	32923.7	49709.9	41641.8	49517.4	61256.3
_TRINVLAAQ[+1]YQSLLNSYGEPVDDK_.3	TRINVLAAQYQSLLNSYGEPVDDK	O00429										0.000268736	43132.8	37827.3	40535.2	41584.8	38501.5	32923.7	49709.9	41641.8	49517.4	61256.3
_[+42]MEALIPVINK_.2	MEALIPVINK	O00429	6.98811e-85	4.33945e-21	4.47303e-77	3.6895e-35	1.00838e-67	7.49434e-47	2.6319e-46	4.71266e-35	2.63049e-08	2.3053e-05	33978.2	40233.4	28525.3	17456	39744.6	49801.7	82833.3	15598.4	71685.3	4013.72
_[+42]M[+16]EALIPVINK_.2	MEALIPVINK	O00429				0.0040408		6.61799e-05					33978.2	40233.4	28525.3	17456	39744.6	49801.7	82833.3	15598.4	71685.3	4013.72
_SSLLDDLLTESEDMAQRRK_.4	SSLLDDLLTESEDMAQRRK	O00429	2.21999e-58	7.82913e-07	6.44745e-42	1.38027e-27	1.49471e-34		4.57148e-15	9.94804e-06	1.44012e-06	0.000166934	15414.7	11792.9	14697.6	12257.5	10786.5	10479.9	12850.9	16317.7	5332.61	16967.6
_SSLLDDLLTESEDMAQRRK_.3	SSLLDDLLTESEDMAQRRK	O00429		0.000388757	0.0030097	0.00228288	7.48368e-10	7.89991e-05	0.00951077	2.93169e-18		4.25067e-05	15414.7	11792.9	14697.6	12257.5	10786.5	10479.9	12850.9	16317.7	5332.61	16967.6
_SSLLDDLLTESEDMAQ[+1]RRK_.3	SSLLDDLLTESEDMAQRRK	O00429	0.00149918	0.00116385	0.00601265	0.00918567							15414.7	11792.9	14697.6	12257.5	10786.5	10479.9	12850.9	16317.7	5332.61	16967.6
_DTLQSELVGQLYK_.2	DTLQSELVGQLYK	O00429	4.73884e-17	1.12556e-06	5.35307e-14	1.54493e-14	5.97599e-33	5.7534e-18	1.06163e-20	3.92003e-36	1.02267e-10	2.60433e-07	201678	141726	247257	253028	248580	63137.4	77990.7	103542	112896	127156
_DTLQSELVGQLYK_.3	DTLQSELVGQLYK	O00429		0.00209807						0.00108265			201678	141726	247257	253028	248580	63137.4	77990.7	103542	112896	127156
_DTLQSELVGQ[+1]LYK_.2	DTLQSELVGQLYK	O00429							0.00678055				201678	141726	247257	253028	248580	63137.4	77990.7	103542	112896	127156
_DTLQ[+1]SELVGQLYK_.2	DTLQSELVGQLYK	O00429						0.00670972					201678	141726	247257	253028	248580	63137.4	77990.7	103542	112896	127156
_AVMHFLVNHVK_.3	AVMHFLVNHVK	O00429	2.6391e-14	1.62459e-05	2.48155e-21	7.69328e-20	4.31238e-13		5.28638e-05	0.00101076	9.03151e-05		53463.7	40027.4	49672.2	30995.8	32931.9	14640.1	40885.3	36119.3	34803.6	15368.2
_AVMHFLVNHVK_.2	AVMHFLVNHVK	O00429		0.000105342		0.00301845	1.48249e-10	1.27203e-05	8.65696e-11	1.30835e-15	0.00111224	0.00127716	53463.7	40027.4	49672.2	30995.8	32931.9	14640.1	40885.3	36119.3	34803.6	15368.2
_AFVAGVLPFK_.2	AFVAGVLPFK	O00442	5.39567e-41	5.15257e-11	1.84987e-32	3.52336e-26	5.70772e-26	1.1832e-14	1.40868e-21	1.39114e-06	0.000107044	5.91068e-07	61289	63858.7	58987	54992.2	61074.3	69629.4	69838.5	57002.6	59390.2	65245.2
_FNFFIHNLAQLR_.3	FNFFIHNLAQLR	O00443	5.22103e-11	0.000696885	0.00256214	0.00299288	0.000261657	1.43288e-23	1.87527e-16	1.00134e-34	1.75205e-07	0.00601178	11201.8	9443.7	13353.9	12127.8	9609.96	12098.5	12879.2	12170.2	9534.71	4603.44
_SALAAAQTQVAEYK_.2	SALAAAQTQVAEYK	O00461	9.11189e-13	7.94111e-07	2.32466e-22	3.34228e-19	2.50689e-30	6.26075e-06	0.00100781	0.000907764	0.0041243	0.00280801	25895.8	27305.4	24812.7	28910.5	23537.4	34203.5	30831.9	32682.1	20297.3	29320.6
_SFLAFPTLR_.2	SFLAFPTLR	O00468	1.18537e-59	7.38517e-12	2.41687e-33	1.12912e-16	5.1778e-38	3.41851e-18	5.60676e-12	1.78432e-06	3.23489e-05	0.000468772	21620	22489.2	21626.7	24014.8	22207.5	28304.6	32320.2	24497.4	32678.8	32230.9
_VYIDPLK_.2	VYIDPLK	O00469	5.1029e-80	4.26392e-25	3.69149e-55	3.23574e-42	6.41457e-41	2.93852e-08	4.26389e-36	3.10424e-28	1.06894e-07	1.24514e-07	203809	219314	225685	215864	213123	103784	255586	262955	261343	207594
_EFIAPVTLK_.2	EFIAPVTLK	O00469	1.18562e-40	4.25335e-16	6.09501e-32	4.60512e-36	4.06464e-17	2.22749e-28	1.01484e-09	2.17365e-40	8.57728e-07	8.94044e-07	73930.4	74349.2	89928.3	83752.4	82775.3	72893.3	63701.7	132086	110920	85404.4
_EFIAPVTLK_.1	EFIAPVTLK	O00469	0.000340571	0.00147859	5.35438e-05	0.00319347	0.00276782	2.14662e-23	9.15133e-25	4.97199e-06	0.000108459	0.00395019	73930.4	74349.2	89928.3	83752.4	82775.3	72893.3	63701.7	132086	110920	85404.4
_VVFAADGILWPDK_.2	VVFAADGILWPDK	O00469	1.15529e-19	3.07262e-11	5.84032e-26	4.69917e-17	3.70068e-22	5.29819e-26	1.08119e-07	9.51049e-37	2.14209e-08	1.62882e-08	148230	154185	169784	154349	174013	143201	129220	129166	121331	93866.9
_LLVITVATK_.2	LLVITVATK	O00469	1.64729e-50	8.33899e-11	1.90686e-46	5.65579e-21	3.17926e-31	5.05081e-16	1.21335e-11	3.34053e-11	6.4441e-06	0.000285186	128790	131918	135936	137243	131442	136145	129898	172249	159868	115639
_GFALLNFVVK_.2	GFALLNFVVK	O00469	3.89004e-75	5.73256e-21	2.14735e-94	3.37396e-63	1.65785e-39	5.49308e-42	5.66329e-46	8.1555e-37	4.1156e-09	2.05348e-09	45691.6	45394.8	50087.9	37673.7	41817.6	9668.01	74321.5	7350.82	23718.2	70422.7
_IFQ[+1]TLNGAVDEVVLK_.2	IFQTLNGAVDEVVLK	O00469	1.4735e-14	0.000396281	1.19026e-22	1.16266e-06	1.03195e-17	9.36692e-20	1.67158e-13	1.15295e-05	2.34585e-05	0.00431108	57556.2	59649.9	53949.4	50283.8	55293.7	91483.8	71745.9	70150.2	58326.8	60075.1
_IFQTLN[+1]GAVDEVVLK_.2	IFQTLNGAVDEVVLK	O00469	2.54525e-10	0.000213294	2.6604e-18	0.0015193	7.45867e-14	5.1238e-05	0.000593568	0.00231428	0.000816903	0.00704113	57556.2	59649.9	53949.4	50283.8	55293.7	91483.8	71745.9	70150.2	58326.8	60075.1
_IFQTLNGAVDEVVLK_.2	IFQTLNGAVDEVVLK	O00469	7.38185e-42	5.55054e-12	1.02047e-42	4.34718e-20	1.69924e-11	1.72862e-53	2.02515e-44	2.77668e-47	6.13323e-08	9.14618e-05	57556.2	59649.9	53949.4	50283.8	55293.7	91483.8	71745.9	70150.2	58326.8	60075.1
_IFQTLNGAVDEVVLK_.3	IFQTLNGAVDEVVLK	O00469	0.00720012	0.000952415		4.00353e-16		0.00146646	0.00364552	9.65329e-06	5.08835e-05	4.73496e-05	57556.2	59649.9	53949.4	50283.8	55293.7	91483.8	71745.9	70150.2	58326.8	60075.1
_IFQTLN[+1]GAVDEVVLK_.3	IFQTLNGAVDEVVLK	O00469	0.00952431	0.00521787		2.5371e-06		0.000176487	0.000186305	7.23539e-06	9.40892e-05	0.000296675	57556.2	59649.9	53949.4	50283.8	55293.7	91483.8	71745.9	70150.2	58326.8	60075.1
_LWSNFWGALSPDGYYAR_.2	LWSNFWGALSPDGYYAR	O00469	1.10867e-77	1.0753e-11	4.31842e-43	8.31362e-24	1.23748e-49	3.13918e-35	1.8083e-22	3.23184e-50	7.51477e-11	8.26103e-05	16155	14050.6	15718.4	19102.1	15088.3	19649.3	15520.8	17090.8	18722.4	9249.08
_LWSNFWGALSPDGYYAR_.3	LWSNFWGALSPDGYYAR	O00469	6.5694e-06	1.43212e-05			0.000685863	3.81816e-37	3.71336e-12	0.00374401	0.000382054	0.000294854	16155	14050.6	15718.4	19102.1	15088.3	19649.3	15520.8	17090.8	18722.4	9249.08
_VLGQGEEWRGGDGINSIGGGQK_.3	VLGQGEEWRGGDGINSIGGGQK	O00469	2.97369e-15	2.71363e-09	2.99549e-23	2.8422e-15	4.22701e-25	4.23092e-19	3.58987e-09	1.68601e-19	9.89015e-06	4.05379e-06	121785	143496	138523	139107	131484	203379	86169.7	204158	165293	288454
_VLGQGEEWRGGDGIN[+1]SIGGGQK_.3	VLGQGEEWRGGDGINSIGGGQK	O00469		0.00700665	0.00017224	0.00328779	0.000281337	0.00686208	0.00358975	0.00338259	0.00285858	0.000642905	121785	143496	138523	139107	131484	203379	86169.7	204158	165293	288454
_VLGQ[+1]GEEWRGGDGINSIGGGQK_.3	VLGQGEEWRGGDGINSIGGGQK	O00469	0.00799991		0.00531976	0.00655503		0.00204152			0.00534228	0.00299584	121785	143496	138523	139107	131484	203379	86169.7	204158	165293	288454
_VLGQGEEWRGGDGINSIGGGQ[+1]K_.3	VLGQGEEWRGGDGINSIGGGQK	O00469		0.00973601	0.000767477	0.00227129	0.00488369					0.00439423	121785	143496	138523	139107	131484	203379	86169.7	204158	165293	288454
_VLGQGEEWRGGDGINSIGGGQK_.2	VLGQGEEWRGGDGINSIGGGQK	O00469					0.00993457		0.00930743				121785	143496	138523	139107	131484	203379	86169.7	204158	165293	288454
_VFAGYYTK_.2	VFAGYYTK	O00469	6.93211e-06	0.00038572	1.24698e-06	2.67848e-06	0.0011992	1.71565e-09	0.000168507	0.000434199	0.000105498	1.62542e-05	62299.3	30482.8	54954.3	53201.4	54929.6	55068.7	27915.6	32389.7	65065	53590.1
_VFAGYYTK_.1	VFAGYYTK	O00469		0.00641784					0.00138229	0.00557923			62299.3	30482.8	54954.3	53201.4	54929.6	55068.7	27915.6	32389.7	65065	53590.1
_AC[+57]DELVEEMEHYGK_.3	ACDELVEEMEHYGK	O00469		0.00013336	2.51943e-09	0.00166775	2.70735e-09	1.54309e-15	2.90914e-25	2.7045e-24	1.98049e-06	1.50442e-06	23888.4	34341.2	32746.5	32006.7	33752.2	47848.6	52784.3	34064.8	42426.3	40203.6
_AC[+57]DELVEEMEHYGK_.2	ACDELVEEMEHYGK	O00469	1.90342e-07	0.000149917	7.26088e-20	7.85256e-10	1.02837e-11			1.09483e-10	0.000353381	0.000174475	23888.4	34341.2	32746.5	32006.7	33752.2	47848.6	52784.3	34064.8	42426.3	40203.6
_LDPDMALC[+57]R_.2	LDPDMALCR	O00469	1.29625e-19	8.16142e-08	5.21373e-14	2.29646e-11	1.50793e-13	4.88776e-19	3.0652e-15	5.25749e-21	4.61564e-06	3.02193e-05	137591	148750	163717	142039	144448	138390	139406	153929	162729	173146
_SEDYVDIVQGNR_.2	SEDYVDIVQGNR	O00469	4.57939e-37	5.85354e-08	1.23171e-51	5.38119e-28	3.73943e-26	1.58879e-39	0.00031659	8.86612e-19	2.89866e-07	1.73164e-06	77343.2	70758.7	74685.8	77316.3	77390.9	90934	58775.6	45919	65614.1	97608.3
_NTFYETLPVAIN[+1]GNGPTK_.2	NTFYETLPVAINGNGPTK	O00469	6.67084e-28	2.17683e-06	5.95511e-15	8.14821e-12	8.45136e-12	1.24863e-23	2.28295e-24	1.27325e-19	4.5522e-06	0.000340807	59486.1	57442.7	50876.4	52573.6	52988.7	78482.1	81958.3	80792.3	69849	72449.4
_NTFYETLPVAINGN[+1]GPTK_.2	NTFYETLPVAINGNGPTK	O00469	2.38547e-31	5.04501e-06	2.84159e-08	8.77915e-05	2.53773e-05	3.6074e-14	5.38889e-06	2.76267e-07	0.000528709	0.00021449	59486.1	57442.7	50876.4	52573.6	52988.7	78482.1	81958.3	80792.3	69849	72449.4
_NTFYETLPVAINGNGPTK_.2	NTFYETLPVAINGNGPTK	O00469	1.89093e-83	1.0514e-15	1.53529e-67	2.73448e-40	5.37102e-43	1.33296e-34	1.45137e-23		3.06038e-09	1.47992e-05	59486.1	57442.7	50876.4	52573.6	52988.7	78482.1	81958.3	80792.3	69849	72449.4
_NTFYETLPVAIN[+1]GN[+1]GPTK_.2	NTFYETLPVAINGNGPTK	O00469	0.00673409	0.00127765				0.00622691					59486.1	57442.7	50876.4	52573.6	52988.7	78482.1	81958.3	80792.3	69849	72449.4
_ISGGYENVPTDDIHMK_.3	ISGGYENVPTDDIHMK	O00469	2.3766e-40	2.0058e-14	3.36616e-60	6.38572e-37	2.43597e-39	2.59991e-39	5.32833e-31	1.26924e-30	2.52797e-05	0.000659902	87492.4	83260.1	85082.4	85471.6	81880.5	156546	75737.6	137436	69289.9	61884.1
_ISGGYENVPTDDIHMK_.2	ISGGYENVPTDDIHMK	O00469	0.000122036	0.000474401	6.38016e-07	0.001065	2.65766e-09		6.78002e-09		0.000276659	0.00207905	87492.4	83260.1	85082.4	85471.6	81880.5	156546	75737.6	137436	69289.9	61884.1
_FYSVNVDYSK_.2	FYSVNVDYSK	O00483	4.31135e-36	7.36924e-08	4.31435e-32	5.05636e-15	3.04705e-22	1.17232e-17	3.5395e-10	8.90773e-08	0.000169237	8.25811e-05	328442	283761	341462	342053	353922	548527	258860	503448	385995	446006
_LGPNDQYK_.2	LGPNDQYK	O00483	8.15934e-46	1.60519e-12	4.3923e-30	1.07234e-26	5.76967e-43	2.69972e-50	5.24138e-31	3.40285e-45	5.07837e-08	3.52219e-07	153609	171818	144903	149800	162768	136944	135600	133833	147586	157314
_VVIDAFR_.2	VVIDAFR	O00487	8.26061e-31	3.61833e-13	4.95119e-46	1.20283e-20	5.05176e-21	9.47123e-15	1.38851e-15	7.52114e-16	1.39101e-05	1.1627e-05	304150	313843	299198	290234	274992	312223	330686	310401	286568	321887
_[-17]QTTSNLGHLNK_.2	QTTSNLGHLNK	O00487	1.08373e-69	3.32612e-17	1.56967e-71	2.23813e-36	3.22237e-46	4.8507e-40	5.95969e-15	2.53542e-38	4.18393e-08	9.50904e-08	43878.1	40983.7	38525.8	33413.3	36770.9	51839.9	43586.5	51558.7	59001.7	49655.5
_PSIQALIHGLNR_.3	PSIQALIHGLNR	O00487	3.34454e-72	2.57176e-16	5.20782e-59	7.02944e-49	2.9291e-33	6.72665e-39	2.50663e-33	1.0473e-31	1.36349e-09	2.1563e-07	74887.6	66862.8	79787.8	71493.8	80402.7	24483.3	61321.4	50089.9	48135.8	35459
_PSIQALIHGLNR_.2	PSIQALIHGLNR	O00487						4.65841e-21		4.51479e-11	0.000138771	0.000208753	74887.6	66862.8	79787.8	71493.8	80402.7	24483.3	61321.4	50089.9	48135.8	35459
_SWMEGLTLQDYSEHC[+57]K_.3	SWMEGLTLQDYSEHCK	O00487	0.00115205	0.000395621	0.00428544	0.000128645	0.00457164	2.04621e-29	8.60628e-27	1.92963e-34	9.20544e-07	5.07597e-05	19031.3	19495.4	24800.7	22906.5	17079.1	20075.8	18425.7	28699.9	16477.8	15919.3
_SWMEGLTLQDYSEHC[+57]K_.2	SWMEGLTLQDYSEHCK	O00487	9.66341e-49	1.39022e-08	2.65682e-25	3.51044e-29	5.8894e-12	1.42969e-33	5.24588e-30		4.37624e-08	3.06816e-07	19031.3	19495.4	24800.7	22906.5	17079.1	20075.8	18425.7	28699.9	16477.8	15919.3
_SWMEGLTLQ[+1]DYSEHC[+57]K_.2	SWMEGLTLQDYSEHCK	O00487	0.00512514	0.000208942			0.00470679	0.00279804	0.00711065	0.00117134	0.00349973	0.00746451	19031.3	19495.4	24800.7	22906.5	17079.1	20075.8	18425.7	28699.9	16477.8	15919.3
_SWMEGLTLQ[+1]DYSEHC[+57]K_.3	SWMEGLTLQDYSEHCK	O00487					0.00672867		2.1287e-08	5.92799e-08	0.000129659	0.000819855	19031.3	19495.4	24800.7	22906.5	17079.1	20075.8	18425.7	28699.9	16477.8	15919.3
_EMLELAK_.2	EMLELAK	O00487	7.99518e-09	6.63455e-11	1.37091e-22	4.25028e-23	2.16665e-24	1.00155e-28	3.6966e-30	5.57729e-24	2.69161e-05	5.06697e-05	98943.6	92661.6	104057	111681	92321.9	90457.4	51821.8	90167	48824.7	87520.3
_EM[+16]LELAK_.2	EMLELAK	O00487							1.05636e-05		0.00970313		98943.6	92661.6	104057	111681	92321.9	90457.4	51821.8	90167	48824.7	87520.3
_MTPEQLAIK_.2	MTPEQLAIK	O00487	1.22551e-82	4.1963e-22	2.38449e-82	2.62968e-46	5.91561e-55	5.60795e-08	7.58864e-12	1.45723e-08	0.000551483	0.000205414	222769	195309	233437	219457	235935	245724	136604	276763	238457	164494
_M[+16]TPEQLAIK_.2	MTPEQLAIK	O00487							0.00247979				222769	195309	233437	219457	235935	245724	136604	276763	238457	164494
_AVAVVVDPIQSVK_.2	AVAVVVDPIQSVK	O00487	4.05785e-42	1.27919e-09	9.67557e-34	4.32331e-34	7.40909e-30	5.09511e-13	1.74701e-13	1.24657e-06	1.73214e-05	0.000136808	327885	338996	340656	320504	366355	391997	360350	264793	279788	432734
_VIDVFAMPQSGTGVSVEAVDPVFQAK_.3	VIDVFAMPQSGTGVSVEAVDPVFQAK	O00487	1.11293e-64	3.1204e-22	7.3384e-71	3.90726e-55	2.03952e-67	6.86978e-27	2.37458e-40	1.22961e-32	2.06139e-07	1.45744e-10	19765	18421.4	17776.4	17478.4	19599.5	22615	20656.5	25002.4	25706.1	28581.5
_VIDVFAMPQSGTGVSVEAVDPVFQ[+1]AK_.3	VIDVFAMPQSGTGVSVEAVDPVFQAK	O00487	0.000602617	0.00233165	2.01673e-07	0.00603911	2.11976e-09						19765	18421.4	17776.4	17478.4	19599.5	22615	20656.5	25002.4	25706.1	28581.5
_VIDVFAM[+16]PQSGTGVSVEAVDPVFQAK_.3	VIDVFAMPQSGTGVSVEAVDPVFQAK	O00487										0.00067319	19765	18421.4	17776.4	17478.4	19599.5	22615	20656.5	25002.4	25706.1	28581.5
_LINANMMVLGHEPR_.3	LINANMMVLGHEPR	O00487	3.22505e-57	9.71734e-05	9.82836e-29	1.47959e-26	1.42406e-24	1.27441e-13	1.65106e-07	2.38857e-09	1.91459e-05	3.18467e-06	148188	166240	156009	155465	158822	162896	85337.2	138021	160034	169863
_LINANMMVLGHEPR_.2	LINANMMVLGHEPR	O00487							0.00749013				148188	166240	156009	155465	158822	162896	85337.2	138021	160034	169863
_LNEC[+57]LQEVYEPDWPGRDEANK_.3	LNECLQEVYEPDWPGRDEANK	O00499	2.22873e-15	7.4599e-05	1.01805e-14	4.34768e-10	1.3543e-13	6.55336e-14	1.93886e-08	0.000543769	1.5627e-05	1.22576e-05	13802.2	1400.51	11747.2	12832.1	14721.8	10796.4	12638.3	12853.3	19569	16387.3
_IAENNDLLWMDYHQK_.2	IAENNDLLWMDYHQK	O00499	1.81048e-12	0.000192197	8.10438e-16	4.00079e-07		2.32995e-40	3.52517e-30	0.00124611	1.68078e-07		24112.6	23466.2	23521.8	21738.4	38027.9	24195.7	18655.2	20440.6	21893.5	21410.2
_IAENNDLLWMDYHQK_.3	IAENNDLLWMDYHQK	O00499	0.0024264	2.02961e-06	4.91247e-09	1.3895e-07	2.84647e-09			1.52884e-07		0.00810753	24112.6	23466.2	23521.8	21738.4	38027.9	24195.7	18655.2	20440.6	21893.5	21410.2
_IAENN[+1]DLLWMDYHQK_.3	IAENNDLLWMDYHQK	O00499	0.000395813		0.00493377			0.00571018		1.4441e-09	0.00037002	0.00684149	24112.6	23466.2	23521.8	21738.4	38027.9	24195.7	18655.2	20440.6	21893.5	21410.2
_IAENN[+1]DLLWMDYHQK_.2	IAENNDLLWMDYHQK	O00499	0.00297556		1.09526e-08	3.29535e-09			3.34318e-20			0.000243925	24112.6	23466.2	23521.8	21738.4	38027.9	24195.7	18655.2	20440.6	21893.5	21410.2
_LNQNLNDVLVGLEK_.2	LNQNLNDVLVGLEK	O00499	1.82603e-27	5.77436e-07	5.57868e-32	2.22514e-27	3.58104e-20	7.09374e-22	5.40817e-12	9.7702e-28	2.66192e-08	3.55225e-06	37747	39069.5	32629.4	38583.3	26924.7	42057.3	52679	30968.6	43881.1	35253.8
_LN[+1]QNLNDVLVGLEK_.2	LNQNLNDVLVGLEK	O00499						4.50998e-15	0.00245642		0.000101009	1.71233e-05	37747	39069.5	32629.4	38583.3	26924.7	42057.3	52679	30968.6	43881.1	35253.8
_LNQNLNDVLVGLEK_.3	LNQNLNDVLVGLEK	O00499					0.00837808			7.25083e-10			37747	39069.5	32629.4	38583.3	26924.7	42057.3	52679	30968.6	43881.1	35253.8
_DEQFEQC[+57]VQNFNK_.2	DEQFEQCVQNFNK	O00499	5.46652e-28	2.70154e-09	0.000438897	9.29723e-05	3.417e-11	6.00726e-06	2.27417e-13	0.000717518	0.000781578	0.000317982	35614.9	29225	27515.9	34710.1	33432.8	38130.2	54493.3	33172.6	37481.4	52594.8
_LLSSDRNPPIDDLIK_.3	LLSSDRNPPIDDLIK	O00505	2.42312e-18	0.0013001	1.76837e-18	3.96649e-11	3.94385e-07	1.87436e-11	3.99059e-13	7.82523e-06	7.67583e-05	2.80153e-05	175114	162577	150898	161591	161856	124731	130229	114313	126886	127263
_LLSSDRN[+1]PPIDDLIK_.3	LLSSDRNPPIDDLIK	O00505	2.02034e-05	0.000718302	0.000420992	0.00488602	1.86139e-05	0.00256506	0.000363575	0.000872402	0.000452235	0.00173338	175114	162577	150898	161591	161856	124731	130229	114313	126886	127263
_LLSSDRNPPIDDLIK_.2	LLSSDRNPPIDDLIK	O00505	1.13348e-05	0.00415018	1.07068e-09	0.00195417	0.000798773	3.11833e-20	4.02108e-26	5.26142e-13	6.75101e-05	2.10545e-06	175114	162577	150898	161591	161856	124731	130229	114313	126886	127263
_SGILPILVK_.2	SGILPILVK	O00505	5.04747e-66	6.12909e-15	1.6098e-49	2.18669e-33	7.69053e-35	2.69374e-21	1.77265e-10	5.97909e-15	1.29717e-05	0.000517658	89277.2	86306.3	90450.6	87662	80220.4	132529	97114.3	96715.8	109722	135615
_EAAWAISNLTISGRK_.3	EAAWAISNLTISGRK	O00505	1.16515e-53	6.34697e-15	1.50481e-51	1.20916e-41	4.95951e-22	1.52002e-25	1.03762e-22	5.14895e-24	2.16021e-05	0.000214939	59409	54263.8	63373.9	57538.5	57667.9	81010.4	49690.4	75658.5	81326.2	76707.8
_EAAWAISNLTISGRK_.2	EAAWAISNLTISGRK	O00505	5.38882e-23	2.6778e-08	1.42139e-12	1.77835e-12	1.85112e-11	1.42895e-25		1.14456e-06	0.000362582	0.000169833	59409	54263.8	63373.9	57538.5	57667.9	81010.4	49690.4	75658.5	81326.2	76707.8
_IEVLQQHENEDIYK_.2	IEVLQQHENEDIYK	O00505	1.45745e-46		0.000583972	0.00142801	4.33492e-17	3.47591e-25	1.2976e-24	2.13731e-26	8.6183e-07	1.76269e-05	14076.8	33914.6	9966.65	12667.9	17252.7	19092.3	16474.7	22913.1	18045.1	12348.5
_IEVLQQHENEDIYK_.3	IEVLQQHENEDIYK	O00505	1.01295e-28	6.69566e-14	1.30372e-25	4.41344e-26	8.87691e-45	9.77227e-10		0.00268378	0.00185213		14076.8	33914.6	9966.65	12667.9	17252.7	19092.3	16474.7	22913.1	18045.1	12348.5
_IEVLQ[+1]QHENEDIYK_.2	IEVLQQHENEDIYK	O00505	1.38427e-06		1.68817e-05	0.00233173		1.87442e-05	6.41746e-12	1.11965e-06	0.000568881	0.000247744	14076.8	33914.6	9966.65	12667.9	17252.7	19092.3	16474.7	22913.1	18045.1	12348.5
_IEVLQQ[+1]HENEDIYK_.3	IEVLQQHENEDIYK	O00505	2.59916e-06				0.00043156	0.00204469		0.00313872			14076.8	33914.6	9966.65	12667.9	17252.7	19092.3	16474.7	22913.1	18045.1	12348.5
_IEVLQ[+1]QHENEDIYK_.3	IEVLQQHENEDIYK	O00505			7.49819e-10	0.00120268	0.00367679	0.000269748					14076.8	33914.6	9966.65	12667.9	17252.7	19092.3	16474.7	22913.1	18045.1	12348.5
_DSQVVQ[+1]VVLDGLK_.2	DSQVVQVVLDGLK	O00505	6.19967e-06	0.00260666	1.83419e-12	0.00160221	0.00740813	0.000656959	0.00224281	0.00258846	0.00140948		34085.9	36522.3	25522.6	24369.9	35324.2	45293.2	22348.3	14326	37251.3	7226.39
_DSQVVQVVLDGLK_.2	DSQVVQVVLDGLK	O00505	1.42459e-66	1.03036e-07	1.04357e-45	8.8769e-36	6.19249e-17	6.50588e-24	1.70379e-19	1.82376e-15			34085.9	36522.3	25522.6	24369.9	35324.2	45293.2	22348.3	14326	37251.3	7226.39
_DSQVVQVVLDGLK_.3	DSQVVQVVLDGLK	O00505			1.1706e-17	0.00215782			6.07832e-06	5.66024e-22		0.00048386	34085.9	36522.3	25522.6	24369.9	35324.2	45293.2	22348.3	14326	37251.3	7226.39
_DSQ[+1]VVQVVLDGLK_.2	DSQVVQVVLDGLK	O00505						0.0050946					34085.9	36522.3	25522.6	24369.9	35324.2	45293.2	22348.3	14326	37251.3	7226.39
_WVVPVLPK_.2	WVVPVLPK	O00507	2.43664e-36	1.35357e-15	4.45231e-45	1.23757e-30	2.54046e-43	5.75192e-14	1.07066e-18	2.95409e-16	1.98866e-07	4.16482e-05	55744.8	67298.2	66068.8	59966.5	61810.4	56588.2	60279.1	57901.2	59922.5	61642.8
_WVIPALK_.2	WVIPALK	O00507	1.6463e-24	2.74451e-20	3.82487e-07	5.33704e-23	1.19329e-29	9.78488e-54	6.43206e-52	3.24889e-53	6.08277e-11	1.13949e-09	31561.5	27987.3	40779.3	34117.7	28683.4	39595.2	39551.9	36392.9	33626	38187.3
_LMGDEPDLDPDINK_.2	LMGDEPDLDPDINK	O00507	0.000560184	0.000392546	5.72952e-06	0.00749283	3.19726e-07	3.0072e-05	8.34401e-05	0.00114634	0.000508821	0.000398831	74578.1	75524.1	66651.5	61375.2	81582	37357.8	37275.5	39942.4	65907.8	40144.3
_LM[+16]GDEPDLDPDINK_.2	LMGDEPDLDPDINK	O00507						0.00922742	0.00227467	0.00476882		0.00744261	74578.1	75524.1	66651.5	61375.2	81582	37357.8	37275.5	39942.4	65907.8	40144.3
_ALTLQDLDNIWAAQAGK_.2	ALTLQDLDNIWAAQAGK	O00507	2.3703e-53	4.10041e-18	2.48485e-57	1.55308e-26	1.55046e-54	8.41458e-38	2.176e-41	6.72361e-40	3.82156e-06	1.04439e-07	4718.85	7450.26	7101.53	6725.55	4828.9	4442.66	14946.8	8129.98	17324.3	15980.2
_ALTLQDLDNIWAAQAGK_.3	ALTLQDLDNIWAAQAGK	O00507	0.00421759				0.0054748	3.52361e-21		0.00122347			4718.85	7450.26	7101.53	6725.55	4828.9	4442.66	14946.8	8129.98	17324.3	15980.2
_LAALSASLAR_.2	LAALSASLAR	O00541	8.94202e-82	2.79584e-18	1.08659e-68	5.53267e-52	1.53349e-64	8.23072e-37	3.55593e-42	9.24616e-41	4.16851e-11	1.06778e-09	151857	150982	162238	159327	159860	178015	224585	212603	162596	193976
_SFGGEVSWDK_.2	SFGGEVSWDK	O00541	1.87563e-27	2.85164e-07	2.31531e-23	3.67906e-17	4.96506e-22	5.70444e-15	2.67399e-10	4.86384e-14	0.00030762	0.000319245	181327	157160	153672	168227	166381	149607	134459	183246	126734	132954
_EALAFIIR_.2	EALAFIIR	O00541	2.60342e-19	1.88828e-08	1.80652e-33	5.07208e-12	4.707e-27	1.1033e-35	9.4119e-32	3.59565e-30	2.12454e-08	5.00527e-11	22488.2	19712.4	23935.3	20703.4	21101.7	23001.7	20427.7	27500.4	35019.7	24947.5
_LQLSLADFR_.2	LQLSLADFR	O00541	3.09355e-07	2.01678e-12	1.30514e-36	1.38692e-09	3.83477e-10	2.13541e-05	3.25609e-15	2.56686e-31	1.0034e-08	4.77591e-08	97866.4	97763.7	94780.8	81370.9	102267	74200	105260	111251	122629	118877
_LQ[+1]LSLADFR_.2	LQLSLADFR	O00541	0.00130798	0.00111341	1.4226e-11	0.00507247		0.00412984	4.26711e-06	2.46181e-05	0.00020661		97866.4	97763.7	94780.8	81370.9	102267	74200	105260	111251	122629	118877
_DIRFLLHEPIVNK_.4	DIRFLLHEPIVNK	O00541	1.57461e-33	0.000344898	3.69778e-29	1.52717e-22	7.93561e-20	6.97137e-08	4.94386e-20	3.66636e-19	0.00251862	0.000383862	32839.2	28124.1	33823.9	31653.4	35712.6	27240.6	27377.4	26156.8	7055.11	46768.6
_DIRFLLHEPIVNK_.3	DIRFLLHEPIVNK	O00541	6.92464e-08	6.12228e-05	1.5307e-26	1.6965e-10	9.83091e-29	0.000397486	9.05749e-13	5.30431e-09		0.00234826	32839.2	28124.1	33823.9	31653.4	35712.6	27240.6	27377.4	26156.8	7055.11	46768.6
_DIRFLLHEPIVNK_.2	DIRFLLHEPIVNK	O00541						0.000964257	0.000143482	0.00962384	0.00209205		32839.2	28124.1	33823.9	31653.4	35712.6	27240.6	27377.4	26156.8	7055.11	46768.6
_ITHQIVDRPGQQTSVIGR_.3	ITHQIVDRPGQQTSVIGR	O00541	1.63187e-79	3.47199e-15	1.77741e-58	1.1929e-44	2.42252e-43	1.50249e-35	9.6602e-35	8.74462e-39	6.39378e-07	6.28101e-08	58326.3	54980.4	61894.2	64376.1	56311	59704.6	107399	123483	70547.3	70873.5
_ITHQ[+1]IVDRPGQQTSVIGR_.3	ITHQIVDRPGQQTSVIGR	O00541	3.10906e-34	0.000229805	2.253e-18	1.23504e-09	6.10988e-10	4.11242e-14	5.44176e-07	5.76506e-09	0.000403025	0.00051182	58326.3	54980.4	61894.2	64376.1	56311	59704.6	107399	123483	70547.3	70873.5
_ITHQIVDRPGQ[+1]QTSVIGR_.4	ITHQIVDRPGQQTSVIGR	O00541	3.59061e-12	1.37003e-06	5.17568e-14	2.09748e-07	5.16994e-15	2.71983e-05	1.41896e-11	0.00104175	0.00313951	0.000841125	58326.3	54980.4	61894.2	64376.1	56311	59704.6	107399	123483	70547.3	70873.5
_ITHQIVDRPGQ[+1]QTSVIGR_.3	ITHQIVDRPGQQTSVIGR	O00541			1.02143e-05	0.000823524	4.54511e-08	0.00264016	0.000793829	0.00911294			58326.3	54980.4	61894.2	64376.1	56311	59704.6	107399	123483	70547.3	70873.5
_ITHQIVDRPGQQTSVIGR_.4	ITHQIVDRPGQQTSVIGR	O00541		0.00089412	1.18781e-09	2.57561e-06	2.99114e-07					0.00616829	58326.3	54980.4	61894.2	64376.1	56311	59704.6	107399	123483	70547.3	70873.5
_ITHQIVDRPGQQTSVIGR_.2	ITHQIVDRPGQQTSVIGR	O00541						0.00414325				0.000510033	58326.3	54980.4	61894.2	64376.1	56311	59704.6	107399	123483	70547.3	70873.5
_LQLSLADFRR_.3	LQLSLADFRR	O00541	4.72949e-41	1.22758e-16	4.32102e-43	8.91005e-23	2.73682e-39	3.69752e-29	1.63737e-42	4.88567e-40	6.12457e-08	5.86007e-10	79678.1	61512.9	78199.7	67218.6	80471.9	70023.8	74730	97253.8	93958.2	81215.7
_LQ[+1]LSLADFRR_.3	LQLSLADFRR	O00541	2.62618e-19	2.81947e-06	3.18424e-21	3.86188e-09	2.73488e-11	1.12567e-21	1.83117e-28	3.87451e-24	7.52863e-05	1.53128e-05	79678.1	61512.9	78199.7	67218.6	80471.9	70023.8	74730	97253.8	93958.2	81215.7
_LQLSLADFRR_.2	LQLSLADFRR	O00541		0.00358376									79678.1	61512.9	78199.7	67218.6	80471.9	70023.8	74730	97253.8	93958.2	81215.7
_FLLHEPIVNK_.3	FLLHEPIVNK	O00541	8.94365e-44	1.49189e-13	5.05495e-53	8.05821e-26	1.26577e-30	0.000928754		0.00929362	0.00223511	2.71757e-05	69462.6	58362	62132.8	60194.1	56142.5	75135.2	33391.7	70848.7	66245.3	126855
_FLLHEPIVNK_.2	FLLHEPIVNK	O00541		0.000417175	5.60382e-15	0.00343478	0.00333273	2.75162e-10	0.000133819	0.00111271	0.00145051		69462.6	58362	62132.8	60194.1	56142.5	75135.2	33391.7	70848.7	66245.3	126855
_EVPREALAFIIR_.3	EVPREALAFIIR	O00541	5.93506e-89	5.01802e-20	1.09528e-67	3.43109e-54	5.91831e-63	4.36727e-25	6.52672e-11	1.79251e-13	2.56621e-09	1.38124e-07	102990	114961	115376	108735	109996	142261	144133	141711	146408	115507
_AGEGTYALDSESC[+57]MEK_.2	AGEGTYALDSESCMEK	O00541	1.26263e-27	3.54035e-08	3.41564e-28	2.18023e-12	9.20403e-17	4.45306e-41	8.22315e-31	4.16548e-37	6.39277e-06	0.000364798	109685	101875	94638.2	101656	71600.9	108529	163581	86497.1	107129	81947.1
_[-17]QRLAQEEESEAK_.2	QRLAQEEESEAK	O00541	7.00842e-18	1.08844e-06	2.70388e-19	6.49536e-07	1.68573e-13	2.7992e-06	0.000254294	0.000668934	3.82108e-05	0.00103701	38972.6	38648.6	46635.9	45758.2	37029.6	38933.4	39619.7	38174.4	47205.9	55297.4
_KLQLSLADFR_.3	KLQLSLADFR	O00541	0.00561727	0.00514206	8.56707e-11	1.59449e-10	0.00184362	1.66362e-40	2.14938e-23	0.00272209	0.00521845	1.73822e-05	7815.5	6019.61	6864.17	6799.89	5192.05	10782.3	10159.2	6204.97	4970.7	7792.22
_VVVPATEEEAEVDEFPTDGEMSAQEEDRRK_.4	VVVPATEEEAEVDEFPTDGEMSAQEEDRRK	O00541	4.41132e-83	1.81502e-18	6.42277e-74	1.90497e-46	3.33924e-62	1.20273e-32	6.40803e-45	8.54755e-49	1.08798e-09	1.52366e-06	112301	112831	108346	119809	107049	89821.4	85086.6	148756	133843	119404
_VVVPATEEEAEVDEFPTDGEMSAQ[+1]EEDRRK_.4	VVVPATEEEAEVDEFPTDGEMSAQEEDRRK	O00541	6.40082e-41	1.28444e-08	3.49319e-43	9.36932e-15	2.23015e-35	6.0105e-16	8.8555e-13	1.72945e-29	3.91279e-06	0.000132243	112301	112831	108346	119809	107049	89821.4	85086.6	148756	133843	119404
_VVVPATEEEAEVDEFPTDGEM[+16]SAQEEDRRK_.4	VVVPATEEEAEVDEFPTDGEMSAQEEDRRK	O00541	1.03006e-14	2.25995e-09	4.91013e-05	4.76575e-07	2.14887e-06	0.00163061	1.51881e-07	1.44131e-08	0.000885217	0.000383615	112301	112831	108346	119809	107049	89821.4	85086.6	148756	133843	119404
_LAALEEQRMEGK_.3	LAALEEQRMEGK	O00541	7.13522e-24	0.000110014	1.53224e-09	0.000898113	1.77943e-07	0.000498096	0.00793646		0.00142781	0.000565351	11509.8	10324	10588.5	10965.2	14104.1	20414.9	23961.8	7998.29	19960.1	25653.6
_LAALEEQRMEGK_.2	LAALEEQRMEGK	O00541	1.11167e-16	1.52319e-06	4.33523e-14	6.27218e-11		9.1813e-27	2.31549e-12	6.15589e-14	0.000849444	0.00039174	11509.8	10324	10588.5	10965.2	14104.1	20414.9	23961.8	7998.29	19960.1	25653.6
_[+42]SLYPSLEDLK_.2	SLYPSLEDLK	O00560	5.10497e-22	2.44235e-11	7.66425e-09	3.58668e-14	2.92245e-08	7.26164e-06	1.03136e-10	9.31552e-21	2.94279e-06	0.000394321	45553.2	43332.4	38287.6	37434.2	44512.2	46204.1	50125.3	46631.4	50598.1	44303.2
_LDALSNFHFIPKPPVPEIK_.4	LDALSNFHFIPKPPVPEIK	O00566	7.73389e-43	2.35089e-10	4.73969e-24	8.30226e-32	2.6303e-28	1.51194e-18	6.48985e-19	1.67557e-16	3.80852e-05	0.000514913	41481.5	37859.8	42206.8	38460	38711.9	28786.8	25577	27990.7	22852.6	32928.2
_LDALSNFHFIPKPPVPEIK_.3	LDALSNFHFIPKPPVPEIK	O00566						6.57661e-05	0.00327689	0.000227767	0.00464737		41481.5	37859.8	42206.8	38460	38711.9	28786.8	25577	27990.7	22852.6	32928.2
_LSEMEAYLENIEK_.2	LSEMEAYLENIEK	O00566	2.39745e-33	0.000230083	2.5006e-23	1.25968e-24	1.48841e-19	7.28115e-25	2.19505e-13	4.24569e-31	3.06486e-07	2.571e-07	50488.1	50412	45450.7	44557.4	47743.8	53545.1	62736.4	54277.5	58325.3	48931.8
_YGLIFHSTFIGR_.3	YGLIFHSTFIGR	O00567	2.40653e-86	3.15083e-20	5.21875e-68	5.6866e-53	5.5226e-64	2.0048e-32	8.93809e-34	1.42116e-37	4.05873e-08	7.11131e-08	119016	116907	127588	116303	121510	185983	135095	121049	130299	150213
_YGLIFHSTFIGR_.2	YGLIFHSTFIGR	O00567	5.80564e-13	2.26606e-10	6.61096e-31	2.33825e-13	2.1852e-21	1.83681e-18	1.50533e-28	0.00173284	5.44257e-06	0.000557158	119016	116907	127588	116303	121510	185983	135095	121049	130299	150213
_VVSLSEYR_.2	VVSLSEYR	O00567	2.92123e-33	1.39963e-06	3.40387e-22	2.78506e-19	2.8431e-18	5.46319e-38	2.0789e-37	1.03753e-36	1.6454e-08	6.31639e-08	255438	286040	269902	273291	258713	223619	275620	236863	268745	202046
_AQLGLGHSYSR_.3	AQLGLGHSYSR	O00567	1.04044e-67	3.04719e-15	2.47874e-44	5.8241e-38	1.16511e-51	1.02155e-26	4.24954e-27	3.42109e-24	1.30769e-06	2.88563e-06	111400	124433	110229	104561	104722	113805	100582	175113	109034	88634.2
_AQLGLGHSYSR_.2	AQLGLGHSYSR	O00567	5.19103e-30	0.00314026	2.89301e-20	2.51721e-11	0.00389976	1.28128e-21	2.83115e-09	5.23489e-37	7.04477e-06	0.0037278	111400	124433	110229	104561	104722	113805	100582	175113	109034	88634.2
_LIAHAGSLTNLAK_.3	LIAHAGSLTNLAK	O00567	3.55513e-76	2.89954e-18	7.95029e-75	4.96401e-42	3.90209e-45	3.05073e-10	1.43433e-24	1.09542e-25	0.000191718	0.000204805	102038	101608	111973	112225	115447	68005.3	127797	125329	108918	93469.3
_LIAHAGSLTNLAK_.2	LIAHAGSLTNLAK	O00567	1.53668e-17	6.24423e-05	4.56358e-25	4.40931e-13	1.22467e-08	2.9643e-05	2.05527e-12	5.15961e-07	0.000295214	0.000435475	102038	101608	111973	112225	115447	68005.3	127797	125329	108918	93469.3
_VREWYGYHFPELVK_.3	VREWYGYHFPELVK	O00567	5.74471e-27	4.17696e-06	1.62419e-19	1.14552e-22	3.62318e-16	7.53048e-18	0.00266695	0.00421778	0.000172679	0.00195136	94455.1	106531	103060	103351	102901	96911.9	96250.8	93020.7	96022.7	93104.1
_VREWYGYHFPELVK_.4	VREWYGYHFPELVK	O00567	5.73876e-19	2.33091e-11	1.31824e-29	2.5454e-20	1.85393e-26	1.75948e-33	1.05925e-28	4.1735e-37	4.4187e-07	9.39425e-09	94455.1	106531	103060	103351	102901	96911.9	96250.8	93020.7	96022.7	93104.1
_GLTDLSAC[+57]K_.2	GLTDLSACK	O00567	1.01647e-05	1.2511e-08	2.0198e-23	1.18301e-20	2.24344e-12	2.88057e-12	2.83401e-10	0.000143666	0.00033091	0.00122619	82059.3	83865.7	86021.7	80307.1	78146.4	90857.1	90395.2	74051.8	101644	72403.9
_LSFYETGEIPRK_.3	LSFYETGEIPRK	O00567	2.50621e-85	1.53876e-24	9.99926e-57	7.98743e-44	1.20038e-57	1.88334e-38	2.04028e-36	2.96859e-37	6.71904e-09	6.78977e-09	170104	170987	178788	171097	170181	141891	151695	153154	267274	154546
_LSFYETGEIPRK_.2	LSFYETGEIPRK	O00567	2.21154e-20	9.96025e-06	9.13756e-10	1.46781e-23	2.08715e-07	6.90618e-14	1.42582e-14	1.1671e-14		0.000249034	170104	170987	178788	171097	170181	141891	151695	153154	267274	154546
_MSQVAPSLSALIGEAVGAR_.2	MSQVAPSLSALIGEAVGAR	O00567	3.53075e-41	3.69828e-06	8.15176e-15	1.9673e-19	0.00175015	9.60639e-14	1.82453e-10	1.56698e-13	2.66628e-07	2.0984e-07	43315.9	42892.9	50164	44081.6	42565.5	67096.1	55460.6	50751.4	78180.9	31890.9
_MSQVAPSLSALIGEAVGAR_.3	MSQVAPSLSALIGEAVGAR	O00567	8.54146e-82	1.17025e-11	3.61539e-50	1.59395e-33	3.4309e-55	4.42821e-26	1.57115e-33	2.23342e-28	1.66687e-07	6.47439e-06	43315.9	42892.9	50164	44081.6	42565.5	67096.1	55460.6	50751.4	78180.9	31890.9
_M[+16]SQVAPSLSALIGEAVGAR_.3	MSQVAPSLSALIGEAVGAR	O00567	1.82476e-27	2.34806e-12	6.4342e-10	9.79612e-25	4.83725e-31	0.0047676	0.000333136	2.90755e-05	0.00111385	0.00520961	43315.9	42892.9	50164	44081.6	42565.5	67096.1	55460.6	50751.4	78180.9	31890.9
_M[+16]SQ[+1]VAPSLSALIGEAVGAR_.3	MSQVAPSLSALIGEAVGAR	O00567	0.00104435	0.00960019	0.00391541	0.00545948	0.00300643	0.00148956	0.00186267	0.00471064	0.00451209		43315.9	42892.9	50164	44081.6	42565.5	67096.1	55460.6	50751.4	78180.9	31890.9
_M[+16]SQVAPSLSALIGEAVGAR_.2	MSQVAPSLSALIGEAVGAR	O00567	1.33773e-14	9.64041e-11	1.10359e-20	6.23921e-10	4.56259e-19		5.77884e-08	0.0009251	0.000969488	0.00381328	43315.9	42892.9	50164	44081.6	42565.5	67096.1	55460.6	50751.4	78180.9	31890.9
_M[+16]SQ[+1]VAPSLSALIGEAVGAR_.2	MSQVAPSLSALIGEAVGAR	O00567	0.00574248	0.000841965				0.009231	0.000600257		0.00216855		43315.9	42892.9	50164	44081.6	42565.5	67096.1	55460.6	50751.4	78180.9	31890.9
_IINDNATYC[+57]R_.2	IINDNATYCR	O00567	3.82358e-67	1.08602e-15	1.37366e-74	8.80266e-52	1.39933e-63	1.71798e-38	9.33631e-34	1.32462e-34	4.18961e-08	2.46402e-06	74667.6	89965.6	71686.9	72224.1	80672	91001.9	91837	72473.9	72650.7	86134.6
_IINDN[+1]ATYC[+57]R_.2	IINDNATYCR	O00567	2.7684e-05	0.00120769	2.24896e-08	0.000801948	0.00168327	0.00703554	0.00134778	0.00488546	0.00497826	0.00902664	74667.6	89965.6	71686.9	72224.1	80672	91001.9	91837	72473.9	72650.7	86134.6
_IIN[+1]DNATYC[+57]R_.2	IINDNATYCR	O00567	8.0633e-18		2.59095e-13			1.15693e-22	4.02335e-22	6.45552e-21	2.00119e-07	2.27042e-06	74667.6	89965.6	71686.9	72224.1	80672	91001.9	91837	72473.9	72650.7	86134.6
_EETVNDPEEAGHR_.3	EETVNDPEEAGHR	O00567	1.45116e-84	5.64941e-18	1.85721e-48	1.56917e-39	2.6031e-49	8.68921e-08	4.96526e-18	2.62904e-28	3.16661e-06	0.00662759	14146.5	14132.4	12495.8	8575.27	8618.88	3514.35	8718.43	9574.41	8282.26	4360.3
_EETVNDPEEAGHR_.2	EETVNDPEEAGHR	O00567				5.89755e-05	6.41076e-13	1.09013e-45	6.47705e-42	0.00124664	0.00069908	5.60494e-07	14146.5	14132.4	12495.8	8575.27	8618.88	3514.35	8718.43	9574.41	8282.26	4360.3
_LVAFC[+57]PFASSQ[+1]VALENANAVSEGVVHEDLR_.3	LVAFCPFASSQVALENANAVSEGVVHEDLR	O00567	0.00150605	0.00406221	1.51063e-05	0.00421546	6.76425e-07	0.0068788		0.000750326		0.0057676	163086	230829	197192	221583	255860	90188.6	13560.6	89712.4	27103.7	68449.4
_LVAFC[+57]PFASSQVALEN[+1]ANAVSEGVVHEDLR_.3	LVAFCPFASSQVALENANAVSEGVVHEDLR	O00567	0.00416404	0.00630591	0.000609455	0.00828787	1.40982e-05	0.00963182		0.00102834		0.00894006	163086	230829	197192	221583	255860	90188.6	13560.6	89712.4	27103.7	68449.4
_LVAFC[+57]PFASSQVALENAN[+1]AVSEGVVHEDLR_.3	LVAFCPFASSQVALENANAVSEGVVHEDLR	O00567	3.10209e-05	0.00292983	0.00365598	0.00151255	7.91925e-06	0.00274029		0.000165856			163086	230829	197192	221583	255860	90188.6	13560.6	89712.4	27103.7	68449.4
_LVAFC[+57]PFASSQ[+1]VALENANAVSEGVVHEDLR_.4	LVAFCPFASSQVALENANAVSEGVVHEDLR	O00567	9.20222e-35	4.16868e-06	6.95312e-14	3.81399e-18	0.00222644		3.81876e-19	0.000867069			163086	230829	197192	221583	255860	90188.6	13560.6	89712.4	27103.7	68449.4
_LVAFC[+57]PFASSQVALEN[+1]ANAVSEGVVHEDLR_.4	LVAFCPFASSQVALENANAVSEGVVHEDLR	O00567	5.38933e-12	0.000352471	2.0455e-06	8.13819e-10	0.00476808		2.50503e-10	0.00116403			163086	230829	197192	221583	255860	90188.6	13560.6	89712.4	27103.7	68449.4
_LVAFC[+57]PFASSQVALENANAVSEGVVHEDLR_.3	LVAFCPFASSQVALENANAVSEGVVHEDLR	O00567	6.74213e-12	0.000475442	1.27028e-15	1.07063e-06	2.09009e-05				0.00382779		163086	230829	197192	221583	255860	90188.6	13560.6	89712.4	27103.7	68449.4
_LVAFC[+57]PFASSQVALENANAVSEGVVHEDLR_.4	LVAFCPFASSQVALENANAVSEGVVHEDLR	O00567	8.70542e-24	7.41492e-05	6.23941e-13	1.10429e-13	0.000700357			0.00120549			163086	230829	197192	221583	255860	90188.6	13560.6	89712.4	27103.7	68449.4
_VLLGVGDPK_.1	VLLGVGDPK	O00567	4.11723e-17	8.5994e-06	0.00331935	0.00355127	0.000718146	3.19633e-05	1.28114e-15	0.000136606	0.000559609	7.88997e-05	12513.2	12372.4	9201.76	11808.1	13792.7	12968.7	118363	103040	116437	108557
_VLLGVGDPK_.2	VLLGVGDPK	O00567							0.000104504	0.000185038	0.00117107	0.0012353	12513.2	12372.4	9201.76	11808.1	13792.7	12968.7	118363	103040	116437	108557
_LEELTMDGAK_.2	LEELTMDGAK	O00567	1.30618e-57	1.67248e-11	5.20869e-66	4.42112e-46	7.70882e-40	6.0735e-15	1.42535e-15	0.00219248	0.000918283	0.00999818	285274	296950	294705	302505	280702	231525	179834	246568	150154	234576
_LEELTM[+16]DGAK_.2	LEELTMDGAK	O00567							0.00754944		0.000845033		285274	296950	294705	302505	280702	231525	179834	246568	150154	234576
_YPASTVQILGAEK_.2	YPASTVQILGAEK	O00567	8.29216e-64	6.374e-13	2.10552e-69	1.6627e-46	7.07539e-53	6.75157e-31	3.13932e-31	4.18771e-29	2.0179e-07	2.51056e-07	204747	230659	181766	133373	199806	211292	243142	235138	257992	265955
_YPASTVQ[+1]ILGAEK_.2	YPASTVQILGAEK	O00567	0.00101642		0.000627114	0.00785643	0.000129474		0.00411468			0.00979204	204747	230659	181766	133373	199806	211292	243142	235138	257992	265955
_LAQFIGNRR_.3	LAQFIGNRR	O00567	3.58733e-15	0.000858759	5.69492e-06		2.87742e-08	0.000839985	0.00099971	0.00111357	0.00052131	0.00123333	68109	85813.8	77538.2	64348.7	82390.8	101515	103153	134209	88229.3	113373
_LAQFIGN[+1]RR_.3	LAQFIGNRR	O00567	0.00921242	0.00300357	0.00836843	0.00245527	0.00363801						68109	85813.8	77538.2	64348.7	82390.8	101515	103153	134209	88229.3	113373
_LAQFIGNRR_.2	LAQFIGNRR	O00567	0.00413664	0.00694959	0.000215226								68109	85813.8	77538.2	64348.7	82390.8	101515	103153	134209	88229.3	113373
_LAQFIGNRRELNEDK_.3	LAQFIGNRRELNEDK	O00567	1.44364e-61	9.18903e-12	7.647e-31	7.90421e-44	3.08816e-50	1.0364e-29	0.00393627	6.09898e-08	0.000546292	6.67677e-05	53952.2	60537.1	62961.6	57759.8	62810.9	60314	46124.8	53408.6	55378.5	49967.3
_LAQFIGNRRELNEDK_.4	LAQFIGNRRELNEDK	O00567	1.17589e-42	3.89907e-07	2.12846e-22	3.57364e-17	3.37346e-18	5.45683e-11	0.000229549	8.28956e-06	0.000169353	7.75496e-05	53952.2	60537.1	62961.6	57759.8	62810.9	60314	46124.8	53408.6	55378.5	49967.3
_LAQ[+1]FIGNRRELNEDK_.3	LAQFIGNRRELNEDK	O00567	0.00279639			0.00286781							53952.2	60537.1	62961.6	57759.8	62810.9	60314	46124.8	53408.6	55378.5	49967.3
_EETVNDPEEAGHRSGSK_.3	EETVNDPEEAGHRSGSK	O00567	0.000113074	0.000987777	0.00012499	0.000193139	2.93813e-14	4.49137e-34	0.00411268	6.58031e-40	1.45456e-10	1.26022e-08	5428.41	4175.07	4684.52	4008.89	3835.99	7722.31	2524.83	5489.58	8816.65	7723.62
_EETVNDPEEAGHRSGSK_.4	EETVNDPEEAGHRSGSK	O00567		1.22004e-13	6.35645e-15		6.47367e-41	3.80308e-19	1.97545e-13		1.73686e-08	2.99268e-05	5428.41	4175.07	4684.52	4008.89	3835.99	7722.31	2524.83	5489.58	8816.65	7723.62
_[-17]QSLHTYLR_.2	QSLHTYLR	O00567	2.48364e-25	1.10268e-06	1.03416e-14	6.38969e-18	6.21589e-24	1.32566e-21	4.10428e-19	3.02829e-24	2.45475e-05	7.8316e-06	221221	251351	249893	239127	227679	362232	233591	260578	253169	305628
_DINTFSMR_.2	DINTFSMR	O00567	5.41229e-46	1.42422e-07	3.66253e-36	8.69206e-27	7.45112e-28	6.61743e-36	2.00264e-36	1.08861e-31	2.77131e-06	1.65522e-07	217663	261708	224480	222429	226396	183541	197484	219576	252350	195858
_EAMVQAEEAAAEITRK_.3	EAMVQAEEAAAEITRK	O00567	8.34466e-11	1.02145e-12	8.29925e-17	1.00265e-05	6.00994e-09	1.75461e-07	2.15458e-08	4.15101e-18	5.32006e-05	7.72532e-07	557629	155712	175688	187605	164861	69587.2	79607.1	197810	164858	166960
_EAMVQAEEAAAEITRK_.2	EAMVQAEEAAAEITRK	O00567	0.00338596	9.39044e-07	2.69095e-14	0.00236861	2.31574e-14	1.71636e-11	2.17758e-14	1.04886e-20	0.000184283	2.02793e-05	557629	155712	175688	187605	164861	69587.2	79607.1	197810	164858	166960
_EAM[+16]VQ[+1]AEEAAAEITRK_.3	EAMVQAEEAAAEITRK	O00567								0.00115057	0.00905323	0.000165708	557629	155712	175688	187605	164861	69587.2	79607.1	197810	164858	166960
_EVEEISLLQ[+1]PQVEESVLNLGK_.3	EVEEISLLQPQVEESVLNLGK	O00567	1.04072e-18	5.58893e-07	9.48718e-11	1.30084e-12	7.09669e-16	1.00691e-09	7.44766e-12	3.53518e-06	5.14026e-05	0.000341651	17404.7	16650.6	14068.5	11793.9	13659.6	19962.2	25809.6	26401.9	21313.5	22626.7
_EVEEISLLQPQ[+1]VEESVLNLGK_.3	EVEEISLLQPQVEESVLNLGK	O00567	3.15394e-06	0.000197435	4.29637e-07	1.34672e-10	2.77977e-09	1.07128e-07	5.58589e-16	2.7698e-20	0.000588122	0.000219595	17404.7	16650.6	14068.5	11793.9	13659.6	19962.2	25809.6	26401.9	21313.5	22626.7
_EVEEISLLQPQVEESVLNLGK_.3	EVEEISLLQPQVEESVLNLGK	O00567	0.000599376	0.00188953	0.00289749		0.00576537	0.00410264	0.00377363	0.0073738	0.00335498		17404.7	16650.6	14068.5	11793.9	13659.6	19962.2	25809.6	26401.9	21313.5	22626.7
_[-17]QKPQEVPQENGMEDPSISFSK_.2	QKPQEVPQENGMEDPSISFSK	O00567		0.00752559	0.00482824	0.00314192		6.76243e-13	1.79543e-13	0.0032341	0.00399889	0.000399782	20316.4	72497	63329.7	54253.5	77137.1	29859.4	33029.1	19088.8	63202.8	59216.6
_[-17]QKPQEVPQENGMEDPSISFSK_.3	QKPQEVPQENGMEDPSISFSK	O00567	0.00919223				1.31087e-15	2.1603e-05	0.00204851	0.000318234	0.000256257	0.000730735	20316.4	72497	63329.7	54253.5	77137.1	29859.4	33029.1	19088.8	63202.8	59216.6
_[-17]QKPQEVPQEN[+1]GMEDPSISFSK_.3	QKPQEVPQENGMEDPSISFSK	O00567	0.001834				2.57016e-07	0.00214097	0.0017789	2.08039e-06	0.000450923	0.0027492	20316.4	72497	63329.7	54253.5	77137.1	29859.4	33029.1	19088.8	63202.8	59216.6
_[-17]QKPQEVPQEN[+1]GMEDPSISFSK_.2	QKPQEVPQENGMEDPSISFSK	O00567				0.00893127		1.15776e-06	0.000523606	0.00929765		0.00770046	20316.4	72497	63329.7	54253.5	77137.1	29859.4	33029.1	19088.8	63202.8	59216.6
_YLVLDEADR_.2	YLVLDEADR	O00571	1.15793e-21	8.9618e-19	4.00086e-64	1.14802e-21	8.37563e-29	4.30432e-28	7.7987e-31	9.36173e-32	3.62393e-09	2.27344e-08	594191	568276	557664	595729	568688	477601	542862	456113	536782	470710
_RSFLLDLLNATGK_.3	RSFLLDLLNATGK	O00571	1.47925e-90	4.25816e-22	1.93611e-92	6.89167e-64	1.16385e-69	1.20482e-51	4.29073e-47	5.64401e-42	1.73224e-10	9.12082e-11	161242	158531	157331	152443	159429	80498.5	223130	171012	109717	39891.1
_RSFLLDLLN[+1]ATGK_.3	RSFLLDLLNATGK	O00571	1.40524e-07	0.000384544	1.57077e-13	1.52312e-06	1.03538e-07	2.87379e-10	1.15212e-06	0.000955858	0.000890782	1.15733e-06	161242	158531	157331	152443	159429	80498.5	223130	171012	109717	39891.1
_RSFLLDLLNATGK_.2	RSFLLDLLNATGK	O00571	1.49066e-66	5.49379e-15	2.6614e-61	4.91983e-50	5.31866e-56	8.36771e-37	3.98129e-27	5.76806e-32	2.95553e-07	1.45848e-07	161242	158531	157331	152443	159429	80498.5	223130	171012	109717	39891.1
_RSFLLDLLN[+1]ATGK_.2	RSFLLDLLNATGK	O00571	3.74537e-05		1.49795e-08	0.00181589	9.79695e-05	1.4754e-06	0.00097952	0.00355596	0.000828688	0.000393507	161242	158531	157331	152443	159429	80498.5	223130	171012	109717	39891.1
_GLDISNVK_.2	GLDISNVK	O00571	0.0010192	0.00251644	2.99823e-09	0.00149383	0.00102436	2.13639e-05	0.000883226	7.56946e-18	1.26169e-05	0.000103733	284889	305681	340082	315746	294189	318966	215506	318063	408858	334720
_VVWVEESDK_.2	VVWVEESDK	O00571	1.13086e-32	4.95964e-09	4.69523e-24	5.39435e-30	1.4954e-25	3.13951e-30	3.5581e-18	5.81081e-27	4.31283e-08	1.03392e-06	302649	349010	321919	317564	324233	228753	294659	277815	241509	302182
_IGLDFC[+57]K_.2	IGLDFCK	O00571	3.21372e-49	2.4696e-12	9.15469e-48	3.87721e-39	2.55441e-51	4.13629e-36	8.12083e-36	1.1094e-33	1.0986e-07	1.9247e-07	281537	297983	290556	268785	274466	341602	256684	238981	393814	286616
_HAIPIIK_.2	HAIPIIK	O00571	4.93383e-76	4.49881e-21	1.7731e-44	4.06618e-51	2.57643e-52	2.95458e-40	7.80825e-36	7.21048e-38	5.12122e-08	1.00148e-08	215866	224025	252452	246653	248232	241803	230268	214758	176300	214737
_DAYSSFGSR_.2	DAYSSFGSR	O00571	9.0573e-43	3.08307e-05	6.53305e-22	9.88254e-26	5.52392e-24	2.05746e-23	1.58959e-15	8.35002e-20	3.90858e-07	3.65015e-05	172756	208796	165766	177464	193502	192067	143525	171800	176352	138179
_LVDMMER_.2	LVDMMER	O00571	0.00110546	5.63264e-06	1.01038e-06	0.000200547	0.000227574	1.78186e-17	2.2394e-22	1.91522e-22	3.74382e-05	3.55592e-05	98252.8	128498	111188	108576	111972	117467	101763	113348	106062	114932
_SSFFSDR_.2	SSFFSDR	O00571	1.32088e-17	1.56274e-13	6.35023e-14	6.88829e-21	4.66544e-29	1.85464e-23	8.22287e-06	5.52594e-10	0.000165304	0.000492966	96024.4	103114	91650.4	99765.4	92937.4	96202.3	78806	97662.1	94512.8	85239.8
_VGSTSENITQK_.2	VGSTSENITQK	O00571	3.54934e-93	1.87981e-26	1.9211e-97	3.82383e-58	2.4879e-75	4.50946e-44	3.43578e-46	9.32726e-50	3.22895e-11	1.77359e-09	34178.9	34944.2	28666.5	42423.5	32680.1	26278.1	48732.6	58275.2	56375.8	23815.5
_SSFFSDRGSGSR_.3	SSFFSDRGSGSR	O00571	2.94503e-21	1.86098e-05	6.21022e-14	0.000303238	1.60974e-07	1.08582e-18	2.76979e-13	1.62812e-10	0.00057543	0.000166318	82526.4	105247	66226.6	89424.5	85292.4	83593.2	74183.8	63303.1	115586	67849.9
_SSFFSDRGSGSR_.2	SSFFSDRGSGSR	O00571	9.71433e-15	2.08309e-09	1.67254e-06	0.000939333	2.01665e-22	0.00400188	0.00549026	0.000696206		0.00507922	82526.4	105247	66226.6	89424.5	85292.4	83593.2	74183.8	63303.1	115586	67849.9
_[+42]SHVAVENALGLDQQFAGLDLNSSDNQSGGSTASK_.3	SHVAVENALGLDQQFAGLDLNSSDNQSGGSTASK	O00571	4.43086e-08	0.00551848	0.0040924	0.000241673	0.00434723	0.00722934	0.000973962	0.000134913	0.000341834	0.00169467	84923.9	88233.5	81268.1	95176.2	87037.6	38583.8	46385.9	50946.3	52838.8	52466.1
_[+42]SHVAVENALGLDQQFAGLDLN[+1]SSDNQSGGSTASK_.4	SHVAVENALGLDQQFAGLDLNSSDNQSGGSTASK	O00571	1.108e-41	2.46412e-05	3.59064e-43	1.97045e-29	7.00218e-27	3.38404e-33	3.94274e-46	8.85153e-39	4.86541e-08	4.68337e-07	84923.9	88233.5	81268.1	95176.2	87037.6	38583.8	46385.9	50946.3	52838.8	52466.1
_[+42]SHVAVENALGLDQQFAGLDLNSSDNQSGGSTASK_.4	SHVAVENALGLDQQFAGLDLNSSDNQSGGSTASK	O00571	5.36166e-44	1.67618e-09	2.07807e-44	5.6753e-43	1.75342e-22	3.04683e-29	1.07808e-36	2.43812e-37	7.81784e-09	7.57839e-08	84923.9	88233.5	81268.1	95176.2	87037.6	38583.8	46385.9	50946.3	52838.8	52466.1
_[+42]SHVAVENALGLDQ[+1]QFAGLDLNSSDNQSGGSTASK_.4	SHVAVENALGLDQQFAGLDLNSSDNQSGGSTASK	O00571	3.33017e-73	6.80992e-05	8.0401e-46	1.18206e-36	1.31239e-33	1.19664e-21	9.92966e-28	5.57919e-22	3.72876e-06	3.80816e-05	84923.9	88233.5	81268.1	95176.2	87037.6	38583.8	46385.9	50946.3	52838.8	52466.1
_[+42]SHVAVENALGLDQQFAGLDLNSSDN[+1]QSGGSTASK_.3	SHVAVENALGLDQQFAGLDLNSSDNQSGGSTASK	O00571	0.00260272		0.00749227			0.00517076	0.000923945	9.29182e-05	9.7714e-05	0.00360231	84923.9	88233.5	81268.1	95176.2	87037.6	38583.8	46385.9	50946.3	52838.8	52466.1
_[+42]SHVAVENALGLDQ[+1]QFAGLDLNSSDNQSGGSTASK_.3	SHVAVENALGLDQQFAGLDLNSSDNQSGGSTASK	O00571	0.000586612			0.00105402		0.00745007	0.00096632	3.81366e-05	0.000118477	0.00174094	84923.9	88233.5	81268.1	95176.2	87037.6	38583.8	46385.9	50946.3	52838.8	52466.1
_HVINFDLPSDIEEYVHR_.3	HVINFDLPSDIEEYVHR	O00571	1.78736e-88	2.7183e-19	2.62608e-70	7.08527e-52	1.25248e-67	1.76585e-44	7.35387e-42	1.03495e-44	3.25694e-09	3.51887e-10	345599	326114	347068	350849	368858	421766	386022	401651	381271	345172
_HVIN[+1]FDLPSDIEEYVHR_.3	HVINFDLPSDIEEYVHR	O00571	3.31062e-29	1.37397e-06	1.43537e-26	2.01608e-14	5.51998e-27	1.58832e-10	1.5456e-07	0.000223858	0.000305491	0.000457975	345599	326114	347068	350849	368858	421766	386022	401651	381271	345172
_HVINFDLPSDIEEYVHR_.4	HVINFDLPSDIEEYVHR	O00571	7.74579e-24	3.22143e-10	8.76878e-49	8.01057e-16	4.162e-19	1.92233e-32	2.67869e-19	9.96697e-21	3.35673e-07	2.99924e-07	345599	326114	347068	350849	368858	421766	386022	401651	381271	345172
_HVIN[+1]FDLPSDIEEYVHR_.4	HVINFDLPSDIEEYVHR	O00571		0.00314034	0.00363474			0.000958128	9.20115e-07	1.01816e-10	0.00311421	0.00728013	345599	326114	347068	350849	368858	421766	386022	401651	381271	345172
_HVINFDLPSDIEEYVHR_.2	HVINFDLPSDIEEYVHR	O00571	0.00175135			0.00127618	0.00541701				0.00997666		345599	326114	347068	350849	368858	421766	386022	401651	381271	345172
_SPILVATAVAAR_.2	SPILVATAVAAR	O00571	3.85744e-71	2.33793e-13	7.26664e-56	5.49633e-34	1.53634e-43	1.74583e-23	2.02873e-14	1.44922e-19	5.31121e-07	2.03626e-06	495051	259881	262884	462690	253211	756368	310869	743844	322969	338590
_SPILVATAVAAR_.3	SPILVATAVAAR	O00571		1.44395e-06	0.000184808		7.97695e-11		0.000448579		0.000106386	0.0017759	495051	259881	262884	462690	253211	756368	310869	743844	322969	338590
_VRPC[+57]VVYGGADIGQQIRDLER_.4	VRPCVVYGGADIGQQIRDLER	O00571	2.21201e-06	0.000212356	6.07993e-07	7.60324e-10	1.55208e-06	4.02649e-24	2.58432e-24	0.000113339	1.46392e-07	0.000111657	243370	188336	187644	203322	186965	56850.5	72693.4	51637.4	62785.2	72759
_VRPC[+57]VVYGGADIGQQIRDLER_.3	VRPCVVYGGADIGQQIRDLER	O00571	8.58921e-15	2.79766e-06	0.00180954	5.47515e-10	6.21242e-14	2.23282e-08	1.05781e-10	6.32857e-05	0.000985315	0.000202629	243370	188336	187644	203322	186965	56850.5	72693.4	51637.4	62785.2	72759
_VRPC[+57]VVYGGADIGQ[+1]QIRDLER_.4	VRPCVVYGGADIGQQIRDLER	O00571		0.00805718				0.00858827			0.00135705	0.00488549	243370	188336	187644	203322	186965	56850.5	72693.4	51637.4	62785.2	72759
_[-17]QYPISLVLAPTR_.2	QYPISLVLAPTR	O00571	7.50297e-78	2.23871e-23	8.38778e-76	1.40357e-43	6.33783e-72	1.84332e-42	8.36297e-43	5.30769e-39	5.26799e-07	1.41952e-05	22696.7	24717.1	15444.4	22223	23680.2	24905.7	27027.1	18864.6	28775.6	20919.9
_QYPISLVLAPTR_.2	QYPISLVLAPTR	O00571	0.00707703			0.00108627	0.00447283		0.0039515		0.00146993	0.00327084	22696.7	24717.1	15444.4	22223	23680.2	24905.7	27027.1	18864.6	28775.6	20919.9
_VGNLGLATSFFNER_.2	VGNLGLATSFFNER	O00571	2.39986e-109	2.66274e-17	6.79532e-74	1.59254e-51	7.74336e-71	7.07939e-48	1.92712e-40	6.17779e-44	6.22272e-10	4.1403e-09	318785	310767	219227	286568	309371	288695	336880	443993	395815	338459
_VGNLGLATSFFNER_.3	VGNLGLATSFFNER	O00571	7.87558e-20	2.13441e-05	5.7128e-17	4.06817e-21	1.88505e-32	2.40619e-26	2.63061e-38	7.54795e-19	4.25238e-09	3.1496e-08	318785	310767	219227	286568	309371	288695	336880	443993	395815	338459
_VGN[+1]LGLATSFFNER_.2	VGNLGLATSFFNER	O00571	1.03068e-50		7.8235e-23			4.27862e-38	2.66702e-37	5.47678e-41	5.78095e-08	4.17779e-09	318785	310767	219227	286568	309371	288695	336880	443993	395815	338459
_VGNLGLATSFFN[+1]ER_.2	VGNLGLATSFFNER	O00571						0.00440137				0.00367637	318785	310767	219227	286568	309371	288695	336880	443993	395815	338459
_DYRQ[+1]SSGASSSSFSSSR_.3	DYRQSSGASSSSFSSSR	O00571	2.70168e-09	0.000755823	3.1597e-13	2.52276e-08	2.05968e-25	1.06954e-08	2.26531e-07	0.00270997	0.000477537	0.00575621	15885	16454	13632.5	15405.5	17870.8	26578.7	10469.6	13957.7	17728.4	13129.7
_DYRQSSGASSSSFSSSR_.3	DYRQSSGASSSSFSSSR	O00571	8.75706e-08	1.54477e-09	9.51993e-27	1.11503e-13	8.36512e-36	5.02937e-40	2.85589e-30	3.79194e-32	4.04075e-07	1.84493e-05	15885	16454	13632.5	15405.5	17870.8	26578.7	10469.6	13957.7	17728.4	13129.7
_PLPPSERLEQELFSGGN[+1]TGINFEK_.3	PLPPSERLEQELFSGGNTGINFEK	O00571	1.20784e-10	0.000360114	8.03805e-17	1.35135e-10	4.8766e-12	0.00137493	0.00050788	0.00123236	0.00304353	0.00577643	501992	468366	532240	508610	485300	401009	430399	496126	437258	597317
_PLPPSERLEQ[+1]ELFSGGNTGINFEK_.3	PLPPSERLEQELFSGGNTGINFEK	O00571	2.80371e-70	8.34027e-11	3.22705e-56	2.93384e-36	6.82618e-39	1.17687e-41	1.77906e-35	4.14048e-20	1.34781e-05	8.33861e-07	501992	468366	532240	508610	485300	401009	430399	496126	437258	597317
_PLPPSERLEQELFSGGNTGINFEK_.3	PLPPSERLEQELFSGGNTGINFEK	O00571	1.48085e-87	8.66538e-20	3.21549e-67	7.59209e-56	3.62392e-63	1.99277e-38	1.43666e-37	6.0494e-26	6.32038e-07	2.50817e-07	501992	468366	532240	508610	485300	401009	430399	496126	437258	597317
_PLPPSERLEQELFSGGNTGIN[+1]FEK_.3	PLPPSERLEQELFSGGNTGINFEK	O00571	0.00792253		0.00340744	0.00480234	0.00445213				0.00657754	0.00648628	501992	468366	532240	508610	485300	401009	430399	496126	437258	597317
_PLPPSERLEQELFSGGN[+1]TGINFEK_.4	PLPPSERLEQELFSGGNTGINFEK	O00571							4.96569e-05				501992	468366	532240	508610	485300	401009	430399	496126	437258	597317
_ELAVQIYEEARK_.3	ELAVQIYEEARK	O00571	8.33245e-24	4.51318e-08	3.20182e-30	5.80089e-20	7.12995e-13		1.83438e-19	2.15554e-28	1.60801e-06	0.000161737	65916.1	59506.5	100890	57002.6	95228.1	42107	63645	68654.8	53762	60263.3
_ELAVQIYEEARK_.2	ELAVQIYEEARK	O00571	0.00210933	0.00543791		0.00186689		4.16188e-15	3.33173e-14	3.14103e-17	0.000260956	0.000264229	65916.1	59506.5	100890	57002.6	95228.1	42107	63645	68654.8	53762	60263.3
_EIQMLAR_.2	EIQMLAR	O00571	2.2421e-56	1.02969e-11	3.30254e-45	5.0283e-28	2.08693e-21	5.2831e-31	3.49609e-13	2.5249e-25	2.62444e-07	3.61655e-05	169591	188676	161324	163929	165099	205163	195942	217181	217797	188590
_TGRVGNLGLATSFFNER_.3	TGRVGNLGLATSFFNER	O00571	9.14297e-36	1.54254e-16	9.06315e-44	5.08618e-32	5.46245e-34	6.88492e-33	5.97238e-34	1.08143e-12	4.94697e-08	7.97233e-06	92928	88009.5	85437.4	89433.7	108196	92842.2	104779	70442.2	86218.9	108890
_DSLTLVFVETK_.2	DSLTLVFVETK	O00571	1.31754e-62	1.6529e-14	3.25552e-54	2.30085e-47	9.25424e-26	9.30271e-20	2.03772e-30	6.51575e-20	4.61564e-06	7.26027e-08	64937.1	70856.2	73577.8	74010.8	77746.9	114525	128745	101781	98637.6	87971.8
_LEQELFSGGNTGINFEK_.2	LEQELFSGGNTGINFEK	O00571	3.8211e-70	9.10813e-18	1.96527e-75	1.16045e-19	1.16575e-42	2.13297e-35	1.65792e-30	7.58425e-25	1.86215e-07	2.76268e-07	71988.6	73307.1	70554.9	64040.1	70604.3	70947.6	74974.8	54615	53279.7	105987
_DLLDLLVEAK_.2	DLLDLLVEAK	O00571	6.85398e-74	1.68637e-25	9.6323e-84	1.90877e-37	2.5016e-60	1.25381e-30	1.18665e-37	8.8213e-34	1.60324e-09	4.30214e-06	74951.2	43406.7	37871.1	50378.5	57576.6	41646.9	60263.9	162132	26752.4	16943.9
_SSRFSGGFGAR_.3	SSRFSGGFGAR	O00571	0.000234173	8.34639e-05	0.000714166	0.00220638	0.0042896	3.76299e-07	1.30962e-07	0.00125525	0.000228325	0.000814717	37148.6	62121	63005.6	58514.3	52830	54616.4	49180.5	46242.3	57822.4	47719.9
_MLDMGFEPQIR_.2	MLDMGFEPQIR	O00571	1.39718e-81	3.87184e-19	4.7308e-60	2.30704e-54	9.01852e-52	3.16644e-33	2.87804e-37	1.5968e-43	8.36195e-06	1.15908e-06	166554	308812	159093	156099	157554	469387	435310	324276	209802	197813
_M[+16]LDMGFEPQIR_.2	MLDMGFEPQIR	O00571	2.56079e-06		0.00012861	1.33023e-09	2.9223e-07			4.54048e-05	0.000262258	0.00445655	166554	308812	159093	156099	157554	469387	435310	324276	209802	197813
_RDLMAC[+57]AQTGSGK_.3	RDLMACAQTGSGK	O00571	2.24958e-64	1.59665e-17	2.49061e-66	1.52682e-51	6.74632e-54	7.6335e-33	2.71335e-54	4.26862e-44	1.62778e-10	2.28159e-09	39079	53477.2	44911.8	47060.3	34259.1	30887.4	53485.5	46390.9	60473.9	53794.1
_RDLMAC[+57]AQTGSGK_.2	RDLMACAQTGSGK	O00571	1.33618e-64	5.33881e-15	2.26421e-15	6.2034e-29	1.96712e-25	5.31388e-17	4.59646e-17	3.11809e-12	5.69016e-07	2.17762e-05	39079	53477.2	44911.8	47060.3	34259.1	30887.4	53485.5	46390.9	60473.9	53794.1
_RDLM[+16]AC[+57]AQTGSGK_.3	RDLMACAQTGSGK	O00571	7.98913e-09				7.36565e-20	2.88031e-30					39079	53477.2	44911.8	47060.3	34259.1	30887.4	53485.5	46390.9	60473.9	53794.1
_RDLMAC[+57]AQ[+1]TGSGK_.2	RDLMACAQTGSGK	O00571							0.00252497				39079	53477.2	44911.8	47060.3	34259.1	30887.4	53485.5	46390.9	60473.9	53794.1
_RDLM[+16]AC[+57]AQ[+1]TGSGK_.3	RDLMACAQTGSGK	O00571										0.00346669	39079	53477.2	44911.8	47060.3	34259.1	30887.4	53485.5	46390.9	60473.9	53794.1
_[-17]QEVPSWLENMAYEHHYK_.3	QEVPSWLENMAYEHHYK	O00571	1.5508e-73	2.29867e-14	3.40387e-57	1.56725e-30	4.78187e-47		5.35399e-28	1.47931e-36	1.31636e-10	1.59015e-08	124537	160200	117906	151019	143434	49031.5	85695.2	74871.5	102683	83055.1
_[-17]QEVPSWLEN[+1]MAYEHHYK_.3	QEVPSWLENMAYEHHYK	O00571	7.89625e-13		1.0826e-24				0.00428464		0.00362066	0.0024128	124537	160200	117906	151019	143434	49031.5	85695.2	74871.5	102683	83055.1
_QEVPSWLENMAYEHHYK_.3	QEVPSWLENMAYEHHYK	O00571						0.00157774	0.00042362		0.00344734		124537	160200	117906	151019	143434	49031.5	85695.2	74871.5	102683	83055.1
_QEVPSWLENMAYEHHYK_.4	QEVPSWLENMAYEHHYK	O00571				0.00565498						0.00263729	124537	160200	117906	151019	143434	49031.5	85695.2	74871.5	102683	83055.1
_[-17]QEVPSWLENMAYEHHYK_.2	QEVPSWLENMAYEHHYK	O00571							0.00102845	0.00118331			124537	160200	117906	151019	143434	49031.5	85695.2	74871.5	102683	83055.1
_HTMMFSATFPK_.2	HTMMFSATFPK	O00571	3.12155e-05	0.00463199	6.57325e-08	0.00124335	0.00468555	6.5623e-09	2.90286e-07	0.00196276	0.000949104	0.00339351	80132.2	57146.4	58742.9	55271.4	54933.6	46527.6	36333.5	33225.2	40090	43081.6
_HTMMFSATFPK_.3	HTMMFSATFPK	O00571		2.21492e-05	5.02386e-05	0.00081028	0.00758833		2.4729e-07	0.00120082	0.000262746	0.00198454	80132.2	57146.4	58742.9	55271.4	54933.6	46527.6	36333.5	33225.2	40090	43081.6
_MLDMGFEPQIRR_.3	MLDMGFEPQIRR	O00571	9.88433e-68	7.45499e-12	7.77558e-44	4.908e-22	3.04524e-30	2.03145e-14	6.84648e-10	0.00148806	1.10137e-06	1.0067e-06	208020	226998	209621	209604	200896	134140	285427	95839.9	228019	241224
_M[+16]LDMGFEPQIRR_.3	MLDMGFEPQIRR	O00571						0.00183885		0.00875944			208020	226998	209621	209604	200896	134140	285427	95839.9	228019	241224
_YLVLDEADRMLDMGFEPQIRR_.4	YLVLDEADRMLDMGFEPQIRR	O00571	1.36366e-31	1.35257e-05	6.59887e-33	3.0131e-26	3.34622e-13	2.65694e-33	2.40543e-44	3.58717e-26	0.000139798	2.00931e-05	13370.4	7149.22	13876.2	3577.14	9298.11	7350.63	8591.25	8506.77	17188.9	11582.8
_YLVLDEADRMLDM[+16]GFEPQIRR_.4	YLVLDEADRMLDMGFEPQIRR	O00571						2.73589e-07	0.00791447				13370.4	7149.22	13876.2	3577.14	9298.11	7350.63	8591.25	8506.77	17188.9	11582.8
_GC[+57]HLLVATPGRLVDMMER_.3	GCHLLVATPGRLVDMMER	O00571	9.73752e-20	2.53229e-06	2.86868e-24	3.56369e-05	9.54582e-05	6.86796e-09	1.52511e-09	0.00120951	0.00595845	0.000454896	63947.9	68791.4	87655.3	71374.4	72189.9	47535.3	37137.9	38278	43901.5	80664
_GC[+57]HLLVATPGRLVDMMER_.4	GCHLLVATPGRLVDMMER	O00571				0.00589733				6.03449e-15			63947.9	68791.4	87655.3	71374.4	72189.9	47535.3	37137.9	38278	43901.5	80664
_LASVPGSQTVVVK_.2	LASVPGSQTVVVK	O00592	5.74952e-71	2.74167e-12	7.54002e-59	6.31673e-42	3.222e-58	4.09418e-20	1.9221e-19	1.21541e-27	0.000171448	6.91065e-07	266659	293851	305650	264329	285956	295900	301495	315209	245147	320268
_ILYNPLQGQK_.2	ILYNPLQGQK	O00622	4.20119e-29	1.5449e-07	4.45698e-56	7.35964e-30	1.35501e-40	0.000125468	7.22808e-06	8.70933e-05	5.15996e-05	0.000299329	93998.6	110126	105598	93546	103312	129329	147738	130079	96007.4	82202.5
_RLPVFGMEPR_.3	RLPVFGMEPR	O00622	0.00173604	2.90006e-08	1.16326e-28	2.20461e-07	0.000518084	0.000420007	5.50431e-05	0.00111129	0.000375404	0.00354685	40904.1	47904.3	47564.4	49701.6	48857.3	51192.2	54548	57268.5	57067.9	55302.6
_VTLSVLSR_.2	VTLSVLSR	O00625	1.6856e-07	0.00102255	0.0013904	0.00370756	0.00563389	0.000324059	0.000673413	0.00424037	0.000873722	0.000336614	112721	135943	156683	111591	135907	115450	121692	117131	123999	163714
_VYTRTPTLYLDFK_.3	VYTRTPTLYLDFK	O00625	1.54474e-13	1.1983e-06	1.33169e-18	4.34021e-16	9.10027e-17	2.73973e-19	1.94405e-13	5.14887e-19	0.00069716	0.000293737	68449.3	67502.7	108951	65426.2	67964.8	150235	93392.8	58462.6	59456.4	57146.8
_VYTRTPTLYLDFK_.2	VYTRTPTLYLDFK	O00625	1.2598e-17	0.000127661		0.000711121	0.00219111		0.000205359	0.00125256		0.00280465	68449.3	67502.7	108951	65426.2	67964.8	150235	93392.8	58462.6	59456.4	57146.8
_IEPHHTAVLGEGDSVQ[+1]VENK_.3	IEPHHTAVLGEGDSVQVENK	O00625	4.74166e-13	7.00764e-05	3.29691e-18	6.667e-11	3.44658e-12	1.30902e-05	2.53955e-05	1.50896e-06	0.000128224	0.00520337	60429.9	57262.1	49811.5	52590.1	56234.8	50465.3	41667.4	50510.1	40232.3	43125.9
_IEPHHTAVLGEGDSVQVENK_.3	IEPHHTAVLGEGDSVQVENK	O00625	1.48233e-59	1.06957e-12	6.71174e-53	3.46921e-33	8.02334e-47	6.75522e-32	2.28828e-33	6.02775e-34	2.84058e-05	1.97e-05	60429.9	57262.1	49811.5	52590.1	56234.8	50465.3	41667.4	50510.1	40232.3	43125.9
_IEPHHTAVLGEGDSVQVENK_.4	IEPHHTAVLGEGDSVQVENK	O00625	3.44472e-07	0.000457752	1.50101e-16	0.000471285	1.85913e-14	4.19911e-07				0.0004457	60429.9	57262.1	49811.5	52590.1	56234.8	50465.3	41667.4	50510.1	40232.3	43125.9
_IEPHHTAVLGEGDSVQVENK_.2	IEPHHTAVLGEGDSVQVENK	O00625				0.00851598							60429.9	57262.1	49811.5	52590.1	56234.8	50465.3	41667.4	50510.1	40232.3	43125.9
_VTLSVLSREQSEGVGAR_.3	VTLSVLSREQSEGVGAR	O00625	3.92868e-05	3.73404e-05	3.86279e-12	4.5716e-11	1.04208e-08	2.70234e-06	0.000139635	0.00116104	0.000283118	0.00132571	41478.4	42985.1	44043.7	41620.9	39138.6	40751.4	58704.1	49222.2	71799.9	61197.2
_MNPGDLQWMTAGR_.2	MNPGDLQWMTAGR	O00625	2.18305e-52	1.35327e-11	1.58972e-31	2.47599e-19	5.73586e-24	8.28255e-15	9.73323e-11	2.25706e-07	0.000330718	8.16615e-05	341866	319542	295762	161987	168680	382868	157764	202747	496894	168460
_M[+16]NPGDLQWMTAGR_.2	MNPGDLQWMTAGR	O00625				0.00612652	0.00288373		0.00967919			0.00348555	341866	319542	295762	161987	168680	382868	157764	202747	496894	168460
_MNPGDLQWM[+16]TAGR_.2	MNPGDLQWMTAGR	O00625							0.00089248	0.00124315			341866	319542	295762	161987	168680	382868	157764	202747	496894	168460
_GGRPGGFPDHPHRGFETVSYLLEGGSMAHEDFC[+57]GHTGK_.6	GGRPGGFPDHPHRGFETVSYLLEGGSMAHEDFCGHTGK	O00625	1.01037e-21	0.000214217	2.00403e-28	1.52733e-16	4.65453e-37	7.25643e-07	0.000294026	0.00109275	0.00226448	0.00327041	26151.6	23608.1	24686.1	24529.2	25731.4	30353.8	29952.4	22355.5	28688.6	26616.9
_GGRPGGFPDHPHRGFETVSYLLEGGSMAHEDFC[+57]GHTGK_.5	GGRPGGFPDHPHRGFETVSYLLEGGSMAHEDFCGHTGK	O00625	1.40631e-51	0.000266863	2.60019e-12	4.00767e-12	8.28519e-42	6.8228e-18	1.45993e-25	5.96283e-14	3.66262e-06	1.38978e-05	26151.6	23608.1	24686.1	24529.2	25731.4	30353.8	29952.4	22355.5	28688.6	26616.9
_IEQLQNHENEDIYK_.2	IEQLQNHENEDIYK	O00629	6.50885e-84	1.37265e-13	3.34984e-61	5.89401e-38	3.5879e-38	4.74167e-35	7.43443e-34	5.25576e-10	2.19597e-09	2.2649e-05	14806.7	6939.47	14597.7	14789	14865.2	22741.5	24312.7	31895.9	19853.5	15197.3
_IEQLQNHENEDIYK_.3	IEQLQNHENEDIYK	O00629	2.66957e-17		1.73415e-22	8.98802e-08	1.15858e-09	1.17662e-08	3.9479e-05	0.00371693	0.000653129		14806.7	6939.47	14597.7	14789	14865.2	22741.5	24312.7	31895.9	19853.5	15197.3
_IEQLQN[+1]HENEDIYK_.3	IEQLQNHENEDIYK	O00629						0.00149796	1.25756e-07	0.0010379	0.0091109	0.000206504	14806.7	6939.47	14597.7	14789	14865.2	22741.5	24312.7	31895.9	19853.5	15197.3
_NEVVVELRK_.3	NEVVVELRK	O00629	0.000191912	0.00012519	2.45462e-16	2.46134e-07	0.00612147	1.44065e-09	6.72174e-12	1.45061e-12	6.95304e-05	0.000409527	34988.2	30338.5	34454.5	32626.2	33684.4	50014.5	41573.8	39043.6	48028.4	46363.7
_MAEDEAETIGNLIEEC[+57]GGLEK_.3	MAEDEAETIGNLIEECGGLEK	O00629	1.18952e-39	1.65317e-12	1.64472e-14	1.21363e-19	2.36034e-44	7.79744e-36	0.00218715	2.9601e-18	4.06723e-06	1.32316e-07	44290.6	47242.6	46202.7	38844.2	38751.1	30572.2	25242	18903.8	49859.1	40157
_MAEDEAETIGN[+1]LIEEC[+57]GGLEK_.3	MAEDEAETIGNLIEECGGLEK	O00629				0.00395254	0.000207048	2.28508e-17		0.00596325	0.00126325	0.000134011	44290.6	47242.6	46202.7	38844.2	38751.1	30572.2	25242	18903.8	49859.1	40157
_M[+16]AEDEAETIGN[+1]LIEEC[+57]GGLEK_.3	MAEDEAETIGNLIEECGGLEK	O00629							0.00719215				44290.6	47242.6	46202.7	38844.2	38751.1	30572.2	25242	18903.8	49859.1	40157
_LVTVWSAPNYC[+57]YR_.2	LVTVWSAPNYCYR	O00743	4.18901e-14	1.17692e-09	1.67707e-23	6.1895e-09	5.76496e-22	4.43678e-06	2.41402e-05	6.6275e-27	1.04224e-05	0.000352968	30324.4	28899.5	28815.3	30083.6	30281.1	20413.2	23176.3	41105.1	37039.2	29504.9
_GAGWLFGAK_.2	GAGWLFGAK	O00743	2.93429e-75	2.6168e-17	1.6719e-67	2.24022e-37	7.52827e-47	4.31373e-32	1.93966e-17	2.80656e-34	1.1964e-08	3.83136e-07	126644	119723	116430	113370	110999	58951.7	54998.6	83643.2	149352	53822.5
_GAGWLFGAK_.1	GAGWLFGAK	O00743						0.000294416	0.00574062	0.000738382		0.00384069	126644	119723	116430	113370	110999	58951.7	54998.6	83643.2	149352	53822.5
_VTNEFVHINNLK_.3	VTNEFVHINNLK	O00743	1.18286e-23	0.000844848	2.71022e-19	2.13402e-13	6.48982e-09	0.00289393	0.00615905	0.00119211	0.000689166	0.000497655	63621.8	59438.2	62424.2	61132	104770	87807.2	69456.1	76229.2	61945.5	89525.1
_VTNEFVHINNLK_.2	VTNEFVHINNLK	O00743	0.000124468	0.000260156	6.98717e-06	0.00790955		4.91697e-14	4.01327e-06	0.00107739	0.000167087	0.00265905	63621.8	59438.2	62424.2	61132	104770	87807.2	69456.1	76229.2	61945.5	89525.1
_[+42]ASQNRDPAATSVAAARK_.3	ASQNRDPAATSVAAARK	O00762	2.53904e-97	7.17473e-25	5.59186e-91	5.6426e-63	7.98999e-82	1.38251e-66	1.93166e-60	5.29204e-31	2.38037e-12	3.26553e-10	41036.8	44397.1	45440.4	37031.3	43995.7	42675	41294.6	41200.8	45193.7	58649.9
_[+42]ASQ[+1]NRDPAATSVAAARK_.3	ASQNRDPAATSVAAARK	O00762	6.14576e-07	0.000550123	8.1863e-16	1.54359e-05	1.24657e-07	0.00262348	0.00527544		0.000964198		41036.8	44397.1	45440.4	37031.3	43995.7	42675	41294.6	41200.8	45193.7	58649.9
_LSLEFPSGYPYNAPTVK_.2	LSLEFPSGYPYNAPTVK	O00762	4.94734e-62	4.79719e-18	6.62748e-60	3.57197e-39	5.19083e-46	1.12774e-29	5.77194e-39	3.52692e-41	2.76689e-09	2.04554e-08	140304	144501	132790	133827	150667	121900	144952	151881	91904.2	159771
_LSLEFPSGYPYNAPTVK_.3	LSLEFPSGYPYNAPTVK	O00762									0.00643741		140304	144501	132790	133827	150667	121900	144952	151881	91904.2	159771
_RLQQELMTLMMSGDK_.3	RLQQELMTLMMSGDK	O00762	3.85799e-41	5.13323e-18	8.24316e-25	1.44333e-17	3.98573e-17	1.63444e-24	3.41274e-21	6.94142e-33	1.28546e-06	1.38629e-06	32242.6	67012.8	40503.3	39877.7	40423.5	51769.7	51631.9	55087.1	50304.8	43778.5
_RLQQELMTLMMSGDK_.2	RLQQELMTLMMSGDK	O00762	0.000763872		5.21412e-08	0.00242019	6.27557e-05	0.0068061	3.34222e-11	0.00602058	0.00261264	0.00294548	32242.6	67012.8	40503.3	39877.7	40423.5	51769.7	51631.9	55087.1	50304.8	43778.5
_VLIANNGIAAVK_.2	VLIANNGIAAVK	O00763	0.0070746	0.00010042	5.66819e-14	3.61009e-05	0.00770685	2.12033e-10	1.13754e-12	1.41236e-06	0.00024727	0.000155736	91891.2	85341.9	75037.5	72084.5	77069.9	56541.5	68104.1	90649.5	81932.1	57725.2
_VLIAN[+1]NGIAAVK_.2	VLIANNGIAAVK	O00763							0.00395191	0.00824784			91891.2	85341.9	75037.5	72084.5	77069.9	56541.5	68104.1	90649.5	81932.1	57725.2
_VLIANN[+1]GIAAVK_.2	VLIANNGIAAVK	O00763							0.00482968				91891.2	85341.9	75037.5	72084.5	77069.9	56541.5	68104.1	90649.5	81932.1	57725.2
_LVYVC[+57]DPVLGDK_.2	LVYVCDPVLGDK	O00764	2.00785e-65	4.71093e-10	1.75173e-61	7.47915e-43	4.85425e-44	1.93279e-25	4.80114e-24	5.9601e-31	3.44965e-05	0.00049441	215412	232438	240014	253729	242967	209597	187787	182169	170101	191501
_YDYVLTGYTR_.2	YDYVLTGYTR	O00764	1.16245e-39	2.93599e-09	3.43992e-47	2.02298e-30	3.84156e-41	2.9908e-26	6.72777e-25	5.44722e-30	2.78643e-06	1.75067e-08	147018	143918	133613	132474	155323	134749	127822	195271	183094	166646
_VLSIQSHVIR_.3	VLSIQSHVIR	O00764	1.18769e-12	5.49062e-08	2.14451e-27	7.23416e-12	1.68831e-15	1.08036e-28	1.66438e-25	8.98841e-12	1.11708e-05	1.70184e-06	40267.5	45403.6	43348.7	36891.4	40854	35240	29813.2	23022.4	30828.8	31942.1
_VLSIQSHVIR_.2	VLSIQSHVIR	O00764	3.01676e-05	0.00986615	0.00362126	0.00414983	0.000207656	1.86901e-05		0.00627096			40267.5	45403.6	43348.7	36891.4	40854	35240	29813.2	23022.4	30828.8	31942.1
_VVPLADIITPNQFEAELLSGRK_.3	VVPLADIITPNQFEAELLSGRK	O00764	4.86632e-78	1.87971e-12	4.93777e-50	1.06251e-49	2.8293e-59	7.94246e-38	1.08847e-06	1.24895e-15	6.65896e-06		43470	44535.6	46872.7	44045.2	36774.9	20664.4	12321.5	15153.7	99731.7	4064.91
_VVPLADIITPNQ[+1]FEAELLSGRK_.3	VVPLADIITPNQFEAELLSGRK	O00764	3.6186e-41	3.34281e-05	3.61485e-27	1.2786e-27	4.10526e-28	6.95398e-14	0.00764526	0.000744946	0.000460932		43470	44535.6	46872.7	44045.2	36774.9	20664.4	12321.5	15153.7	99731.7	4064.91
_VVPLADIITPN[+1]QFEAELLSGRK_.3	VVPLADIITPNQFEAELLSGRK	O00764	2.61081e-29	0.000243556	1.62369e-19	2.75269e-20	1.97928e-24	1.34868e-11		0.00118936	0.00112577		43470	44535.6	46872.7	44045.2	36774.9	20664.4	12321.5	15153.7	99731.7	4064.91
_VVPLADIITPNQFEAELLSGRK_.4	VVPLADIITPNQFEAELLSGRK	O00764	1.15897e-31		1.08751e-31	1.10605e-19	0.00907045	0.00201968	0.000739173		0.000319646	0.00168446	43470	44535.6	46872.7	44045.2	36774.9	20664.4	12321.5	15153.7	99731.7	4064.91
_VVPLADIITPNQ[+1]FEAELLSGRK_.4	VVPLADIITPNQFEAELLSGRK	O00764	3.80418e-41		4.03153e-31	3.92133e-13		0.0046203	3.34308e-23		2.4302e-05	0.00280698	43470	44535.6	46872.7	44045.2	36774.9	20664.4	12321.5	15153.7	99731.7	4064.91
_TVSTLHHVLQR_.3	TVSTLHHVLQR	O00764	4.37455e-58	2.99475e-13	1.20428e-53	9.88374e-35	2.6236e-44	2.59513e-35	1.44737e-24	1.78462e-15	1.15232e-07	9.62167e-08	48905.4	59408	53059.5	53209.3	92538.7	66827.5	70269.8	52724.5	50472.6	51643.8
_TVSTLHHVLQR_.2	TVSTLHHVLQR	O00764	5.64668e-18	0.000319076	2.90191e-18	3.81256e-15		5.79329e-31	6.57266e-32	1.20188e-23	9.23722e-08	7.5863e-08	48905.4	59408	53059.5	53209.3	92538.7	66827.5	70269.8	52724.5	50472.6	51643.8
_AQAGEGVRPSPMQLELR_.3	AQAGEGVRPSPMQLELR	O00764	5.516e-45	5.70116e-10	6.26132e-37	2.91334e-19	1.81522e-28	3.86312e-12	5.24326e-12	3.66072e-09	4.53612e-06	1.15725e-05	374401	333113	388747	398510	363693	370584	342612	350474	390714	245302
_AQ[+1]AGEGVRPSPMQLELR_.3	AQAGEGVRPSPMQLELR	O00764	3.62912e-06	0.001975	0.00682435		0.00785289	1.44956e-07	1.87509e-05	9.59115e-06	0.00021298	0.000299989	374401	333113	388747	398510	363693	370584	342612	350474	390714	245302
_AQAGEGVRPSPMQ[+1]LELR_.3	AQAGEGVRPSPMQLELR	O00764		0.00404541				0.00296309	0.00959461				374401	333113	388747	398510	363693	370584	342612	350474	390714	245302
_AQAGEGVRPSPMQLELR_.2	AQAGEGVRPSPMQLELR	O00764										0.00465368	374401	333113	388747	398510	363693	370584	342612	350474	390714	245302
_GQ[+1]VLNSDELQELYEGLRLNNMNK_.3	GQVLNSDELQELYEGLRLNNMNK	O00764	0.000496167	0.000153291	3.35677e-20	7.40538e-18	0.00750243		2.39268e-10	0.00493699	0.000723241	0.00122685	22887.9	23841	20832.1	25879.2	21321.1	14898	20564.3	17108.4	19408.7	39551.3
_GQVLN[+1]SDELQELYEGLRLNNM[+16]NK_.3	GQVLNSDELQELYEGLRLNNMNK	O00764	0.00200049	0.000481542	2.45185e-11	0.00202841	0.00372051			0.00190092			22887.9	23841	20832.1	25879.2	21321.1	14898	20564.3	17108.4	19408.7	39551.3
_GQVLNSDELQELYEGLRLNNM[+16]NK_.3	GQVLNSDELQELYEGLRLNNMNK	O00764	0.000483361	0.000187297	1.33254e-23		7.40554e-08		9.62e-10				22887.9	23841	20832.1	25879.2	21321.1	14898	20564.3	17108.4	19408.7	39551.3
_GQVLNSDELQELYEGLRLNNMNK_.3	GQVLNSDELQELYEGLRLNNMNK	O00764						0.00712448		0.00865571		0.00799391	22887.9	23841	20832.1	25879.2	21321.1	14898	20564.3	17108.4	19408.7	39551.3
_GSTLDLSDLEAEK_.2	GSTLDLSDLEAEK	O00767	3.22523e-24	3.0946e-05	3.92569e-20	1.25736e-14	6.6525e-17	3.43586e-18	1.50067e-06	6.62452e-17	0.00051037	8.25189e-07	130444	116550	138622	145792	146781	73868.4	85385.5	72824.3	87405.6	118668
_LETMPLYLEDDIRPDIK_.3	LETMPLYLEDDIRPDIK	O00767	7.54882e-27	1.77147e-07	8.21582e-20	3.33161e-18	2.27189e-24	4.88662e-22	2.64112e-18	8.62673e-18	1.99682e-05	0.000751971	206806	221636	215828	206059	218593	200778	285253	234996	198850	241146
_RDITFPPGSVEATQPVLKQR_.3	RDITFPPGSVEATQPVLKQR	O14497	2.62581e-15	4.04203e-05	6.10988e-25	3.33962e-08	2.903e-25	5.3154e-15	5.54834e-08	0.00106086	0.000849663	0.00104359	42860	38687.5	42288.9	40595.3	39493.6	43753.6	40077.4	35856.4	41692.2	46846.7
_VIPTLALLK_.2	VIPTLALLK	O14530	1.60427e-70	6.59155e-21	2.6845e-52	5.34668e-40	1.46029e-50	1.50475e-47	1.20817e-42	3.00198e-44	6.04938e-11	1.72863e-09	103549	107023	109302	114193	114472	125635	120124	104739	99570.3	79981
_APFLC[+57]ER_.2	APFLCER	O14530	1.41368e-11	0.00590993	0.00686175	0.00189695	1.68397e-05	2.8695e-06	3.43308e-27	1.14283e-07	0.000146745	0.00298147	50887.4	71142.5	68417.4	61040.7	59434.2	51922	43270.2	48387.3	45430.3	48265.8
_LTSDSTVYDYAGK_.2	LTSDSTVYDYAGK	O14548	9.00549e-12	0.000136262	8.93925e-13	2.07818e-13	9.94442e-09	9.0612e-16	4.55302e-14	1.89036e-07	0.00062643	0.000232588	97173	96680	78872.6	90906.6	87451.5	80967.6	75399.8	77882.4	54133.3	49514.8
_ADGVPVYLK_.2	ADGVPVYLK	O14548	6.72683e-15	0.00062901	6.32352e-07	3.71147e-06	0.000660457	2.05467e-14	0.00189944	1.00346e-05	3.15824e-07	0.000589868	86113	86226.8	78812.1	81499.7	75620.2	62698.3	55256	54472	65515.9	76988.1
_LMC[+57]PQEIVDYIADK_.2	LMCPQEIVDYIADK	O14561	4.4087e-77	6.09179e-18	2.99483e-50	8.06524e-44	3.91097e-56	6.22681e-35	4.52855e-31	1.10389e-37	8.85596e-08	1.7147e-07	127859	114240	118517	170744	127618	101539	114651	128534	135456	115539
_LMC[+57]PQ[+1]EIVDYIADK_.2	LMCPQEIVDYIADK	O14561	5.47353e-40	2.41764e-09	1.30593e-29	3.98916e-28	1.73165e-32	1.33314e-20	1.63748e-16	2.33301e-31	6.35548e-05	3.54659e-06	127859	114240	118517	170744	127618	101539	114651	128534	135456	115539
_LMC[+57]PQEIVDYIADK_.3	LMCPQEIVDYIADK	O14561		0.00996903	2.57216e-07		2.10085e-09	9.20693e-45	2.32057e-39	9.71962e-45	1.92002e-10	0.000307019	127859	114240	118517	170744	127618	101539	114651	128534	135456	115539
_LM[+16]C[+57]PQEIVDYIADK_.2	LMCPQEIVDYIADK	O14561	0.00069399	1.07029e-05	2.15749e-05		3.52609e-08	2.04457e-07			0.000461888	0.000163244	127859	114240	118517	170744	127618	101539	114651	128534	135456	115539
_LM[+16]C[+57]PQ[+1]EIVDYIADK_.2	LMCPQEIVDYIADK	O14561										0.0021371	127859	114240	118517	170744	127618	101539	114651	128534	135456	115539
_LSVNSHFMK_.3	LSVNSHFMK	O14561	4.25075e-58	4.54899e-15	5.45138e-66	4.0184e-38	4.95682e-47	1.04176e-21	1.59797e-29	1.54612e-25	1.34449e-05	0.000276821	131183	168317	132726	121140	112981	120427	149148	118713	130438	99553.1
_LSVNSHFMK_.2	LSVNSHFMK	O14561	1.31059e-57	1.93858e-16	8.35729e-56	3.57918e-28	7.4225e-57	6.58717e-15	7.35712e-28	1.67017e-09	7.34308e-05	8.50002e-07	131183	168317	132726	121140	112981	120427	149148	118713	130438	99553.1
_LSVNSHFM[+16]K_.3	LSVNSHFMK	O14561	7.85266e-05		1.04813e-16	8.31035e-09	5.36239e-14	4.62505e-19	1.28658e-10	3.31733e-11		5.39488e-05	131183	168317	132726	121140	112981	120427	149148	118713	130438	99553.1
_LSVNSHFM[+16]K_.2	LSVNSHFMK	O14561	0.00255885		0.00293645	0.00604405							131183	168317	132726	121140	112981	120427	149148	118713	130438	99553.1
_LMC[+57]PQEIVDYIADKK_.3	LMCPQEIVDYIADKK	O14561	1.03073e-09	0.000404922	2.40748e-14	2.59867e-08	1.46075e-18	2.19683e-12	1.21972e-13		0.000842925	1.09886e-05	19555.4	25874.3	28155.8	28627.9	17378.6	22016.8	31361.8	18513.8	28702.4	19016.8
_LMC[+57]PQ[+1]EIVDYIADKK_.3	LMCPQEIVDYIADKK	O14561						2.70154e-06	8.11978e-15	4.34131e-14	0.000588236	1.73308e-05	19555.4	25874.3	28155.8	28627.9	17378.6	22016.8	31361.8	18513.8	28702.4	19016.8
_LMC[+57]PQEIVDYIADKK_.2	LMCPQEIVDYIADKK	O14561						0.00973581		0.00126879			19555.4	25874.3	28155.8	28627.9	17378.6	22016.8	31361.8	18513.8	28702.4	19016.8
_LEQDQLWIGTK_.2	LEQDQLWIGTK	O14562	0.0001269	1.78534e-05	2.13386e-06	2.05276e-09	0.000343035	1.36471e-06	1.1381e-07	1.69361e-07	7.88122e-06	2.40032e-05	70773	60304.8	37729.7	52824.6	66727.7	68876.3	174638	186800	341959	364935
_LEQDQ[+1]LWIGTK_.2	LEQDQLWIGTK	O14562							0.00801018	0.00206632	0.00108314	0.00169101	70773	60304.8	37729.7	52824.6	66727.7	68876.3	174638	186800	341959	364935
_GAQERLPTVPLSGMYNK_.3	GAQERLPTVPLSGMYNK	O14562	1.77062e-21	3.49142e-09	6.57436e-18	0.00437006	1.07164e-12	2.51203e-16	9.51899e-11	9.5284e-19	2.21046e-06	0.000867437	50075.9	55390.1	50192	49749.5	52316.9	51431.7	48584.9	53643.6	93994.3	56255.9
_GAQERLPTVPLSGMYNK_.2	GAQERLPTVPLSGMYNK	O14562	3.21773e-13	3.17343e-09	1.66532e-15	4.3663e-14	1.62789e-06	1.53294e-10	1.42556e-18	7.6961e-09		0.00028485	50075.9	55390.1	50192	49749.5	52316.9	51431.7	48584.9	53643.6	93994.3	56255.9
_IMVVGSTINDVLAVNTPK_.2	IMVVGSTINDVLAVNTPK	O14562	6.38978e-23	2.65098e-07	2.11838e-15	2.34267e-27	2.14334e-32	2.50077e-08	1.70351e-14	3.83281e-09	7.68116e-05	0.0001356	26254.6	39712.4	35923.5	28603.4	29718.6	29201.2	29951.1	28029.5	28874.6	27350.5
_IMVVGSTINDVLAVNTPK_.3	IMVVGSTINDVLAVNTPK	O14562	0.00334273			0.00323066	4.86649e-08	4.86099e-17	5.69771e-05	2.49749e-08	9.54469e-05	0.000397305	26254.6	39712.4	35923.5	28603.4	29718.6	29201.2	29951.1	28029.5	28874.6	27350.5
_LIDFLQAKM[+16]DQPAK_.3	LIDFLQAKMDQPAK	O14578	4.5225e-38	6.75196e-08	2.33697e-53	1.27608e-15	1.00527e-26	3.30692e-24	1.54433e-29	2.16555e-17	0.000101889	0.000143067	11073.5	11144.4	13910.3	8972.01	10682.8	10780.6	14550.3	13376.3	15289.6	9451.42
_FGVVLDEIK_.2	FGVVLDEIK	O14579	9.42922e-10	1.48582e-05	0.00393073	0.000831929	0.000117655	0.000510103	1.03885e-08	2.26459e-22	2.78012e-08	0.000383895	216095	248917	225355	230097	219270	175100	165087	241281	212235	188597
_LDRLDLARK_.3	LDRLDLARK	O14579	3.37967e-39	1.36459e-09	1.95425e-71	3.17676e-42	1.30839e-25	2.90813e-14	8.68361e-17	2.77671e-11	1.53117e-05	0.000715909	152318	146281	145523	150999	135563	110751	115470	107700	148656	92867.8
_PSSAPELQAVR_.2	PSSAPELQAVR	O14579	8.3349e-37	1.51385e-13	5.95865e-42	1.58875e-15	3.34678e-31	1.60155e-14	2.29222e-18	1.31286e-08	0.000463198	0.000476753	107670	125450	101977	97549.6	106140	126963	118520	159973	136849	100718
_APPAPGPASGGSGEVDELFDVK_.3	APPAPGPASGGSGEVDELFDVK	O14579	6.09689e-25	0.000274838	4.77628e-08	0.000883047	0.00242817	9.70428e-17	1.37096e-19	1.31108e-13	0.00225676	0.00916799	111072	78586.7	69682.5	91619.6	79132.2	84662.9	70011.5	99086.8	58948.1	68662.5
_APPAPGPASGGSGEVDELFDVK_.2	APPAPGPASGGSGEVDELFDVK	O14579	0.000887461	7.13406e-07	0.00646332	2.65492e-09	2.81422e-07		5.90074e-09		0.00473997	0.00054558	111072	78586.7	69682.5	91619.6	79132.2	84662.9	70011.5	99086.8	58948.1	68662.5
_ENDFDRLVLQYAPSA_.2	ENDFDRLVLQYAPSA	O14579	1.19727e-51	9.88541e-07	5.74822e-31	3.15656e-33	7.02135e-37	9.38656e-22	6.86013e-23	5.49456e-25	5.05556e-10	8.10825e-07	109706	115403	101334	102770	119145	101734	111714	77509.9	109259	131789
_EN[+1]DFDRLVLQYAPSA_.2	ENDFDRLVLQYAPSA	O14579	2.21134e-15	0.00368322	1.25433e-05	9.1932e-16	0.000327821	0.0016269	8.97422e-05	0.00878424	0.000839007	0.00155182	109706	115403	101334	102770	119145	101734	111714	77509.9	109259	131789
_ENDFDRLVLQ[+1]YAPSA_.2	ENDFDRLVLQYAPSA	O14579	4.2338e-18	0.000547269	2.39006e-11	4.91921e-20	1.22692e-18	2.95602e-06	1.02538e-07	0.000164174	1.45077e-05	0.00039038	109706	115403	101334	102770	119145	101734	111714	77509.9	109259	131789
_ENDFDRLVLQYAPSA_.3	ENDFDRLVLQYAPSA	O14579									0.000749842		109706	115403	101334	102770	119145	101734	111714	77509.9	109259	131789
_LSSPERDVERDVFLYR_.3	LSSPERDVERDVFLYR	O14579	4.38969e-16	4.03171e-06	2.2954e-14	4.99453e-21	4.42242e-20	0.00124639	1.60485e-23	0.00049922	0.000215076	0.000733299	46809.5	27216.4	115761	27793.1	100286	72078.9	102245	25501	126568	93052.7
_LSSPERDVERDVFLYR_.2	LSSPERDVERDVFLYR	O14579		0.0001382	1.27857e-05	3.11344e-07	1.83883e-06	1.32423e-07	1.655e-07			0.00643568	46809.5	27216.4	115761	27793.1	100286	72078.9	102245	25501	126568	93052.7
_LSSPERDVERDVFLYR_.4	LSSPERDVERDVFLYR	O14579			3.02802e-05		0.00471636	0.00476191	0.000219715		6.85152e-05	0.000378641	46809.5	27216.4	115761	27793.1	100286	72078.9	102245	25501	126568	93052.7
_LQDAYYIFQEMADK_.3	LQDAYYIFQEMADK	O14579	2.64426e-90	1.7751e-11	9.96706e-49	1.1532e-21	2.99627e-43	1.77991e-39	3.88323e-30	5.11508e-05	1.83409e-06	1.26818e-08	79425.2	80119.6	54962.2	85226.9	81093.9	67144.4	69749.8	12644.9	11528.1	48484.4
_LQDAYYIFQEMADK_.2	LQDAYYIFQEMADK	O14579	3.57267e-65	8.71483e-18	2.04675e-53	2.39757e-36	1.32501e-36	3.86715e-06	4.07418e-28			0.000107804	79425.2	80119.6	54962.2	85226.9	81093.9	67144.4	69749.8	12644.9	11528.1	48484.4
_LQ[+1]DAYYIFQEMADK_.3	LQDAYYIFQEMADK	O14579			2.60407e-08			3.41745e-16	1.89877e-09	0.000427633	0.00016153	1.29096e-05	79425.2	80119.6	54962.2	85226.9	81093.9	67144.4	69749.8	12644.9	11528.1	48484.4
_LQ[+1]DAYYIFQEMADK_.2	LQDAYYIFQEMADK	O14579		2.52666e-05	1.70454e-06			0.00364418	0.00747412				79425.2	80119.6	54962.2	85226.9	81093.9	67144.4	69749.8	12644.9	11528.1	48484.4
_LQDAYYIFQEM[+16]ADK_.2	LQDAYYIFQEMADK	O14579								0.00666147			79425.2	80119.6	54962.2	85226.9	81093.9	67144.4	69749.8	12644.9	11528.1	48484.4
_WEAAEGLLQEALDK_.2	WEAAEGLLQEALDK	O14579	8.42607e-55	1.08987e-11	1.79271e-25	5.06232e-24	9.40779e-22	2.32934e-12	3.68688e-13	2.01407e-26	0.000148208	1.14672e-05	33900.1	35814.7	36474.7	36199.7	37646.3	23526.7	27246.6	30667.5	20836.2	41490.4
_NAFYIGSYQQC[+57]INEAQRVK_.3	NAFYIGSYQQCINEAQRVK	O14579	3.09129e-44	7.76092e-14	3.21719e-11	2.54772e-11	8.1534e-09	3.28971e-18	3.92041e-13	6.25191e-07	0.000305491	2.94541e-05	82301.3	92326.9	84300.5	104543	89436.7	50959.8	46220	55594.7	49081.6	89510.6
_N[+1]AFYIGSYQQC[+57]INEAQRVK_.3	NAFYIGSYQQCINEAQRVK	O14579	4.73636e-25	2.65058e-10	4.86505e-08		2.05064e-08	6.78293e-15	2.35843e-08	0.00114268	0.000882365	0.000248117	82301.3	92326.9	84300.5	104543	89436.7	50959.8	46220	55594.7	49081.6	89510.6
_NAFYIGSYQQC[+57]IN[+1]EAQRVK_.3	NAFYIGSYQQCINEAQRVK	O14579							6.34144e-06		0.00413593	0.0034919	82301.3	92326.9	84300.5	104543	89436.7	50959.8	46220	55594.7	49081.6	89510.6
_DSIVAELDREMSR_.3	DSIVAELDREMSR	O14579	6.08477e-20	5.52071e-06	4.39469e-35	3.92386e-14	4.79701e-32	3.74593e-09	8.40462e-14	3.18697e-17	1.06723e-06	0.000173155	66821.6	65153.5	65956	49624.2	45407.4	59309.5	51736	54320.1	50983.3	46265.8
_DSIVAELDREMSR_.2	DSIVAELDREMSR	O14579				0.00150145	0.00140126	1.778e-16	2.14781e-15	0.00728284	0.000943769	4.37132e-05	66821.6	65153.5	65956	49624.2	45407.4	59309.5	51736	54320.1	50983.3	46265.8
_FGVVLDEIKPSSAPELQAVR_.3	FGVVLDEIKPSSAPELQAVR	O14579	3.92372e-64	2.39424e-05	1.4436e-38	8.45991e-33	1.24021e-57	6.06176e-13	2.94766e-13	1.98525e-27	2.33509e-06	0.000231434	139370	162056	138450	161917	151221	82463.2	98523.6	206767	201775	255505
_MFADYLAHESRR_.4	MFADYLAHESRR	O14579	6.38337e-29	9.43716e-05	1.94922e-17	8.23176e-15	2.26932e-10	0.000186839	6.03165e-09	0.000364464	0.000918953	0.000619399	43346.9	45161	52323.8	47537.5	49061.8	43105.4	53163.2	50217.9	37643.8	55093.9
_MFADYLAHESRR_.3	MFADYLAHESRR	O14579	9.74741e-09	4.97503e-07	9.80133e-14	8.33828e-15	3.65439e-16	0.00220824					43346.9	45161	52323.8	47537.5	49061.8	43105.4	53163.2	50217.9	37643.8	55093.9
_[+42]AQ[+1]DLSEK_.1	AQDLSEK	O14610	3.84531e-18	4.18311e-15	6.10904e-40	2.00105e-26	3.66134e-39	7.89139e-35	3.78893e-36	4.78453e-41	1.23731e-07	1.04959e-05	17859.6	15282.8	11849.7	16370.3	12747.8	19475.3	25232.6	20602.2	22301.9	21726.5
_HRPSEADEEELAR_.3	HRPSEADEEELAR	O14617	5.75235e-14	4.14449e-06	2.43905e-35	2.77335e-08	1.73342e-07	1.64371e-48	6.09615e-41	5.28659e-30	5.62042e-08	0.000306229	13611.4	11977.3	14229.9	14849.5	12707.2	12457.7	12192.3	14001.9	8296.88	9242.41
_YLGLLAMSK_.2	YLGLLAMSK	O14617	1.40381e-08	2.14638e-05	2.6356e-27	8.66747e-13	7.51907e-14	2.36312e-16	1.65689e-15	0.000413739	9.85805e-05	0.000531555	42642.9	49222.2	47957.8	39051.8	47921.7	72087.8	67212.9	70278.8	64470.4	52049.9
_GMGSGQLQNLGAAVAILGGPGTVQGVVR_.3	GMGSGQLQNLGAAVAILGGPGTVQGVVR	O14618	3.21842e-47	5.97451e-05	3.4858e-11	7.49649e-29	1.25431e-40	3.47796e-20	5.12312e-28	3.47124e-22	0.00115806	1.19315e-08	12170	10219.2	13223.3	13512.4	15615.3	8766.04	16588.2	13320.9	8824.49	18740.6
_GM[+16]GSGQLQNLGAAVAILGGPGTVQGVVR_.3	GMGSGQLQNLGAAVAILGGPGTVQGVVR	O14618	0.00512561			2.15936e-06						0.00742081	12170	10219.2	13223.3	13512.4	15615.3	8766.04	16588.2	13320.9	8824.49	18740.6
_SLIIDEGEDDLGRGGHPLSK_.3	SLIIDEGEDDLGRGGHPLSK	O14618	5.28533e-24	0.000100817	1.85531e-30	5.97657e-06	9.33949e-14	1.8437e-34	5.18178e-26	2.26038e-05	7.13294e-05	0.000493932	58133.6	49192.2	38755	36364.9	35955.8	36165.3	50816.7	27335.8	52382.2	48948.2
_SLIIDEGEDDLGRGGHPLSK_.4	SLIIDEGEDDLGRGGHPLSK	O14618	0.00407293	0.00779145									58133.6	49192.2	38755	36364.9	35955.8	36165.3	50816.7	27335.8	52382.2	48948.2
_SSVSDAPVHITASGEPVPISEESEELDQK_.3	SSVSDAPVHITASGEPVPISEESEELDQK	O14646	4.65275e-14	0.000394218	0.00187965	0.00135932	0.000202822	3.28161e-10	1.56031e-10	0.000345937	0.000780582	0.000122046	30697.1	31584.9	24718.1	30111.9	34402.8	38697.9	34316.4	56683.3	28124.9	48487.7
_NLWIFVSK_.2	NLWIFVSK	O14646	3.34726e-09	0.000313986	4.80052e-13	2.75745e-05	5.48291e-18	4.10943e-37	4.08138e-34	4.41717e-39	0.00031263	0.00191842	9010.64	9960.37	10449.2	9468.43	11360.1	13352.6	12165.8	13415	12071.7	7479.75
_ELEPFLLRR_.3	ELEPFLLRR	O14646	5.90743e-17	0.00485319	3.59152e-05	3.77185e-30	2.97097e-27	1.98756e-35	4.93063e-16	2.79055e-20	5.38788e-07	2.56976e-07	5012.32	10639.6	8199.47	8382.85	9680.09	12058.8	11549.8	18981.6	7811.84	8868.77
_ITDVALDFWR_.2	ITDVALDFWR	O14656	7.93192e-11	0.00375583	9.0387e-12	4.30293e-11	0.000502809	1.13541e-32	1.28858e-32	1.0596e-22	0.000443708	0.0016939	22893.4	21633.9	28251	26894.4	27467.5	20710.9	20640.7	21265	16369.9	9202.04
_ALVLTEIGPK_.2	ALVLTEIGPK	O14732	2.89371e-12	2.64419e-09	2.23875e-24	7.50983e-06	2.22935e-24	1.51603e-15	7.69247e-09	0.00256778	0.000980271	0.000320327	171164	158911	164133	151171	155386	168302	163430	140397	138100	144594
_LSNLALVKPEK_.3	LSNLALVKPEK	O14737	7.14199e-81	2.64127e-17	1.80481e-47	4.39442e-46	2.93166e-57	2.53084e-26	2.24232e-28	4.13572e-30	5.01532e-08	6.80497e-06	127509	131217	134638	128198	123221	134793	142310	128965	125645	132657
_LSNLALVKPEK_.2	LSNLALVKPEK	O14737	2.53429e-27	2.66005e-05	2.20415e-22	2.57292e-08	5.9682e-09	3.06129e-24	2.20161e-28	7.55789e-23	3.43646e-06	7.21258e-07	127509	131217	134638	128198	123221	134793	142310	128965	125645	132657
_[+42]ADEELEALRR_.2	ADEELEALRR	O14737	5.31914e-92	1.54718e-12	2.64485e-60	6.378e-36	6.83523e-57	1.26254e-38	4.96762e-36	1.12647e-32	2.55867e-08	1.373e-06	222395	203737	203898	207442	211266	279259	258093	170976	180951	347318
_VSEQGLIEILK_.2	VSEQGLIEILK	O14737	6.75949e-68	1.92667e-15	1.07427e-70	9.04722e-45	1.47216e-45	1.3284e-39	2.27807e-47	3.18294e-49	1.60199e-09	1.51057e-08	408952	423948	411843	451560	421060	406537	194277	449794	614687	461545
_VSEQGLIEILK_.3	VSEQGLIEILK	O14737							4.49212e-13				408952	423948	411843	451560	421060	406537	194277	449794	614687	461545
_AVENYLIQMAR_.2	AVENYLIQMAR	O14737	6.37855e-93	3.50789e-14	5.44566e-57	4.8724e-46	4.30184e-37	1.4905e-33	4.04412e-35	8.21866e-30	2.05989e-06	1.41128e-05	560362	417835	386352	388064	499639	479663	569870	359909	568292	355108
_AVEN[+1]YLIQMAR_.2	AVENYLIQMAR	O14737	4.88782e-49	5.84429e-10	3.68473e-35	6.06441e-16	8.22891e-19	2.4826e-16	1.42449e-16	0.00113014	1.08753e-05	6.20238e-05	560362	417835	386352	388064	499639	479663	569870	359909	568292	355108
_AVENYLIQM[+16]AR_.2	AVENYLIQMAR	O14737		0.00237341	0.00169085	0.00382271			0.00497068				560362	417835	386352	388064	499639	479663	569870	359909	568292	355108
_AVENYLIQ[+1]MAR_.2	AVENYLIQMAR	O14737							0.00235116	0.00354924		0.00425593	560362	417835	386352	388064	499639	479663	569870	359909	568292	355108
_AVENYLIQMAR_.3	AVENYLIQMAR	O14737						0.00850118			0.00102208	0.00118736	560362	417835	386352	388064	499639	479663	569870	359909	568292	355108
_ARLSNLALVKPEK_.3	ARLSNLALVKPEK	O14737	5.12215e-30	7.77713e-11	3.19643e-24	3.18322e-17	1.7847e-32	1.02251e-37	9.19995e-22	1.30029e-26	7.10206e-07	4.16848e-06	99894.3	116463	114022	107192	115595	51329.5	47357.7	51527.4	51699.5	52865.9
_ARLSNLALVKPEK_.2	ARLSNLALVKPEK	O14737						0.00475136	0.000267577	0.000145907	0.00220435	0.000607149	99894.3	116463	114022	107192	115595	51329.5	47357.7	51527.4	51699.5	52865.9
_NSILAQVLDQSAR_.2	NSILAQVLDQSAR	O14737	9.39372e-88	4.52589e-15	3.02281e-37	4.48796e-45	4.18341e-32	2.87967e-25	7.77254e-23	3.91438e-25	2.43033e-07	2.82084e-06	333665	225193	321229	325204	342868	351864	369589	216419	266399	246676
_NSILAQVLDQSAR_.3	NSILAQVLDQSAR	O14737	1.33995e-20	1.80891e-14	3.31248e-30	1.42882e-28	5.79752e-27	1.87056e-31	4.22262e-32	7.47403e-39	5.70489e-07	4.53856e-05	333665	225193	321229	325204	342868	351864	369589	216419	266399	246676
_NSILAQVLDQ[+1]SAR_.2	NSILAQVLDQSAR	O14737		0.00645658						0.00124468			333665	225193	321229	325204	342868	351864	369589	216419	266399	246676
_N[+1]SILAQVLDQSAR_.2	NSILAQVLDQSAR	O14737										0.00927253	333665	225193	321229	325204	342868	351864	369589	216419	266399	246676
_NSILAQ[+1]VLDQSAR_.3	NSILAQVLDQSAR	O14737										0.000224188	333665	225193	321229	325204	342868	351864	369589	216419	266399	246676
_[+42]ADEELEALRRQR_.3	ADEELEALRRQR	O14737	1.78431e-32	1.16077e-07	1.53143e-32	4.11629e-17	2.55975e-22	2.4857e-19	2.92421e-05	0.00163887	7.82065e-05	0.000474816	131953	146258	162192	149330	146484	182661	158562	88848.9	172695	193896
_HREAEMRNSILAQVLDQSAR_.4	HREAEMRNSILAQVLDQSAR	O14737	3.97317e-06	7.45126e-05	1.46232e-17	0.000173283	1.9923e-12	1.4907e-08	0.00157305	9.70517e-14			45475.2	68614.2	72541.1	74652.4	82001.5	34755.3	30991.1	37464.6	9108.88	9365.19
_HREAEMRNSILAQVLDQSAR_.5	HREAEMRNSILAQVLDQSAR	O14737	0.0015666					0.0011486		7.20493e-05	0.00124024	0.00161087	45475.2	68614.2	72541.1	74652.4	82001.5	34755.3	30991.1	37464.6	9108.88	9365.19
_LSPWIRPDSK_.3	LSPWIRPDSK	O14744	1.03147e-16	1.45519e-05	1.05117e-08	3.35189e-09	3.97338e-20	1.73771e-16	9.88447e-24	9.05429e-15	7.67375e-06	1.90602e-06	101333	126538	118260	114483	119949	97696.6	94506.4	90763.8	92579.6	79530.5
_LSPWIRPDSK_.2	LSPWIRPDSK	O14744	0.00436535	2.27331e-08	1.98743e-09	2.78386e-06	0.0074431	4.45892e-07		6.20913e-07	4.79454e-05	0.000344955	101333	126538	118260	114483	119949	97696.6	94506.4	90763.8	92579.6	79530.5
_VWYEWAVTAPVC[+57]SAIHNPTGR_.3	VWYEWAVTAPVCSAIHNPTGR	O14744	3.25767e-73	7.88133e-23	2.55188e-66	2.27502e-39	6.72116e-49	4.85535e-10	1.02404e-18	1.01384e-30	1.71378e-08	1.24595e-06	80444	96408.2	85027.5	68299	82535.9	52535.6	61178.7	80436	83420.6	86690.9
_VWYEWAVTAPVC[+57]SAIHN[+1]PTGR_.3	VWYEWAVTAPVCSAIHNPTGR	O14744	7.8674e-13		6.42908e-19	0.000576581	1.73191e-05	0.00318054	0.000116756	0.00128093	0.000587728	0.00160105	80444	96408.2	85027.5	68299	82535.9	52535.6	61178.7	80436	83420.6	86690.9
_SDLLLSGRDWNTLIVGK_.3	SDLLLSGRDWNTLIVGK	O14744	1.16582e-51	1.5798e-09	8.7141e-24	5.96021e-25	4.87244e-23	2.55761e-20	8.38107e-14	2.62649e-23	6.52852e-05	3.48594e-05	92203.5	50293	55982.1	54686.6	52727.4	88534.2	51761.5	54482.2	71830	50460.8
_SDLLLSGRDWNTLIVGK_.2	SDLLLSGRDWNTLIVGK	O14744		0.00845605	3.12126e-07	0.000975258	5.29757e-07	2.76653e-07	9.6212e-22	8.82429e-20	0.000791491	1.31074e-05	92203.5	50293	55982.1	54686.6	52727.4	88534.2	51761.5	54482.2	71830	50460.8
_DDGVSIPGEYTSFLAPISSSK_.2	DDGVSIPGEYTSFLAPISSSK	O14744	1.9707e-22	1.00532e-05	4.27738e-13	2.50438e-15	5.5765e-13	2.76472e-05	3.16756e-19	2.08881e-07	0.00126082	0.00189702	43537.8	42597.5	43234.1	45540.5	90269.5	22548.7	32274.9	28944.9	28612.7	32215.1
_DDGVSIPGEYTSFLAPISSSK_.3	DDGVSIPGEYTSFLAPISSSK	O14744	1.70112e-09	3.99113e-07	4.86821e-06	0.00118204		8.52601e-08	2.35675e-15	1.51288e-24	0.000740569		43537.8	42597.5	43234.1	45540.5	90269.5	22548.7	32274.9	28944.9	28612.7	32215.1
_REFIQEPAK_.2	REFIQEPAK	O14744	1.96828e-54	1.14792e-15	2.04415e-53	2.28589e-40	3.26297e-43	3.48593e-17	2.48262e-11	1.95046e-06	6.23545e-05	0.000242848	110257	73438.5	115489	100046	77585.2	82863.7	79011.6	117187	56672.6	74299.7
_REFIQEPAK_.3	REFIQEPAK	O14744	4.06657e-05		2.67776e-06	0.00648032		3.80978e-07	2.03444e-16	0.00626187		0.00240088	110257	73438.5	115489	100046	77585.2	82863.7	79011.6	117187	56672.6	74299.7
_[-17]QGFDFLC[+57]MPVFHPR_.2	QGFDFLCMPVFHPR	O14744	1.87769e-20	8.80062e-10	2.00586e-29	7.95e-08	1.1559e-22		1.81745e-34	3.47294e-32	1.04804e-07	9.46621e-06	13869.8	51119.4	54447.6	64416.5	44455.4	10844.4	197556	35036.1	119642	181073
_QGFDFLC[+57]MPVFHPR_.3	QGFDFLCMPVFHPR	O14744	5.01297e-12	1.53384e-05	3.05815e-39	2.71363e-19	5.89335e-07	6.05417e-16		3.73836e-36		0.00260278	13869.8	51119.4	54447.6	64416.5	44455.4	10844.4	197556	35036.1	119642	181073
_[-17]QGFDFLC[+57]M[+16]PVFHPR_.2	QGFDFLCMPVFHPR	O14744	3.81182e-07	0.000681386	0.0001541			1.45807e-21		0.00113771			13869.8	51119.4	54447.6	64416.5	44455.4	10844.4	197556	35036.1	119642	181073
_TWMWWHNFR_.3	TWMWWHNFR	O14744	1.4525e-66	6.00798e-14	6.84806e-61	3.77534e-46	4.5694e-69	5.09585e-27	1.20285e-17	3.57214e-20	2.23709e-07	9.6982e-09	70967.6	86647	109460	71862.5	97602.1	117116	72191.4	100004	61292.5	59878.3
_TWM[+16]WWHNFR_.3	TWMWWHNFR	O14744	0.000142542	0.000498698		1.35154e-08		6.99794e-18	9.86372e-06	3.68758e-30	3.10049e-07	7.40463e-05	70967.6	86647	109460	71862.5	97602.1	117116	72191.4	100004	61292.5	59878.3
_TWMWWHNFR_.2	TWMWWHNFR	O14744		4.72667e-05	2.79776e-05	0.000651212	0.00517375	0.00794294			4.61277e-05	0.000297404	70967.6	86647	109460	71862.5	97602.1	117116	72191.4	100004	61292.5	59878.3
_[+42]AAMAVGGAGGSR_.2	AAMAVGGAGGSR	O14744	1.12212e-20	4.45985e-09	1.28737e-17	1.07999e-15	1.63837e-14	0.00274937	1.24915e-12	1.76039e-11	0.000574025	0.000408697	222270	106332	212997	198330	242545	36282.6	119858	181148	163586	147738
_[+42]AAM[+16]AVGGAGGSR_.2	AAMAVGGAGGSR	O14744		0.00892542					0.00249864				222270	106332	212997	198330	242545	36282.6	119858	181148	163586	147738
_AAILPTSIFLTNK_.2	AAILPTSIFLTNK	O14744	3.70858e-82	8.07555e-16	6.59569e-54	2.1099e-39	8.00947e-43	8.27727e-37	1.5401e-28	8.43625e-28	0.000125411	2.78414e-05	289477	278607	270335	312900	283392	217296	196270	434004	105968	115627
_DTNVQVLMVLGAGRGPLVNASLR_.3	DTNVQVLMVLGAGRGPLVNASLR	O14744	1.15676e-77	1.79877e-17	1.42695e-30	2.63531e-43	9.97806e-40	4.20568e-34	6.05873e-26	1.2072e-12	5.33099e-06	4.42739e-05	18621.5	18728.6	24458.1	20517	17820.5	35374.4	23097.7	25192.8	28990.7	38757.7
_VPLVAPEDLRDDIIENAPTTHTEEYSGEEK_.4	VPLVAPEDLRDDIIENAPTTHTEEYSGEEK	O14744	3.98672e-18	3.28238e-06	1.81694e-27	9.79594e-24	1.06237e-28	2.85417e-14	7.59328e-12	5.97247e-07	0.000608762	0.00039268	161380	121573	134971	153826	135026	139975	124699	124174	166696	111025
_VPLVAPEDLRDDIIEN[+1]APTTHTEEYSGEEK_.4	VPLVAPEDLRDDIIENAPTTHTEEYSGEEK	O14744		0.00730567	1.42249e-08	0.00302286	0.00829189		0.00641996		0.00971421	0.00943228	161380	121573	134971	153826	135026	139975	124699	124174	166696	111025
_YSQYQQAIYK_.2	YSQYQQAIYK	O14744	6.62887e-55	5.77896e-16	1.58098e-40	7.93344e-30	1.94287e-52	7.01001e-33	2.15798e-50	4.50232e-28	1.30275e-10	1.39213e-07	82191.9	93023.6	90027.5	81000.9	92660.4	64773.9	65399.7	59415.5	93763.8	72147.6
_YSQ[+1]YQQAIYK_.2	YSQYQQAIYK	O14744	0.00537167					1.93322e-05	4.85827e-09	0.00222934	0.00191909	0.00280313	82191.9	93023.6	90027.5	81000.9	92660.4	64773.9	65399.7	59415.5	93763.8	72147.6
_YSQYQQ[+1]AIYK_.2	YSQYQQAIYK	O14744							0.00899835				82191.9	93023.6	90027.5	81000.9	92660.4	64773.9	65399.7	59415.5	93763.8	72147.6
_LVEPGSPAEK_.2	LVEPGSPAEK	O14745	1.39978e-12	5.29183e-06	1.09707e-19	1.50615e-07	1.35835e-13	9.13658e-05	7.79347e-05	0.00117329	0.00169109	0.000137666	39304.1	41194.8	42084.2	61627.3	44391	40554.2	39380.1	44320.9	42893.2	37864
_AQEAPGQAEPPAAAEVQGAGNENEPREADK_.3	AQEAPGQAEPPAAAEVQGAGNENEPREADK	O14745	1.59062e-32	0.000250184	2.96515e-06	8.00792e-14	1.4923e-14	8.19649e-22	1.65144e-27	1.61125e-30	7.2017e-08	1.5134e-07	5315.45	5064.02	3914.95	4360.41	3675.48	9170.23	10591.9	8794.08	9262.27	7456.35
_LLVVDPETDEQLQK_.2	LLVVDPETDEQLQK	O14745	2.85202e-39	1.42836e-07	2.14795e-31	7.52643e-26	1.68545e-43	3.03035e-29	7.0077e-15	2.02943e-20	3.30749e-05	1.23083e-05	50044.7	52967.9	53006.5	50467.7	55612.4	51436.5	50649.4	59889.3	33104.8	54687.7
_LLVVDPETDEQLQ[+1]K_.2	LLVVDPETDEQLQK	O14745						0.00893605	0.0095676	0.00109004	0.00578614	0.000439516	50044.7	52967.9	53006.5	50467.7	55612.4	51436.5	50649.4	59889.3	33104.8	54687.7
_ILSGRPPLGFLNPR_.3	ILSGRPPLGFLNPR	O14773	6.39767e-12	0.00534539	0.00308198	0.00258713	0.0059757	0.00348753	5.25053e-05	0.00189994	0.000819111	0.000142864	125814	112607	100420	102677	84526.2	144836	136010	133960	152952	152196
_VFFYNPTTR_.2	VFFYNPTTR	O14776	4.75835e-27	2.71459e-07	1.42529e-23	3.74642e-25	1.80504e-24	6.0087e-09	7.35838e-07	0.0001383	0.000321409	0.000121186	375594	396331	367822	380547	363495	344791	304779	370053	333520	268689
_LIQESDQHLK_.3	LIQESDQHLK	O14776	1.1781e-06	8.69551e-06	6.59632e-42	1.02299e-08	2.78187e-08		5.43853e-11	3.87128e-06	0.000431248	0.000218826	16160.8	17775.4	14246.1	15357.5	13826	13201.2	11790.8	15822.3	16841.8	16840.5
_LIQESDQHLK_.2	LIQESDQHLK	O14776	5.02534e-51	2.50393e-10	3.89004e-22	6.76984e-18	2.10479e-19	1.39733e-33	1.32741e-05		3.86594e-05	1.58576e-06	16160.8	17775.4	14246.1	15357.5	13826	13201.2	11790.8	15822.3	16841.8	16840.5
_SDFFELLSNHHLDSQSR_.4	SDFFELLSNHHLDSQSR	O14776	1.94987e-43	1.02209e-09	1.50194e-26	3.03753e-36	5.96215e-27	2.36125e-32	1.26069e-30	2.31301e-26	5.75658e-06	9.88828e-05	34553.8	40371.6	35604.9	34675.9	36169.6	53423.7	35378.4	29732.4	22942.2	34388.6
_SDFFELLSN[+1]HHLDSQSR_.4	SDFFELLSNHHLDSQSR	O14776	6.82642e-07	0.000302951	1.27407e-11	6.22247e-10	6.8992e-09	3.37115e-18	1.37246e-17	2.99753e-10	0.0018615	0.000898964	34553.8	40371.6	35604.9	34675.9	36169.6	53423.7	35378.4	29732.4	22942.2	34388.6
_SDFFELLSN[+1]HHLDSQSR_.3	SDFFELLSNHHLDSQSR	O14776	0.00141209	0.00412343	0.0018087	0.00346838	1.1805e-07	0.00941137					34553.8	40371.6	35604.9	34675.9	36169.6	53423.7	35378.4	29732.4	22942.2	34388.6
_SDFFELLSNHHLDSQSR_.2	SDFFELLSNHHLDSQSR	O14776		0.000913724			0.00403633	5.60793e-10	0.000153822	0.00184458		0.00212406	34553.8	40371.6	35604.9	34675.9	36169.6	53423.7	35378.4	29732.4	22942.2	34388.6
_SDFFELLSNHHLDSQSR_.3	SDFFELLSNHHLDSQSR	O14776	2.50711e-18	0.000262337	7.10823e-07	6.16936e-07	2.96025e-15						34553.8	40371.6	35604.9	34675.9	36169.6	53423.7	35378.4	29732.4	22942.2	34388.6
_EPSEEPLPMETEEEDPKEEPIK_.3	EPSEEPLPMETEEEDPKEEPIK	O14776	0.000646257	3.29299e-06	0.00138747	1.33398e-06	4.18373e-06	1.64655e-16	4.98507e-11	0.000159743	0.000563469	0.000171041	53536.4	48501.5	47659.8	54868.2	52189.8	33190.8	35118.5	29528.3	33595.5	31340.4
_EPSEEPLPM[+16]ETEEEDPKEEPIK_.3	EPSEEPLPMETEEEDPKEEPIK	O14776						1.65053e-28	2.36552e-10	1.67091e-23	3.32669e-07	8.40194e-05	53536.4	48501.5	47659.8	54868.2	52189.8	33190.8	35118.5	29528.3	33595.5	31340.4
_[+42]AERGGDGGESERFNPGELR_.3	AERGGDGGESERFNPGELR	O14776	2.04285e-19	6.04997e-08	4.19849e-29	2.45951e-23	1.30796e-20	4.25482e-34	2.27877e-35	3.77751e-27	6.31473e-07	8.88372e-05	23413.7	26691.8	21447	25447.8	25025.1	22682	23749	21520.7	19855.5	23317.6
_AVDSSSMREDLFK_.2	AVDSSSMREDLFK	O14776	2.40678e-46	2.50922e-14	1.05079e-46	1.44345e-36	7.65452e-45	1.05331e-12	1.67225e-24	1.97458e-29	2.48108e-07	3.10624e-06	46534.9	40109.9	23569.9	60675.6	20916.8	33063.9	33322.4	37083.7	43489.2	34736.5
_AVDSSSMREDLFK_.3	AVDSSSMREDLFK	O14776	0.00105617	2.55753e-05		0.00127195			6.45918e-15	0.000952769	0.000360372	4.06923e-05	46534.9	40109.9	23569.9	60675.6	20916.8	33063.9	33322.4	37083.7	43489.2	34736.5
_EEQELMEEINEDEPVK_.2	EEQELMEEINEDEPVK	O14776	2.79346e-43	1.94743e-10	2.10697e-15	1.83701e-23	4.16131e-17	1.92406e-31	3.74566e-29	6.65846e-31	1.99058e-08	8.58667e-08	52574.1	33860.4	34824	38798.1	39649.7	25630.7	23103.4	22818.4	24718.9	49379.1
_EEQELM[+16]EEINEDEPVK_.2	EEQELMEEINEDEPVK	O14776							0.000171581	0.0015893	0.000865112		52574.1	33860.4	34824	38798.1	39649.7	25630.7	23103.4	22818.4	24718.9	49379.1
_EEQELMEEINEDEPVK_.3	EEQELMEEINEDEPVK	O14776						0.00355856	0.00135757				52574.1	33860.4	34824	38798.1	39649.7	25630.7	23103.4	22818.4	24718.9	49379.1
_DREALFNEFVAAAR_.3	DREALFNEFVAAAR	O14776	3.66583e-17	1.23236e-09	3.2054e-23	3.31275e-09	8.37509e-20	0.000626142	0.00939421	6.94849e-30	9.50551e-05	2.4609e-07	53865.1	46950.3	52173.2	50491.4	54242.8	36511.5	30227.6	68934.6	35506.4	44877.8
_EPSEEPLPMETEEEDPK_.2	EPSEEPLPMETEEEDPK	O14776	2.90327e-35	7.10608e-09	1.46736e-05	1.26169e-08	8.99748e-11	1.06e-48	1.63703e-24	1.77402e-44	1.76247e-07	1.84709e-07	22838.7	19088.9	19434	21576.4	17335.9	24653.2	25932.4	21575.6	24822.8	23354.9
_[-17]QVFDQYVK_.1	QVFDQYVK	O14776	4.90316e-48	9.59124e-10	7.84665e-28	2.16063e-17	1.52122e-33	2.28034e-22	6.88539e-15	3.46888e-18	1.3428e-07	0.00017469	24540.5	22182.2	21290.1	22746.9	24855.2	15103.5	12871.1	9685.91	15361.9	13025.1
_SFEGNNNYDTPELR_.2	SFEGNNNYDTPELR	O14786	0.00115101	0.000268851	7.48981e-05	0.002142	0.00616172	5.04403e-06	4.37381e-11	5.60215e-05	0.000598311	0.000644836	7727.75	7746.86	6369.27	9141.96	6938.01	13302.6	11573.3	9444.65	11810.3	9011.26
_SFEGNN[+1]NYDTPELR_.2	SFEGNNNYDTPELR	O14786						6.94278e-10	3.85505e-05	7.8917e-06	0.000527396		7727.75	7746.86	6369.27	9141.96	6938.01	13302.6	11573.3	9444.65	11810.3	9011.26
_GDVEEDEAVPDSEQDIK_.2	GDVEEDEAVPDSEQDIK	O14787	6.75348e-15	6.93518e-14	2.71086e-58	1.92662e-18	4.18786e-45	4.15397e-29	2.11157e-17	5.58821e-43	6.89595e-08	7.18512e-07	29902.9	28191.3	24380.5	29844.4	25024.3	34125.9	32636.7	45850.3	39488.3	37515.1
_AVIHIDEQSGKEK_.4	AVIHIDEQSGKEK	O14802	5.35463e-14	2.8842e-12	1.38079e-55	1.41782e-29	2.99065e-36	3.82449e-33	5.47929e-40	2.80579e-35	3.32282e-08	5.7599e-07	22217.9	68792.3	105125	203154	21795	232213	44964.4	51641	234541	188984
_ALLEVVQSGGK_.2	ALLEVVQSGGK	O14818	4.08133e-59	4.27208e-20	1.7493e-76	2.00413e-55	1.29663e-64	1.05647e-35	9.59288e-43	2.24032e-29	1.75867e-06	3.50198e-06	1.12988e+06	1.15838e+06	1.1678e+06	1.09551e+06	1.10624e+06	1.41454e+06	1.08723e+06	1.04051e+06	1.33676e+06	1.07178e+06
_LYQTDPSGTYHAWK_.3	LYQTDPSGTYHAWK	O14818	2.261e-71	2.85929e-19	1.48764e-61	3.62948e-44	1.27925e-53	7.45578e-27	2.25441e-28	4.051e-21	7.82018e-07	5.29197e-07	223717	247288	240917	230235	238721	316141	295974	317672	272923	265182
_LYQ[+1]TDPSGTYHAWK_.3	LYQTDPSGTYHAWK	O14818	2.1296e-22	5.78374e-05	5.1701e-30	9.08635e-18	7.83252e-12	9.46742e-10	4.63824e-10	1.41415e-07	0.000180017	0.000371621	223717	247288	240917	230235	238721	316141	295974	317672	272923	265182
_LYQTDPSGTYHAWK_.2	LYQTDPSGTYHAWK	O14818	1.49706e-62	2.01003e-20	1.66469e-64	1.37491e-34	3.54865e-38	5.3443e-28	9.34555e-34	1.31792e-20	4.52053e-10	1.13833e-06	223717	247288	240917	230235	238721	316141	295974	317672	272923	265182
_YVAEIEK_.2	YVAEIEK	O14818	1.76886e-57	1.13351e-11	7.0096e-25	5.17435e-47	1.86627e-39	1.1915e-32	1.70291e-34	1.06888e-25	2.87795e-05	0.000197959	279104	336615	348187	330650	295674	352831	458971	320719	287673	334043
_SVREFLEK_.2	SVREFLEK	O14818	5.70688e-33	1.29158e-12	1.23135e-43	5.04468e-18	3.12977e-25	4.44178e-20	1.49902e-19	0.000398841	1.49177e-05	0.000870838	313724	318468	336747	327377	345975	287480	256823	263307	241730	333639
_GRDIVVLGVEK_.3	GRDIVVLGVEK	O14818	2.2062e-86	4.37693e-17	6.74707e-69	6.46457e-49	7.09505e-62	6.06759e-37	4.58093e-24	4.7807e-26	5.42638e-07	1.28521e-07	88510.3	81092.3	82405.9	81786.2	84216.1	112343	69661.4	89324.7	72552.9	78610.7
_GRDIVVLGVEK_.2	GRDIVVLGVEK	O14818	1.45282e-16	1.23855e-08	1.03096e-15	6.34789e-08	3.27638e-25	9.14143e-22	2.62873e-22	4.37459e-23	0.000832237	0.000284486	88510.3	81092.3	82405.9	81786.2	84216.1	112343	69661.4	89324.7	72552.9	78610.7
_ILNPEEIEK_.2	ILNPEEIEK	O14818	4.25891e-108	8.0049e-22	1.2625e-76	7.76773e-60	2.56024e-68	1.26354e-42	9.60723e-45	7.90239e-45	4.94875e-11	4.88382e-09	916230	1.02616e+06	1.0344e+06	884182	867098	725041	724600	766873	758423	785529
_ILN[+1]PEEIEK_.2	ILNPEEIEK	O14818						2.1345e-12	1.5624e-16	3.78727e-11	0.000262671	0.000241998	916230	1.02616e+06	1.0344e+06	884182	867098	725041	724600	766873	758423	785529
_LTVEDPVTVEYITR_.2	LTVEDPVTVEYITR	O14818	1.25067e-47	6.95548e-13	2.12259e-23	7.8949e-24	7.20831e-27	7.29883e-09		2.3624e-40	1.50805e-06	4.23562e-06	368605	349422	321171	366772	358501	199636	88374.9	239641	634933	176273
_LTVEDPVTVEYITR_.3	LTVEDPVTVEYITR	O14818						0.00806415	0.000107755	0.000951619			368605	349422	321171	366772	358501	199636	88374.9	239641	634933	176273
_AITVFSPDGHLFQVEYAQEAVK_.3	AITVFSPDGHLFQVEYAQEAVK	O14818	1.32566e-101	1.31836e-17	1.98531e-75	3.55356e-56	1.8796e-68	3.52785e-08	1.33089e-12	7.28542e-14	0.000393637	0.00122711	223309	221921	233822	218408	220748	112541	133549	163595	138296	143111
_AITVFSPDGHLFQ[+1]VEYAQEAVK_.3	AITVFSPDGHLFQVEYAQEAVK	O14818	2.63856e-45	2.54978e-10	4.32374e-45	6.06699e-34	4.13121e-38	0.00514955	0.000192703	0.00119382	0.0028905	0.00834799	223309	221921	233822	218408	220748	112541	133549	163595	138296	143111
_AITVFSPDGHLFQVEYAQ[+1]EAVK_.3	AITVFSPDGHLFQVEYAQEAVK	O14818	3.05998e-10	8.30677e-08	9.01863e-29	3.07848e-17	1.10414e-18	0.00525164	0.00673156	0.00469772		0.00597872	223309	221921	233822	218408	220748	112541	133549	163595	138296	143111
_AITVFSPDGHLFQVEYAQEAVK_.2	AITVFSPDGHLFQVEYAQEAVK	O14818	0.00669944			0.000783187							223309	221921	233822	218408	220748	112541	133549	163595	138296	143111
_NIELAVMR_.2	NIELAVMR	O14818	2.23851e-17	6.17696e-05	1.4007e-19	2.58407e-07	4.90671e-24	2.29466e-18	4.71609e-12	4.48576e-10	4.90197e-05	9.82469e-05	182889	210440	207876	194340	203626	288108	281866	281078	289426	249324
_VEC[+57]QSHRLTVEDPVTVEYITR_.4	VECQSHRLTVEDPVTVEYITR	O14818	2.77884e-10	2.10745e-07	2.40952e-13	2.71667e-11	4.19879e-12	1.04986e-06	0.00914099	2.79691e-11	2.05425e-08	0.00810096	75383.1	63288.8	75949.3	77924.9	77469.2	53475.3	46606.5	47804.4	52236.4	48473.9
_VEC[+57]QSHRLTVEDPVTVEYITR_.3	VECQSHRLTVEDPVTVEYITR	O14818	4.24986e-10	1.98566e-11	2.04208e-16	1.93658e-09	1.85037e-10	3.28883e-27	1.9984e-23	1.15472e-33	5.42342e-08	2.88878e-05	75383.1	63288.8	75949.3	77924.9	77469.2	53475.3	46606.5	47804.4	52236.4	48473.9
_VEC[+57]Q[+1]SHRLTVEDPVTVEYITR_.3	VECQSHRLTVEDPVTVEYITR	O14818								2.13781e-15	0.00687065	0.000216529	75383.1	63288.8	75949.3	77924.9	77469.2	53475.3	46606.5	47804.4	52236.4	48473.9
_VEC[+57]Q[+1]SHRLTVEDPVTVEYITR_.4	VECQSHRLTVEDPVTVEYITR	O14818								0.00265446	0.000256525		75383.1	63288.8	75949.3	77924.9	77469.2	53475.3	46606.5	47804.4	52236.4	48473.9
_ARVEC[+57]QSHRLTVEDPVTVEYITR_.4	ARVECQSHRLTVEDPVTVEYITR	O14818	1.31044e-30	2.78372e-06	0.00065008	4.00943e-14	6.38491e-18	3.58458e-18	3.42983e-16	1.28548e-20	9.46569e-05	2.31319e-05	109049	82454.6	86864.5	113378	112888	113413	99413.7	96271.7	90432.7	147392
_ARVEC[+57]QSHRLTVEDPVTVEYITR_.5	ARVECQSHRLTVEDPVTVEYITR	O14818	1.08259e-05	0.000382867	1.6192e-09	9.47264e-20	3.82259e-12	4.78959e-05	2.24286e-06	6.81538e-06		0.00106397	109049	82454.6	86864.5	113378	112888	113413	99413.7	96271.7	90432.7	147392
_ARVEC[+57]Q[+1]SHRLTVEDPVTVEYITR_.4	ARVECQSHRLTVEDPVTVEYITR	O14818								0.00103058	0.00140852	0.00067975	109049	82454.6	86864.5	113378	112888	113413	99413.7	96271.7	90432.7	147392
_ARVEC[+57]QSHRLTVEDPVTVEYITR_.3	ARVECQSHRLTVEDPVTVEYITR	O14818		0.00358995	0.00637151						0.000966777		109049	82454.6	86864.5	113378	112888	113413	99413.7	96271.7	90432.7	147392
_ARVEC[+57]Q[+1]SHRLTVEDPVTVEYITR_.3	ARVECQSHRLTVEDPVTVEYITR	O14818								0.00756603			109049	82454.6	86864.5	113378	112888	113413	99413.7	96271.7	90432.7	147392
_NIELAVMRR_.3	NIELAVMRR	O14818	3.70733e-40	4.29117e-10	4.73857e-54	5.47755e-40	6.63099e-34	2.65172e-24	2.41596e-15	1.28942e-14	2.80114e-06	0.000102968	146020	154334	164865	159961	163172	247867	229820	140786	248838	169883
_NIELAVMRR_.2	NIELAVMRR	O14818	8.21437e-20	7.06836e-09	4.29237e-20	4.80978e-14	4.47995e-33			0.00112845		3.76048e-06	146020	154334	164865	159961	163172	247867	229820	140786	248838	169883
_NYTDEAIETDDLTIK_.2	NYTDEAIETDDLTIK	O14818	2.74191e-76	1.31768e-09	1.10609e-50	1.29064e-27	1.2276e-30	2.18323e-34	6.06214e-31	5.6516e-33	3.26995e-07	3.17795e-07	296383	285658	259096	274119	287859	231540	166934	187944	412522	378748
_N[+1]YTDEAIETDDLTIK_.2	NYTDEAIETDDLTIK	O14818								0.00523187			296383	285658	259096	274119	287859	231540	166934	187944	412522	378748
_LEDIIQMTDC[+57]MK_.2	LEDIIQMTDCMK	O14827	3.15612e-40	1.29974e-10	6.43457e-39	1.53409e-23	5.34444e-35	1.8197e-08	1.36883e-07	0.00145525		2.53896e-05	39070.4	62793.1	64601	62041.2	58999.3	44127	40897.4	41607.4	19482.7	68796.2
_LEDIIQMTDC[+57]MK_.3	LEDIIQMTDCMK	O14827	0.00460632								6.27897e-05		39070.4	62793.1	64601	62041.2	58999.3	44127	40897.4	41607.4	19482.7	68796.2
_AQQEFAAGVFSNPAVR_.2	AQQEFAAGVFSNPAVR	O14828	4.01752e-56	3.0967e-09	5.2517e-54	1.19839e-25	5.79355e-35	1.64646e-41	1.98803e-34	1.33008e-39	1.64495e-07	4.12441e-06	210258	129630	195766	133196	140029	143116	139408	198268	137112	107603
_AQQEFAAGVFSNPAVR_.3	AQQEFAAGVFSNPAVR	O14828		0.00879734		2.89544e-06	0.00607223	0.00811093	0.00330538		0.00360631	0.00463939	210258	129630	195766	133196	140029	143116	139408	198268	137112	107603
_TAAANAAAGAAENAFRAP_.2	TAAANAAAGAAENAFRAP	O14828	2.64327e-47	7.78817e-11	3.14462e-34	1.15146e-26	1.20351e-29	5.95306e-29	1.01867e-38	1.58871e-35	9.21951e-08	5.3338e-09	73459.3	70509.5	75927	73127.5	74138.8	73748.8	77860.3	85395.2	72069.1	130504
_TAAANAAAGAAENAFRAP_.3	TAAANAAAGAAENAFRAP	O14828	1.73753e-17	1.75858e-05	1.59102e-28	1.0076e-09	1.37538e-10	6.28392e-06	2.88869e-06	0.00921132	0.000672397		73459.3	70509.5	75927	73127.5	74138.8	73748.8	77860.3	85395.2	72069.1	130504
_TAAAN[+1]AAAGAAENAFRAP_.3	TAAANAAAGAAENAFRAP	O14828									0.00206775		73459.3	70509.5	75927	73127.5	74138.8	73748.8	77860.3	85395.2	72069.1	130504
_GERVALLVTRGFR_.4	GERVALLVTRGFR	O14841	0.000128175	2.28965e-06	1.16743e-08	4.18583e-10	0.00267822	1.14221e-05	7.08475e-05	5.85851e-07	0.000124559	0.00355694	48273.7	38016.9	48009.9	43223.7	15964.4	43961.1	33866.1	62590.9	51074.8	58033.4
_DVVTLLAEGLRESRK_.3	DVVTLLAEGLRESRK	O14874	1.92722e-18	0.000144993	3.47607e-06	9.21465e-12	1.66337e-14	5.28339e-11	0.00186271	3.74599e-15	0.00211591	1.58485e-05	11172.9	13240.1	10660.7	10069.9	12936.6	18116.8	13944.8	13889.1	14455	17613.4
_DVVTLLAEGLRESRK_.4	DVVTLLAEGLRESRK	O14874	1.69064e-50	0.000441086	1.33585e-79	1.91041e-18	0.000398834	9.0519e-33	2.1471e-28	1.08319e-15	4.28704e-05	2.85898e-06	11172.9	13240.1	10660.7	10069.9	12936.6	18116.8	13944.8	13889.1	14455	17613.4
_SQQLDSNVTMPK_.2	SQQLDSNVTMPK	O14893	0.00202893	0.00190933	1.63094e-06	7.69663e-06	3.16354e-05	2.37269e-13	1.26424e-12	6.42112e-06	4.97663e-06	0.000180575	39990.2	35676.1	40892	43365.9	32214.8	30709.7	29581.9	34953.6	34133.7	34917.3
_VSEGGPAEIAGLQIGDK_.2	VSEGGPAEIAGLQIGDK	O14907	2.31685e-30	4.56681e-17	4.03992e-30	2.5153e-25	8.40104e-44	2.79382e-17	9.4689e-20	5.15431e-10	9.52689e-08	2.39999e-06	68667.1	60948.2	53049.1	58702.9	70297.2	63449	61772.8	64352.8	70904.8	75842.7
_AFDMISQR_.2	AFDMISQR	O14908	4.10422e-15	1.31235e-06	1.62984e-11	0.00182691	4.19583e-08	5.48527e-10	1.24586e-19	6.28135e-17	3.27665e-05	0.000242399	96328.9	104352	105888	101254	89426.6	118199	113144	115385	142875	82429.4
_GSLLQQSL_.1	GSLLQQSL	O14925	7.81496e-21	0.000420061	1.12734e-25	2.00406e-18	1.68642e-07	0.00352443	1.21649e-20	1.08122e-14	6.10268e-06	2.05466e-05	22296.3	54440.5	44038.4	43749.8	22830.7	39186.1	31961.1	19854.9	28263.3	27025.3
_GSLLQQSL_.2	GSLLQQSL	O14925	0.00840898				0.00470982			0.00239117			22296.3	54440.5	44038.4	43749.8	22830.7	39186.1	31961.1	19854.9	28263.3	27025.3
_YLVQDTDEFILPTGANK_.2	YLVQDTDEFILPTGANK	O14925	1.28674e-15	8.50718e-10	1.35906e-08	8.8851e-11	4.70085e-26	1.01325e-40	6.75298e-37	2.91397e-41	1.45456e-10	2.12711e-08	84970.7	112150	111715	110564	115131	126044	132720	195689	105520	190837
_YLVQDTDEFILPTGANK_.3	YLVQDTDEFILPTGANK	O14925									0.00571623		84970.7	112150	111715	110564	115131	126044	132720	195689	105520	190837
_YLVQDTDEFILPTGAN[+1]K_.2	YLVQDTDEFILPTGANK	O14925	0.00861647										84970.7	112150	111715	110564	115131	126044	132720	195689	105520	190837
_PRNVQILNMVTR_.3	PRNVQILNMVTR	O14925	1.17472e-52	3.10382e-10	2.83093e-62	1.14507e-40	9.89958e-51	1.31533e-16	2.27125e-11	9.64239e-15	0.00135	0.00133752	102351	103464	106228	117349	113418	99537.3	95841.1	87191.2	72530.6	41570.9
_TRGAEDDLNTVAAGTMTGMLYK_.3	TRGAEDDLNTVAAGTMTGMLYK	O14925	4.99473e-34	5.59187e-05	4.15456e-18	2.64161e-15	1.48857e-26	0.00379374	0.00314802	1.34863e-09	1.36744e-05	6.04576e-05	65494.4	59224.8	67683.2	66718.9	58409.7	18031.5	17294.9	78327.4	88791.2	87538
_TRGAEDDLNTVAAGTM[+16]TGMLYK_.3	TRGAEDDLNTVAAGTMTGMLYK	O14925							0.00726733				65494.4	59224.8	67683.2	66718.9	58409.7	18031.5	17294.9	78327.4	88791.2	87538
_RVYEILR_.2	RVYEILR	O14929	1.19616e-22	1.06444e-08	5.61262e-14	3.0348e-14	7.87112e-10	0.00162354	0.000315748	0.00117885	0.00176842	0.00307456	178944	180462	189972	179938	187395	259188	231335	277055	221315	234141
_[+42]AGFGAMEK_.1	AGFGAMEK	O14929	1.45046e-56	1.415e-16	1.83682e-48	2.74631e-33	4.54878e-28	3.55214e-34	1.16035e-30	1.4684e-34	5.77067e-08	3.59371e-07	90610.6	89713	84700.1	84203.6	83405.3	93220.9	61514.9	91237.6	88544	76983.9
_[+42]AGFGAMEK_.2	AGFGAMEK	O14929	9.68223e-11	0.000667322	0.00408454	0.00147312	0.00577211	8.09002e-07	8.34759e-06	5.45083e-06	0.000441996	0.00904225	90610.6	89713	84700.1	84203.6	83405.3	93220.9	61514.9	91237.6	88544	76983.9
_[+42]AGFGAM[+16]EK_.1	AGFGAMEK	O14929							7.02174e-06				90610.6	89713	84700.1	84203.6	83405.3	93220.9	61514.9	91237.6	88544	76983.9
_IRQIIPPGFC[+57]TNTNDFLSLLEK_.3	IRQIIPPGFCTNTNDFLSLLEK	O14929	7.90624e-61	4.36324e-10	6.1213e-31	4.00512e-43	3.36714e-32	4.77189e-48	8.15614e-42	5.40363e-46	1.35957e-08	1.23919e-08	59285.7	48500.3	66145.8	49346.9	60933.7	89763.9	140520	123053	196203	218591
_IRQ[+1]IIPPGFC[+57]TNTNDFLSLLEK_.3	IRQIIPPGFCTNTNDFLSLLEK	O14929	0.00118683	0.00553335		0.00663101							59285.7	48500.3	66145.8	49346.9	60933.7	89763.9	140520	123053	196203	218591
_VDENFDC[+57]VEADDVEGK_.2	VDENFDCVEADDVEGK	O14929	8.89492e-34	3.47374e-17	7.50048e-30	4.16519e-19	1.52614e-55	2.67448e-53	1.05353e-15	1.20625e-49	2.7177e-11	1.44931e-08	51987.8	31168.4	37876.2	47382.8	46369	33054	37640.5	57720.6	40776.4	33205.2
_VDEN[+1]FDC[+57]VEADDVEGK_.2	VDENFDCVEADDVEGK	O14929						1.84505e-19	0.000107091		9.48743e-06		51987.8	31168.4	37876.2	47382.8	46369	33054	37640.5	57720.6	40776.4	33205.2
_VSQMLILTPFQGQGHGAQLLETVHR_.4	VSQMLILTPFQGQGHGAQLLETVHR	O14929	0.00968639	0.000468403	5.20882e-06	0.00101928	0.00418213	0.000169717	2.97872e-06	0.00153182	0.000893537	0.00657047	119100	93209.3	93832.9	100466	106188	81050.2	124229	104859	109479	76768.5
_VSQMLILTPFQGQGHGAQLLETVHR_.3	VSQMLILTPFQGQGHGAQLLETVHR	O14929	1.08708e-11	6.37587e-09	0.000904663	1.32634e-06	3.74941e-34	5.29933e-15	0.0016943	2.10769e-06	0.00350871		119100	93209.3	93832.9	100466	106188	81050.2	124229	104859	109479	76768.5
_VSQMLILTPFQ[+1]GQGHGAQLLETVHR_.4	VSQMLILTPFQGQGHGAQLLETVHR	O14929	1.12109e-15	0.0052841	0.00291556	0.00396689	6.18001e-13		0.00731152	0.0048752	0.00920763		119100	93209.3	93832.9	100466	106188	81050.2	124229	104859	109479	76768.5
_VSQMLILTPFQGQGHGAQ[+1]LLETVHR_.4	VSQMLILTPFQGQGHGAQLLETVHR	O14929					0.00513576		0.00854265				119100	93209.3	93832.9	100466	106188	81050.2	124229	104859	109479	76768.5
_VSQM[+16]LILTPFQGQ[+1]GHGAQLLETVHR_.4	VSQMLILTPFQGQGHGAQLLETVHR	O14929								0.0096605			119100	93209.3	93832.9	100466	106188	81050.2	124229	104859	109479	76768.5
_VSQM[+16]LILTPFQGQGHGAQLLETVHR_.4	VSQMLILTPFQGQGHGAQLLETVHR	O14929								0.00131906			119100	93209.3	93832.9	100466	106188	81050.2	124229	104859	109479	76768.5
_LLVTDMSDAEQYRSYRLDIK_.4	LLVTDMSDAEQYRSYRLDIK	O14929	6.31417e-33	2.81509e-08	1.16474e-43	1.46265e-26	1.67139e-30	1.85577e-09	2.00092e-08	4.95303e-09	7.85717e-05	0.00044091	96038	96903.1	111986	105006	103661	53155.7	70285.3	113671	90868.9	61111.6
_LLVTDMSDAEQYRSYRLDIK_.3	LLVTDMSDAEQYRSYRLDIK	O14929	1.48066e-42	1.12557e-07	9.369e-33	1.11017e-20	5.03695e-28	4.53003e-25			6.85728e-05	2.96813e-05	96038	96903.1	111986	105006	103661	53155.7	70285.3	113671	90868.9	61111.6
_LLVTDMSDAEQYR_.2	LLVTDMSDAEQYR	O14929	5.57703e-70	3.58315e-18	2.9216e-47	4.32511e-33	5.44357e-41	1.07747e-19	4.94244e-18	1.07488e-30	5.10208e-05	1.02823e-06	151165	163598	168028	160127	153979	272921	240222	188948	242252	243105
_LLVTDMSDAEQ[+1]YR_.2	LLVTDMSDAEQYR	O14929	2.27367e-11	0.00035746	0.000156927	2.1977e-07	1.8968e-07						151165	163598	168028	160127	153979	272921	240222	188948	242252	243105
_LMQGFNEDMAIEAQQK_.2	LMQGFNEDMAIEAQQK	O14929	3.02883e-49	2.35432e-05	6.55645e-26	1.72408e-07	1.38465e-21	6.15532e-17	3.47058e-16	9.33207e-13	0.000158267	3.29546e-05	128418	116070	112255	111779	104102	51570.7	107690	78981.1	167246	77976.5
_LM[+16]QGFNEDMAIEAQQK_.2	LMQGFNEDMAIEAQQK	O14929						0.00846551				0.00576318	128418	116070	112255	111779	104102	51570.7	107690	78981.1	167246	77976.5
_LMQGFNEDMAIEAQQK_.3	LMQGFNEDMAIEAQQK	O14929					0.00349745						128418	116070	112255	111779	104102	51570.7	107690	78981.1	167246	77976.5
_LMQGFN[+1]EDM[+16]AIEAQQK_.2	LMQGFNEDMAIEAQQK	O14929								0.00938412			128418	116070	112255	111779	104102	51570.7	107690	78981.1	167246	77976.5
_LFEGIIK_.2	LFEGIIK	O14936	3.17138e-93	3.99921e-21	2.87409e-78	1.83809e-48	1.30189e-57	2.80967e-30	1.23998e-27	2.72667e-16	2.73589e-08	5.30853e-06	89315.3	119956	95132.4	86258.1	87846.1	107732	119696	144617	137328	126638
_HVISYSLSPFEQR_.3	HVISYSLSPFEQR	O14949	1.62659e-21	3.11135e-05	2.63843e-24	2.21225e-09	1.03233e-20	2.62291e-06	1.18162e-10	7.88499e-08	8.73792e-05	9.26814e-06	74410.3	86601.1	70193.5	73399	74498.6	93568.2	85059.8	89570.6	62860.2	75523
_HVISYSLSPFEQR_.2	HVISYSLSPFEQR	O14949	4.62726e-61	4.74794e-13	3.45801e-37	6.83479e-27	1.23443e-17	2.83391e-34	3.57903e-20	1.71454e-19	8.09205e-06	3.10905e-05	74410.3	86601.1	70193.5	73399	74498.6	93568.2	85059.8	89570.6	62860.2	75523
_HVISYSLSPFEQ[+1]R_.2	HVISYSLSPFEQR	O14949	3.45974e-06	3.35659e-06	3.14117e-05	0.00101455	0.0079584		0.00547614	0.00564762	0.0024501	0.0064398	74410.3	86601.1	70193.5	73399	74498.6	93568.2	85059.8	89570.6	62860.2	75523
_HVISYSLSPFEQ[+1]R_.3	HVISYSLSPFEQR	O14949	0.00400059		0.0033514	0.000899606	0.00167944						74410.3	86601.1	70193.5	73399	74498.6	93568.2	85059.8	89570.6	62860.2	75523
_MRHVISYSLSPFEQR_.3	MRHVISYSLSPFEQR	O14949	1.60743e-66	2.7971e-23	2.98812e-45	1.53925e-33	7.14044e-39	3.03666e-33	5.1349e-33	2.01896e-44	1.82995e-06	0.000112952	134173	102634	115929	80211.3	121347	84073.9	121619	136101	37731.9	75818.6
_MRHVISYSLSPFEQR_.4	MRHVISYSLSPFEQR	O14949	4.26987e-08	9.45034e-06	3.0874e-28	2.37634e-30	1.28802e-25	2.90566e-23	5.87607e-13	2.77518e-22		0.00391894	134173	102634	115929	80211.3	121347	84073.9	121619	136101	37731.9	75818.6
_M[+16]RHVISYSLSPFEQR_.4	MRHVISYSLSPFEQR	O14949						0.00572977			0.00128872	0.00908263	134173	102634	115929	80211.3	121347	84073.9	121619	136101	37731.9	75818.6
_M[+16]RHVISYSLSPFEQR_.3	MRHVISYSLSPFEQR	O14949						7.47568e-06	2.06169e-10				134173	102634	115929	80211.3	121347	84073.9	121619	136101	37731.9	75818.6
_M[+16]RHVISYSLSPFEQR_.2	MRHVISYSLSPFEQR	O14949									0.00580981		134173	102634	115929	80211.3	121347	84073.9	121619	136101	37731.9	75818.6
_MRHVISYSLSPFEQR_.2	MRHVISYSLSPFEQR	O14949				0.00859771							134173	102634	115929	80211.3	121347	84073.9	121619	136101	37731.9	75818.6
_GNFNYIEFTR_.2	GNFNYIEFTR	O14950	9.99213e-81	1.0063e-20	6.52521e-65	5.12289e-53	7.01659e-66	3.33396e-34	2.0311e-34	5.18576e-29	2.61897e-07	1.69649e-07	1.33572e+06	1.18679e+06	946124	1.17188e+06	1.24741e+06	1.27909e+06	1.33836e+06	1.95584e+06	1.6049e+06	1.46432e+06
_GN[+1]FNYIEFTR_.2	GNFNYIEFTR	O14950	1.24475e-28	6.66593e-08	1.21432e-17	5.46406e-10	1.17034e-16	8.72069e-27	1.59029e-29	1.98861e-24	5.65485e-06	3.62558e-06	1.33572e+06	1.18679e+06	946124	1.17188e+06	1.24741e+06	1.27909e+06	1.33836e+06	1.95584e+06	1.6049e+06	1.46432e+06
_GNFN[+1]YIEFTR_.2	GNFNYIEFTR	O14950	2.93686e-08	0.000134199	0.000431627	0.00143674	6.87846e-06	5.6044e-12	8.32279e-16	8.96481e-10	0.000243346	0.000182561	1.33572e+06	1.18679e+06	946124	1.17188e+06	1.24741e+06	1.27909e+06	1.33836e+06	1.95584e+06	1.6049e+06	1.46432e+06
_LNGTDPEDVIR_.2	LNGTDPEDVIR	O14950	3.22875e-43	8.77838e-06	6.83568e-24	1.38022e-21	2.58448e-10	5.81395e-11	1.48694e-08	0.000102068	0.000274692	0.000570219	336431	321677	293267	314091	321866	484415	586471	466079	558121	163550
_LN[+1]GTDPEDVIR_.2	LNGTDPEDVIR	O14950	1.79665e-42	1.16965e-05	2.54455e-42	2.53345e-36	6.06588e-37	8.95295e-29	3.04157e-24	1.48027e-31	1.39881e-06	5.14418e-06	336431	321677	293267	314091	321866	484415	586471	466079	558121	163550
_KGNFNYIEFTR_.3	KGNFNYIEFTR	O14950	0.00225282	0.000282087	1.21713e-10	0.000787179	0.00054346	2.55541e-12	5.21107e-07	2.06955e-05	0.000830314	0.000750129	78601.2	69636.3	66678.8	71905.7	66759.8	79131.8	76555	76960.6	43867	52496.4
_KGNFNYIEFTR_.2	KGNFNYIEFTR	O14950	1.22743e-25	0.000570692	5.27744e-17	2.32143e-25	1.52025e-18	2.49398e-34	6.77377e-24	6.66207e-22	0.000195291	4.79367e-06	78601.2	69636.3	66678.8	71905.7	66759.8	79131.8	76555	76960.6	43867	52496.4
_EDLHDMLASLGK_.3	EDLHDMLASLGK	O14950	5.34552e-99	4.96092e-24	2.20056e-94	1.37125e-66	1.92584e-73	1.98756e-35	3.91047e-36	6.42635e-32	1.02967e-08	8.9373e-09	361555	471170	342553	511007	353009	503575	569105	498704	631252	555124
_EDLHDMLASLGK_.2	EDLHDMLASLGK	O14950	4.2034e-84	7.21394e-16	6.12366e-63	2.72174e-50	2.03627e-59	2.43956e-40	1.50196e-36	4.36605e-44	8.44431e-08	2.30162e-07	361555	471170	342553	511007	353009	503575	569105	498704	631252	555124
_EDLHDM[+16]LASLGK_.3	EDLHDMLASLGK	O14950	0.00400535		0.0043667		0.00978228	3.51444e-10	0.0012574	2.25733e-05			361555	471170	342553	511007	353009	503575	569105	498704	631252	555124
_EAFN[+1]MIDQNRDGFIDK_.3	EAFNMIDQNRDGFIDK	O14950	3.08465e-26	3.15648e-09	3.60751e-29	7.21585e-11	7.50745e-12	0.00215522	5.59709e-16	1.94609e-05	3.24107e-05	0.000121013	535558	432093	472463	522652	513751	354700	517293	486873	484689	631529
_EAFNMIDQNRDGFIDK_.3	EAFNMIDQNRDGFIDK	O14950	7.95406e-55	4.15729e-19	2.46031e-38	4.1484e-24	3.49741e-28	1.66868e-09	1.1675e-07	4.18232e-14	3.91616e-05	0.000368081	535558	432093	472463	522652	513751	354700	517293	486873	484689	631529
_EAFNMIDQNRDGFIDK_.2	EAFNMIDQNRDGFIDK	O14950	1.26965e-59	9.55591e-18	3.57167e-72	5.96015e-33	2.40388e-45	1.93951e-33	1.14975e-33	2.10462e-42	4.66383e-08	2.73833e-07	535558	432093	472463	522652	513751	354700	517293	486873	484689	631529
_EAFN[+1]MIDQNRDGFIDK_.2	EAFNMIDQNRDGFIDK	O14950	2.91213e-18	1.69718e-06	7.38085e-33	1.87227e-14	4.8703e-20	7.99738e-22	3.74931e-17	1.0373e-11	0.000378524	0.000294154	535558	432093	472463	522652	513751	354700	517293	486873	484689	631529
_EAFNMIDQ[+1]NRDGFIDK_.2	EAFNMIDQNRDGFIDK	O14950	1.32147e-09	1.63901e-06	4.112e-38	8.1352e-07	1.75274e-14	6.69429e-05	6.00594e-09	0.00300994	0.000261105	0.000410069	535558	432093	472463	522652	513751	354700	517293	486873	484689	631529
_EAFNMIDQ[+1]NRDGFIDK_.3	EAFNMIDQNRDGFIDK	O14950	3.02619e-05		7.04236e-09	0.00153962	3.03748e-09	0.00389756	0.000836483		0.0069432	0.00321102	535558	432093	472463	522652	513751	354700	517293	486873	484689	631529
_EAFNMIDQN[+1]RDGFIDK_.2	EAFNMIDQNRDGFIDK	O14950	7.32582e-10			0.000566556	8.21571e-08	2.93348e-05	1.7688e-07	0.00106221	0.00051813	0.000399253	535558	432093	472463	522652	513751	354700	517293	486873	484689	631529
_EAFNM[+16]IDQNRDGFIDK_.3	EAFNMIDQNRDGFIDK	O14950	0.000350498	0.00319256				0.00548995			0.00181997		535558	432093	472463	522652	513751	354700	517293	486873	484689	631529
_EAFNM[+16]IDQNRDGFIDK_.2	EAFNMIDQNRDGFIDK	O14950								0.00619798			535558	432093	472463	522652	513751	354700	517293	486873	484689	631529
_EAFNMIDQNR_.2	EAFNMIDQNR	O14950	2.3114e-16	0.00109135	1.43591e-26	1.14321e-11	1.20334e-14	1.12326e-38	4.19026e-37	1.09533e-26	3.06952e-09	8.72679e-07	88663.1	86961.7	88732.7	78924.8	97266	67331.5	86198	77475.5	82834.7	85755.6
_ELLTTMGDRFTDEEVDELYREAPIDK_.4	ELLTTMGDRFTDEEVDELYREAPIDK	O14950	3.86039e-74	2.27335e-11	2.07347e-58	7.08699e-38	7.85218e-44	8.74096e-28	4.67515e-05	2.77741e-10	0.00011001	7.30694e-07	84231.5	65944.7	90204.6	87556.2	71127.1	86122	83157.8	80022.7	95300.7	76780.1
_ELLTTM[+16]GDRFTDEEVDELYREAPIDK_.4	ELLTTMGDRFTDEEVDELYREAPIDK	O14950										0.000483479	84231.5	65944.7	90204.6	87556.2	71127.1	86122	83157.8	80022.7	95300.7	76780.1
_RPQRATSNVFAMFDQSQIQEFK_.4	RPQRATSNVFAMFDQSQIQEFK	O14950	5.48666e-13	0.000106232	3.63455e-19	1.34865e-07	1.56245e-14	7.92667e-06	7.10836e-11	2.04718e-15	0.000133889	0.000221419	46353.2	34399	40266.5	52219.7	24287.3	24058	35328.3	43019	20152.7	28984.9
_RPQRATSNVFAMFDQSQIQEFK_.3	RPQRATSNVFAMFDQSQIQEFK	O14950					0.00731034				0.00627892		46353.2	34399	40266.5	52219.7	24287.3	24058	35328.3	43019	20152.7	28984.9
_ELLTTMGDRFTDEEVDELYR_.3	ELLTTMGDRFTDEEVDELYR	O14950	3.50351e-66	1.04491e-16	8.41442e-58	1.49041e-39	4.13622e-49	6.67741e-23	4.35295e-19	2.32576e-06	6.76034e-06	7.56095e-06	124978	135587	156780	134394	127016	66450.7	96673.4	90989.5	59567.1	115730
_VEGHVFPEFK_.3	VEGHVFPEFK	O14964	4.05413e-10	0.000155773	2.26874e-05	2.33526e-09	5.16983e-10	1.49016e-05	6.85433e-13	1.35224e-15	0.00177152	0.000104454	76116.6	74934.7	77199.4	80630.5	79726.6	55730.8	70304.8	52415	54937	65057
_VEGHVFPEFK_.2	VEGHVFPEFK	O14964	0.000231849		0.00358378	0.00722735	0.00984652	0.00192608		0.00957685	0.00163925		76116.6	74934.7	77199.4	80630.5	79726.6	55730.8	70304.8	52415	54937	65057
_KQEYLEVQR_.3	KQEYLEVQR	O14964	2.65951e-08	0.00882447	0.00304653	0.000422	0.00366481		0.00140618	0.00512636	0.0070196	0.0028724	146793	109141	150415	112482	134847	20722	86582.3	137451	79209.3	79932.3
_KQEYLEVQR_.2	KQEYLEVQR	O14964						2.40753e-11	5.72599e-15		0.000531311	0.0052401	146793	109141	150415	112482	134847	20722	86582.3	137451	79209.3	79932.3
_RDETALQEEEELQLALALSQSEAEEK_.3	RDETALQEEEELQLALALSQSEAEEK	O14964	1.15597e-69	5.38488e-13	3.97602e-63	1.40297e-08	3.41382e-42	1.44109e-07	5.68049e-14	1.90249e-23	0.000687082	0.000253928	17515.8	21655.9	17217.6	16063.5	23081.3	20706.5	18333.1	28383.2	20589.1	22735.3
_RDETALQ[+1]EEEELQLALALSQSEAEEK_.3	RDETALQEEEELQLALALSQSEAEEK	O14964	4.97897e-25	6.97051e-05	6.55763e-29	0.00337091	3.61973e-18	2.62911e-10	3.36306e-17	6.26668e-31		0.000107852	17515.8	21655.9	17217.6	16063.5	23081.3	20706.5	18333.1	28383.2	20589.1	22735.3
_ALQNAVTTFVNR_.2	ALQNAVTTFVNR	O14964	2.88653e-09	1.31806e-05	2.23527e-14	7.2947e-20	1.40552e-27	6.5623e-09	8.62607e-18	0.00247606	0.000576902	0.000522859	85461.1	111971	92930	86993.6	87977.3	98340.7	104522	72437.2	65219.4	94320.3
_ALQ[+1]NAVTTFVNR_.2	ALQNAVTTFVNR	O14964						1.63489e-08	5.56107e-14		0.000859802	0.00490879	85461.1	111971	92930	86993.6	87977.3	98340.7	104522	72437.2	65219.4	94320.3
_VVQDTYQIMK_.2	VVQDTYQIMK	O14964	2.5678e-56	4.53495e-10	1.1896e-47	2.74718e-34	1.81795e-26	0.00372641	6.89969e-11	4.8381e-07	0.000531381	0.00355128	61494.1	50118.2	58564	56627.5	68018.3	41277.1	32974.5	51864.2	56438.4	22261.6
_VVQ[+1]DTYQIMK_.2	VVQDTYQIMK	O14964									0.00725273		61494.1	50118.2	58564	56627.5	68018.3	41277.1	32974.5	51864.2	56438.4	22261.6
_VVQDTYQIM[+16]K_.2	VVQDTYQIMK	O14964							0.00103014				61494.1	50118.2	58564	56627.5	68018.3	41277.1	32974.5	51864.2	56438.4	22261.6
_[-17]QLQATSVPHPVSRPLNNTQK_.3	QLQATSVPHPVSRPLNNTQK	O14965	6.02052e-48	1.35758e-05	1.93658e-37	8.3899e-18	1.13042e-23	1.89569e-18	5.02453e-17	5.06142e-25	0.00017865	2.10516e-05	26821.5	24505.4	20124.3	24255.6	25004.1	19400.5	17715.2	21507.4	11767.8	26329.5
_TEIPFEFPLHLK_.3	TEIPFEFPLHLK	O14972	1.18487e-78	2.16695e-20	1.26165e-23	3.19945e-35	1.13089e-53	4.07546e-22	2.80429e-26	4.41289e-23	5.10749e-05	3.57773e-05	5224.06	8050.88	5747.95	5801.59	6622.91	10233.6	9236.89	10853.6	8191.39	2768.53
_TEIPFEFPLHLK_.2	TEIPFEFPLHLK	O14972							0.00364852		0.00752819		5224.06	8050.88	5747.95	5801.59	6622.91	10233.6	9236.89	10853.6	8191.39	2768.53
_[-17]QSRRSTQGVTLTDLQEAEK_.3	QSRRSTQGVTLTDLQEAEK	O14974	1.71719e-99	2.83304e-19	4.93614e-82	2.21232e-57	8.64907e-75	2.61044e-44	8.1794e-46	5.44624e-42	2.10138e-09	6.37186e-08	398637	307090	324442	353708	249116	403859	492997	670771	513307	453175
_LAYVAPTIPR_.2	LAYVAPTIPR	O14974	0.000838643	2.872e-11	7.17715e-10	2.81839e-06	5.44969e-07	2.55983e-34	7.0059e-26	3.40496e-06	8.19312e-07	1.80965e-06	66223.4	75510.9	67553.7	65653.4	65818.5	88458.4	96445.6	55459.7	68056.3	59732.2
_ITTGSSSAGTQSSTSNRLWAEDSTEK_.3	ITTGSSSAGTQSSTSNRLWAEDSTEK	O14974	1.98438e-13	1.74825e-05	6.63948e-23	4.01794e-14	2.51197e-17	3.1058e-50	4.77403e-42	9.11234e-52	1.34767e-10	5.80913e-08	7314.39	7833.7	6691.08	5934.9	7452.51	9814.49	6032.99	8284.31	9973.9	9508.82
_SGSYSYLEERK_.3	SGSYSYLEERK	O14974	0.00286435	0.000669395	0.00895168		0.000419411		0.00131792		0.00995699	0.00550999	10491.9	15065.6	7750.12	7117.54	9874.99	4778.43	8517.2	5813.14	10365.8	9090.85
_SGSYSYLEERK_.2	SGSYSYLEERK	O14974				0.00418144		5.90582e-10	1.87437e-07	5.57895e-08		9.60237e-05	10491.9	15065.6	7750.12	7117.54	9874.99	4778.43	8517.2	5813.14	10365.8	9090.85
_SPLIESTANMDNNQSQK_.2	SPLIESTANMDNNQSQK	O14974	4.67316e-32	2.07931e-06	1.58488e-42	3.04348e-30	4.83563e-53	4.27884e-41	4.51134e-42	2.90335e-42	2.49725e-09	4.63903e-08	9222.41	7406.78	8758.01	8544.76	8958.86	10348	8754.73	10561.4	15373.3	10751
_DALYFLDDTAK_.2	DALYFLDDTAK	O14975	8.80798e-55	2.40184e-06	1.21944e-42	1.78272e-39	7.73828e-32	8.03746e-08	2.27089e-09	1.33885e-15	3.98355e-05	0.000372848	85963.7	97311.1	92780.4	82234.1	92664.8	95096.9	99094.2	109399	105813	125380
_LFQHIADYLPSYARPR_.4	LFQHIADYLPSYARPR	O14975	9.93451e-25	1.61634e-08	2.12749e-16	3.29146e-13	1.11532e-22	2.52649e-22	1.68091e-16	1.37704e-16	2.38545e-05	6.01003e-05	62957.7	66396	45473.4	62679	39814.9	54288.9	58770.7	57308.4	59702.9	42980
_LFQHIADYLPSYARPR_.3	LFQHIADYLPSYARPR	O14975	0.000658588	0.00689787		0.00208539			0.00081953	0.00739653			62957.7	66396	45473.4	62679	39814.9	54288.9	58770.7	57308.4	59702.9	42980
_MYVPMTEDIYNAISAK_.2	MYVPMTEDIYNAISAK	O14975	0.00579018	1.82545e-05	1.69228e-07	1.6068e-09	4.31585e-06	3.25664e-08	6.41138e-27	0.00113439		0.000100896	12700.8	10765.7	15049.6	18024.2	17284.7	8608.51	12718.8	9833.98	10076.4	31957.5
_MYVPMTEDIYNAISAK_.3	MYVPMTEDIYNAISAK	O14975	1.07016e-05	0.000411241				9.47376e-33	1.85925e-15	3.58639e-08	0.000768339		12700.8	10765.7	15049.6	18024.2	17284.7	8608.51	12718.8	9833.98	10076.4	31957.5
_M[+16]YVPMTEDIYNAISAK_.2	MYVPMTEDIYNAISAK	O14975								0.00829509			12700.8	10765.7	15049.6	18024.2	17284.7	8608.51	12718.8	9833.98	10076.4	31957.5
_SRGFGFVLFK_.3	SRGFGFVLFK	O14979	3.66166e-82	2.01139e-20	1.26228e-68	6.69244e-50	1.70978e-64	7.71102e-35	3.5594e-50	1.50143e-46	3.82512e-10	9.26259e-10	853646	781026	945902	879095	835183	1326609	732561	725772	941291	733671
_SRGFGFVLFK_.2	SRGFGFVLFK	O14979	5.91417e-79	1.33411e-14	5.8542e-62	3.36454e-47	1.41523e-53	1.4313e-17	8.34583e-17	3.23362e-20	2.26543e-05	2.33198e-06	853646	781026	945902	879095	835183	1326609	732561	725772	941291	733671
_DLTEYLSR_.2	DLTEYLSR	O14979	4.31508e-26	1.34523e-07	2.67954e-21	1.48898e-07	6.44899e-17	3.13215e-24	3.49664e-20	0.00022038	2.52964e-07	6.15894e-05	485514	448136	484551	478806	462576	568828	492910	531966	504709	540215
_DLTEYLSR_.1	DLTEYLSR	O14979	3.33069e-60	4.76058e-08	6.49096e-74	2.02989e-28	5.97926e-43	2.46822e-26	8.72042e-30	8.91529e-15	0.00873847	0.000263928	485514	448136	484551	478806	462576	568828	492910	531966	504709	540215
_RGFC[+57]FITYTDEEPVK_.3	RGFCFITYTDEEPVK	O14979	8.69355e-67	1.31768e-13	3.08568e-46	2.10239e-37	6.39998e-50	2.37242e-20	2.20681e-25	4.90925e-18	0.000285008	6.6894e-06	148416	153128	149204	149640	166867	147402	159017	199421	142906	152594
_RGFC[+57]FITYTDEEPVK_.2	RGFCFITYTDEEPVK	O14979	5.2834e-69	5.23598e-16	1.54404e-55	5.22409e-26	1.5257e-35	5.88548e-32	1.59765e-31	4.10132e-20	1.03479e-08	3.65738e-06	148416	153128	149204	149640	166867	147402	159017	199421	142906	152594
_GFC[+57]FITYTDEEPVK_.2	GFCFITYTDEEPVK	O14979	1.8009e-72	1.66954e-15	1.95815e-61	1.26894e-37	2.67489e-52	9.15497e-33	3.44521e-26	1.02188e-05	1.59172e-07	4.27105e-06	152610	145777	134589	150187	146803	107229	111919	21114.2	97653.1	62405.2
_GFGFVLFK_.2	GFGFVLFK	O14979	1.26066e-85	5.18726e-19	2.8324e-81	2.7584e-55	6.01363e-61	3.42425e-44	1.5891e-39	6.80313e-51	1.1296e-09	6.34965e-08	238769	252327	251364	240687	236363	195650	244531	114813	210267	468927
_GFGFVLFK_.1	GFGFVLFK	O14979	7.26042e-75	5.41959e-14	2.66301e-54	2.82213e-31	2.20842e-47	3.4752e-36	7.21248e-29	5.67867e-38	6.86861e-06		238769	252327	251364	240687	236363	195650	244531	114813	210267	468927
_VFVGGLSPDTSEEQIK_.2	VFVGGLSPDTSEEQIK	O14979	3.47166e-13	3.44687e-11	3.18076e-30	1.84495e-14	1.44533e-21	1.13791e-07	9.10118e-07	3.60923e-30	5.24645e-05	0.000878257	867386	1.65091e+06	584351	1.68987e+06	842744	435342	391395	392594	391928	485116
_VFVGGLSPDTSEEQIK_.3	VFVGGLSPDTSEEQIK	O14979			0.00632373		1.23552e-06	2.3121e-12	1.86656e-11	0.000311908	0.000498197	0.00294992	867386	1.65091e+06	584351	1.68987e+06	842744	435342	391395	392594	391928	485116
_VFVGGLSPDTSEEQ[+1]IK_.2	VFVGGLSPDTSEEQIK	O14979	0.00292053		0.00175627			0.000877329	5.90968e-05	0.00126508	0.00104239		867386	1.65091e+06	584351	1.68987e+06	842744	435342	391395	392594	391928	485116
_MFIGGLSWDTSK_.2	MFIGGLSWDTSK	O14979	2.6969e-75	2.82317e-16	1.39274e-58	1.08109e-38	1.07462e-56	9.21242e-32	1.1516e-30	8.10421e-34	5.80678e-09	3.60866e-07	986134	563233	1.03932e+06	959308	1.04215e+06	751500	871840	465494	462963	1.13525e+06
_M[+16]FIGGLSWDTSK_.2	MFIGGLSWDTSK	O14979		0.00275479						0.00146885	0.00523885		986134	563233	1.03932e+06	959308	1.04215e+06	751500	871840	465494	462963	1.13525e+06
_EYFGAFGEIENIELPMDTK_.3	EYFGAFGEIENIELPMDTK	O14979	1.45102e-48	1.20253e-15	6.52035e-38	1.50106e-13	1.50687e-12	3.86382e-11	9.2272e-07	0.00278302	3.81551e-06	0.000185852	40460.3	44174	40854.6	49692.5	53795.6	34145.9	33993.1	22212.5	45516.5	38213.1
_EYFGAFGEIENIELPMDTK_.2	EYFGAFGEIENIELPMDTK	O14979	4.9571e-23	5.60597e-07	3.08845e-20	7.82633e-20	3.48568e-50	2.64968e-21	6.04641e-06	0.00116518			40460.3	44174	40854.6	49692.5	53795.6	34145.9	33993.1	22212.5	45516.5	38213.1
_EYFGAFGEIEN[+1]IELPMDTK_.3	EYFGAFGEIENIELPMDTK	O14979	3.36626e-22				3.35778e-05	0.001144	0.00190708		5.90168e-05	0.000220709	40460.3	44174	40854.6	49692.5	53795.6	34145.9	33993.1	22212.5	45516.5	38213.1
_EYFGAFGEIENIELPM[+16]DTK_.3	EYFGAFGEIENIELPMDTK	O14979	5.66844e-17					8.92657e-23	6.25084e-28	1.06423e-24	2.99986e-08	0.000336614	40460.3	44174	40854.6	49692.5	53795.6	34145.9	33993.1	22212.5	45516.5	38213.1
_EYFGAFGEIEN[+1]IELPM[+16]DTK_.3	EYFGAFGEIENIELPMDTK	O14979	2.85609e-14					0.000144998				0.00398487	40460.3	44174	40854.6	49692.5	53795.6	34145.9	33993.1	22212.5	45516.5	38213.1
_EYFGAFGEIENIELPM[+16]DTK_.2	EYFGAFGEIENIELPMDTK	O14979	0.00551893						0.00266945				40460.3	44174	40854.6	49692.5	53795.6	34145.9	33993.1	22212.5	45516.5	38213.1
_TNERRGFC[+57]FITYTDEEPVK_.3	TNERRGFCFITYTDEEPVK	O14979	5.00954e-29	4.52508e-07	9.20956e-18	1.09437e-08	1.46657e-37	1.09334e-15	1.00082e-16	0.00327495	0.00359054	0.000334682	35404.5	37414.8	37335.1	34348.1	38345.6	38103.8	38093.9	35272.8	33334.8	30479.8
_TNERRGFC[+57]FITYTDEEPVK_.4	TNERRGFCFITYTDEEPVK	O14979	9.48905e-07	0.000663707	1.52077e-11	9.2065e-08	5.69989e-10	1.20987e-34	3.60955e-14	1.15091e-06		0.000411172	35404.5	37414.8	37335.1	34348.1	38345.6	38103.8	38093.9	35272.8	33334.8	30479.8
_TN[+1]ERRGFC[+57]FITYTDEEPVK_.3	TNERRGFCFITYTDEEPVK	O14979										0.00109454	35404.5	37414.8	37335.1	34348.1	38345.6	38103.8	38093.9	35272.8	33334.8	30479.8
_RFLVTVIK_.2	RFLVTVIK	O14980	3.1494e-59	3.83807e-08	4.84581e-43	9.22773e-32	9.44237e-31	1.20783e-16	2.15293e-09	0.000203528	2.99502e-05	4.81913e-05	332009	359707	371790	359836	326590	381213	364730	363090	338191	273266
_YVVGLIIK_.2	YVVGLIIK	O14980	1.6856e-99	6.66846e-28	9.94673e-80	1.7556e-63	1.43492e-81	1.19885e-37	3.60415e-39	5.74698e-40	5.30692e-08	1.30505e-07	210345	184102	206246	198583	196632	207166	295115	181244	311510	280270
_DLLGLC[+57]EQK_.2	DLLGLCEQK	O14980	1.00764e-10	0.000150309	1.27964e-05	0.000935064	4.28973e-22	9.01929e-05	0.000145604	0.00182814	0.00178957	0.00289922	178416	196125	208884	199517	196613	220228	216030	188903	185422	183120
_LHNQVNGTEWSWK_.2	LHNQVNGTEWSWK	O14980	6.11232e-46	9.59012e-15	5.24404e-48	8.53118e-36	4.19346e-30	5.3962e-28	1.99374e-22	3.23888e-21	4.39581e-06	1.20713e-06	57249.8	48895.8	47446.6	53774.3	47296.1	53533.2	53377.5	55246.3	55827	44915.9
_LHNQVN[+1]GTEWSWK_.3	LHNQVNGTEWSWK	O14980	4.54378e-06	0.000732362	0.000479639	0.0026126	5.47767e-12	3.61348e-08	1.85345e-06	3.49919e-05	0.000820795	0.000851787	57249.8	48895.8	47446.6	53774.3	47296.1	53533.2	53377.5	55246.3	55827	44915.9
_LHNQVNGTEWSWK_.3	LHNQVNGTEWSWK	O14980	3.08071e-13	0.000437384	2.60488e-19	3.04541e-17	5.07011e-29	6.80648e-11	6.58507e-19	1.50252e-26	1.24375e-05	3.33895e-05	57249.8	48895.8	47446.6	53774.3	47296.1	53533.2	53377.5	55246.3	55827	44915.9
_LHNQVN[+1]GTEWSWK_.2	LHNQVNGTEWSWK	O14980	7.52408e-10	5.59269e-05	1.02279e-23	0.000268242	1.99055e-10	4.88323e-10	4.07168e-05	1.39103e-15	0.00185775	0.00064884	57249.8	48895.8	47446.6	53774.3	47296.1	53533.2	53377.5	55246.3	55827	44915.9
_EHLRDFLVQIK_.3	EHLRDFLVQIK	O14980	3.46848e-74	4.6498e-16	5.94331e-65	3.39822e-50	1.78305e-45	1.01366e-22	1.07109e-15	5.31279e-30	5.01532e-08	4.99789e-07	119793	132201	125878	126037	122162	188761	76169.3	200571	110704	185298
_EHLRDFLVQ[+1]IK_.3	EHLRDFLVQIK	O14980	2.34184e-51	7.89879e-10	1.18177e-44	7.63715e-25	2.70074e-28	1.11961e-20	2.68477e-20	1.92288e-20	2.02861e-05	0.000146233	119793	132201	125878	126037	122162	188761	76169.3	200571	110704	185298
_EHLRDFLVQ[+1]IK_.4	EHLRDFLVQIK	O14980	8.20119e-33	6.247e-08	3.72891e-06	3.46417e-12	3.9139e-05	1.16596e-12	0.00119991	3.79305e-24	3.42828e-05	1.08894e-05	119793	132201	125878	126037	122162	188761	76169.3	200571	110704	185298
_EHLRDFLVQIK_.4	EHLRDFLVQIK	O14980	6.07308e-50	2.78944e-11	7.93654e-23	8.65605e-21	1.12076e-14	9.51408e-16	0.00342586	1.71538e-35	1.41171e-05	1.87673e-07	119793	132201	125878	126037	122162	188761	76169.3	200571	110704	185298
_EHLRDFLVQIK_.2	EHLRDFLVQIK	O14980		0.00670805				0.000403381	0.000769847		0.000348424	0.000344088	119793	132201	125878	126037	122162	188761	76169.3	200571	110704	185298
_EHLRDFLVQ[+1]IK_.2	EHLRDFLVQIK	O14980	0.00540699					0.00213619		0.00167051	0.00121237	0.00317482	119793	132201	125878	126037	122162	188761	76169.3	200571	110704	185298
_SNDPQMVAENFVPPLLDAVLIDYQR_.3	SNDPQMVAENFVPPLLDAVLIDYQR	O14980	2.73963e-52	0.00114568	4.97726e-15	3.84927e-08	4.49168e-17	4.33276e-08	7.57823e-43	1.41039e-35	3.44305e-09	0.000121065	52854.7	8807.21	7996.63	5057.49	14446.2	17005.6	108003	79394.8	64354.6	10182.9
_SNDPQM[+16]VAEN[+1]FVPPLLDAVLIDYQR_.3	SNDPQMVAENFVPPLLDAVLIDYQR	O14980	1.65398e-06		4.19603e-05		0.000715891	2.54699e-31	3.138e-09	1.69412e-09	0.000221233	0.000431395	52854.7	8807.21	7996.63	5057.49	14446.2	17005.6	108003	79394.8	64354.6	10182.9
_SNDPQM[+16]VAENFVPPLLDAVLIDYQR_.3	SNDPQMVAENFVPPLLDAVLIDYQR	O14980	4.96136e-22			0.00315646	2.06232e-19	7.24637e-21	9.8242e-20	8.74427e-35	4.9582e-08	0.000209937	52854.7	8807.21	7996.63	5057.49	14446.2	17005.6	108003	79394.8	64354.6	10182.9
_LNMILVQILK_.2	LNMILVQILK	O14980	2.21003e-73	1.58484e-23	1.3096e-92	1.08983e-43	6.14067e-59	6.69947e-43	5.40653e-26	1.43826e-36	2.21713e-08	3.17135e-08	120566	43804.2	109385	88116.8	101589	170088	25894.2	70668.7	62155.1	45420.5
_LNM[+16]ILVQILK_.2	LNMILVQILK	O14980		2.3684e-07					4.61813e-09	0.00219596	0.00129081	0.000602327	120566	43804.2	109385	88116.8	101589	170088	25894.2	70668.7	62155.1	45420.5
_EFAGEDTSDLFLEEREIALRQADEEK_.4	EFAGEDTSDLFLEEREIALRQADEEK	O14980	0.00581642	4.02492e-05	2.70658e-21	3.4396e-08	9.88146e-08	0.00105438	0.000276643	0.00272531	0.00129534	0.00172282	58533.6	56199.4	60362.4	62762.5	59360	43464.8	45681.2	51454.6	30748.9	37853.7
_EFAGEDTSDLFLEEREIALRQADEEK_.3	EFAGEDTSDLFLEEREIALRQADEEK	O14980	6.39356e-13	0.000180714	1.28719e-13	6.50211e-09	5.11129e-09	1.6076e-05	5.21632e-05	5.9561e-13	0.000781578	4.89961e-06	58533.6	56199.4	60362.4	62762.5	59360	43464.8	45681.2	51454.6	30748.9	37853.7
_IYLDMLNVYK_.2	IYLDMLNVYK	O14980	2.92961e-65	4.3332e-14	2.14284e-67	6.46792e-46	9.46769e-51	5.67871e-26	1.97859e-28	8.28365e-26	3.55099e-07	1.78607e-05	260605	307081	262551	276777	288370	237388	287376	422942	191606	338879
_IYLDMLN[+1]VYK_.2	IYLDMLNVYK	O14980	0.00328698	0.00434161	0.0012605	0.00322914	0.00513089	0.00724572	0.00311881		0.00663346		260605	307081	262551	276777	288370	237388	287376	422942	191606	338879
_YYGLQILENVIK_.2	YYGLQILENVIK	O14980	3.78411e-87	3.87503e-17	1.62915e-83	1.67817e-45	8.9341e-62	1.646e-37	3.53762e-27	8.35401e-41	5.37206e-05	2.5833e-08	78486.1	93419.6	78358.6	83142.5	89250.5	49559.4	182335	146545	57612.7	52913.8
_YYGLQ[+1]ILENVIK_.2	YYGLQILENVIK	O14980	2.04979e-25	4.53377e-06	1.4208e-40	6.7316e-16	2.09495e-23	2.08209e-14	2.19684e-10	4.05937e-05	0.00241556	0.000219274	78486.1	93419.6	78358.6	83142.5	89250.5	49559.4	182335	146545	57612.7	52913.8
_YYGLQILEN[+1]VIK_.2	YYGLQILENVIK	O14980			0.000358408	0.00642391	0.00481814						78486.1	93419.6	78358.6	83142.5	89250.5	49559.4	182335	146545	57612.7	52913.8
_YYGLQILENVIK_.3	YYGLQILENVIK	O14980	0.0069442					0.000985539					78486.1	93419.6	78358.6	83142.5	89250.5	49559.4	182335	146545	57612.7	52913.8
_[-17]QLLDFSQK_.2	QLLDFSQK	O14980	4.98534e-79	7.88889e-20	3.25195e-35	3.86243e-35	5.00525e-32	8.20716e-24	3.43687e-18	2.47375e-17	3.87054e-06	5.49352e-07	88747.8	89566.6	96468.9	88508.9	94628	84501.3	62972.9	57925.4	75842.6	62818.4
_[-17]QLLDFSQK_.1	QLLDFSQK	O14980	3.81206e-91	1.39582e-12	1.25799e-51	1.02317e-32	1.80851e-51	2.35647e-27	8.0202e-25	2.06354e-27	1.66903e-07	7.81621e-08	88747.8	89566.6	96468.9	88508.9	94628	84501.3	62972.9	57925.4	75842.6	62818.4
_Q[+1]LLDFSQK_.2	QLLDFSQK	O14980							0.00464617			0.00360683	88747.8	89566.6	96468.9	88508.9	94628	84501.3	62972.9	57925.4	75842.6	62818.4
_QLLDFSQK_.2	QLLDFSQK	O14980								0.006357			88747.8	89566.6	96468.9	88508.9	94628	84501.3	62972.9	57925.4	75842.6	62818.4
_LLSEEVFDFSSGQITQVK_.2	LLSEEVFDFSSGQITQVK	O14980	9.44368e-95	5.72444e-20	1.49815e-63	1.25044e-46	1.74883e-64	1.48641e-30	1.3529e-31	3.49414e-32	8.81864e-05	2.58779e-08	62749.6	56861.7	65825	48309.7	64150	55946.2	53193.9	61880.8	58945	56840.1
_LLSEEVFDFSSGQITQVK_.3	LLSEEVFDFSSGQITQVK	O14980	8.12202e-40		0.000741789		0.00375222	7.66566e-32	1.51272e-25	6.76999e-18	4.44573e-05	1.52845e-06	62749.6	56861.7	65825	48309.7	64150	55946.2	53193.9	61880.8	58945	56840.1
_LLSEEVFDFSSGQ[+1]ITQVK_.2	LLSEEVFDFSSGQITQVK	O14980	1.1413e-06	0.00165153	6.88111e-09	0.000734875	8.11552e-06		0.00481659		0.00415164	0.00136205	62749.6	56861.7	65825	48309.7	64150	55946.2	53193.9	61880.8	58945	56840.1
_LLSEEVFDFSSGQITQ[+1]VK_.2	LLSEEVFDFSSGQITQVK	O14980	0.00302174	0.00399959	0.0015907	0.000876544	5.11549e-05					0.00932602	62749.6	56861.7	65825	48309.7	64150	55946.2	53193.9	61880.8	58945	56840.1
_LLSEEVFDFSSGQ[+1]ITQVK_.3	LLSEEVFDFSSGQITQVK	O14980									0.00098589		62749.6	56861.7	65825	48309.7	64150	55946.2	53193.9	61880.8	58945	56840.1
_HWPTFISDIVGASR_.3	HWPTFISDIVGASR	O14980	2.53442e-50	5.00443e-06	2.34884e-50	2.09668e-12	2.19373e-33	1.30852e-27	2.72677e-23	2.97379e-06		1.24814e-05	24382.6	34105.6	21969.1	35040.7	24999.5	5764.67	51599.8	26063.5	9794.24	37865.9
_HWPTFISDIVGASR_.2	HWPTFISDIVGASR	O14980								0.00420989	0.00766481		24382.6	34105.6	21969.1	35040.7	24999.5	5764.67	51599.8	26063.5	9794.24	37865.9
_MAQEVLTHLK_.3	MAQEVLTHLK	O14980	6.55111e-86	2.64095e-21	3.07252e-78	5.30389e-48	7.59697e-59	3.17415e-21	4.73557e-22	3.2197e-19	1.41843e-07	9.6869e-08	132771	148004	147255	130591	138025	106219	107172	107484	101818	131705
_MAQEVLTHLK_.2	MAQEVLTHLK	O14980	2.31073e-54	3.91541e-07	2.50298e-42	1.33021e-35	2.84887e-41	2.30342e-46	2.64655e-25	8.07948e-41	2.53408e-09	4.4788e-08	132771	148004	147255	130591	138025	106219	107172	107484	101818	131705
_M[+16]AQEVLTHLK_.2	MAQEVLTHLK	O14980						4.01767e-22	2.97131e-11	1.00173e-23	6.62692e-06	0.000289552	132771	148004	147255	130591	138025	106219	107172	107484	101818	131705
_SAFPHLQDAQVK_.3	SAFPHLQDAQVK	O14980	1.62887e-57	1.02882e-13	5.57532e-35	2.5535e-28	5.90283e-38	3.56641e-17	9.52665e-26	1.42213e-25	3.37165e-05	7.25071e-06	114095	126589	128587	112706	110291	88230	181431	183976	135904	143972
_SAFPHLQDAQVK_.2	SAFPHLQDAQVK	O14980	5.93834e-29	1.06721e-12	2.53571e-24	1.12895e-13	5.09278e-25	0.000114501	9.16818e-05	0.00037774	0.000858005	0.00171541	114095	126589	128587	112706	110291	88230	181431	183976	135904	143972
_FLNVPMFR_.2	FLNVPMFR	O14980	2.16809e-100	2.15193e-20	3.67668e-63	2.07067e-51	5.27634e-72	1.82473e-28	2.08239e-32	1.42431e-24	3.23329e-08	2.6368e-08	161733	156619	157321	140056	150226	249103	270328	251737	171599	231660
_AIIASNIMYIVGQYPR_.3	AIIASNIMYIVGQYPR	O14980	1.23775e-55	1.87801e-15	3.64887e-57	3.77221e-37	3.26597e-44	3.5766e-22	2.82504e-23	8.29473e-19	4.44779e-06	4.26073e-07	50242.3	54388.2	53723.4	51158	54885.4	33287	59977.4	78543.8	53104.2	60654.6
_AIIASNIMYIVGQYPR_.2	AIIASNIMYIVGQYPR	O14980	9.21223e-104	8.96872e-24	1.11907e-77	6.67148e-50	7.17608e-66	4.18662e-51	5.87292e-28	1.36266e-38	5.28389e-07	1.13715e-09	50242.3	54388.2	53723.4	51158	54885.4	33287	59977.4	78543.8	53104.2	60654.6
_EFAGEDTSDLFLEEREIALR_.3	EFAGEDTSDLFLEEREIALR	O14980	2.2922e-70	5.70146e-12	8.95198e-48	5.29904e-30	1.49994e-16	8.23989e-24	6.46084e-15	1.85509e-35	6.34211e-07	0.000261837	76312.4	54729.1	64925.7	67361.2	67213	59521.6	47334.6	65202.6	77075.5	82934.9
_AVGHPFVIQLGR_.3	AVGHPFVIQLGR	O14980	1.45395e-64	7.5524e-11	1.25939e-32	7.52842e-34	3.25975e-38	3.12808e-20	1.44017e-15	9.32481e-10	0.000243848	3.46475e-05	244063	218497	217539	213523	216798	179641	146221	205175	218274	178222
_AVGHPFVIQLGR_.2	AVGHPFVIQLGR	O14980						1.37293e-15	3.63173e-06	3.04261e-06	0.001112	0.000492074	244063	218497	217539	213523	216798	179641	146221	205175	218274	178222
_AVGHPFVIQ[+1]LGR_.3	AVGHPFVIQLGR	O14980						0.00396055	0.00615612			0.00390815	244063	218497	217539	213523	216798	179641	146221	205175	218274	178222
_LFEFMHETHDGVQDMAC[+57]DTFIK_.3	LFEFMHETHDGVQDMACDTFIK	O14980	2.93019e-36	8.29764e-07	9.39728e-40	5.50468e-28	4.00378e-43	1.48064e-17	1.7683e-33	2.74033e-37	4.03506e-05	0.000449395	23593.5	17796	19001.5	22198.8	20260	37203.1	29637.5	17315.9	23047.9	15541.3
_LFEFMHETHDGVQ[+1]DMAC[+57]DTFIK_.4	LFEFMHETHDGVQDMACDTFIK	O14980	6.32728e-07	0.00914518	4.46353e-07	0.00987163	1.60487e-09	2.17795e-26	4.43601e-19		0.00947164	9.51004e-05	23593.5	17796	19001.5	22198.8	20260	37203.1	29637.5	17315.9	23047.9	15541.3
_LFEFMHETHDGVQDMAC[+57]DTFIK_.4	LFEFMHETHDGVQDMACDTFIK	O14980	3.84356e-44	6.2083e-09	1.5403e-24	2.58974e-14	4.4847e-34	1.73234e-34	1.73871e-16		0.00342379		23593.5	17796	19001.5	22198.8	20260	37203.1	29637.5	17315.9	23047.9	15541.3
_LFEFMHETHDGVQ[+1]DMAC[+57]DTFIK_.3	LFEFMHETHDGVQDMACDTFIK	O14980		0.00477688	3.60123e-12	0.000828914	0.00423593	0.00171614	8.78928e-10	4.09508e-12		0.00646629	23593.5	17796	19001.5	22198.8	20260	37203.1	29637.5	17315.9	23047.9	15541.3
_EHPDAWTRVDTILEFSQNMNTK_.4	EHPDAWTRVDTILEFSQNMNTK	O14980	1.13635e-18	0.000333167	0.000480242	1.52105e-18	1.8378e-15	3.08604e-15	1.63516e-08	8.36427e-13	1.11832e-05	3.11312e-05	59588.1	59194.6	49436.3	71049.4	61213	33271.1	34579.5	35883.2	24470.6	34747.4
_EHPDAWTRVDTILEFSQNMNTK_.3	EHPDAWTRVDTILEFSQNMNTK	O14980			0.00788072			4.25261e-06	0.00104208	0.000580245		0.000681499	59588.1	59194.6	49436.3	71049.4	61213	33271.1	34579.5	35883.2	24470.6	34747.4
_NMRETLVYLTHLDYVDTER_.3	NMRETLVYLTHLDYVDTER	O14980	7.7997e-26	3.18153e-18	1.05962e-25	1.59278e-19	1.38576e-19	7.19587e-14	4.05164e-17	4.56351e-16	5.51101e-06	8.7622e-05	120468	103799	124344	119205	106677	84063.7	85514	142262	123527	131234
_NMRETLVYLTHLDYVDTER_.4	NMRETLVYLTHLDYVDTER	O14980	6.17923e-91	2.31526e-24	8.68133e-81	1.20981e-64	3.29819e-72	6.70215e-23	2.13472e-37	1.84337e-30	5.63662e-09	5.92379e-08	120468	103799	124344	119205	106677	84063.7	85514	142262	123527	131234
_NM[+16]RETLVYLTHLDYVDTER_.3	NMRETLVYLTHLDYVDTER	O14980						0.00183885	0.00237214				120468	103799	124344	119205	106677	84063.7	85514	142262	123527	131234
_TSESLC[+57]QNNMVILK_.2	TSESLCQNNMVILK	O14980	6.8796e-58	1.44844e-15	4.18727e-45	1.29208e-41	8.29716e-33	1.81959e-32	6.02072e-25	1.26978e-14	0.000255204	4.51388e-05	32514.7	33480.1	26873.6	31073.8	29862.3	50556.7	47622.7	25864.5	23051.6	24751.3
_TSESLC[+57]Q[+1]NNMVILK_.2	TSESLCQNNMVILK	O14980								9.85753e-08	8.89491e-05	6.46981e-05	32514.7	33480.1	26873.6	31073.8	29862.3	50556.7	47622.7	25864.5	23051.6	24751.3
_NVPAAREPEVLSTMAIIVNK_.3	NVPAAREPEVLSTMAIIVNK	O14980	1.77383e-36	1.09639e-13	2.96102e-40	1.54745e-35	8.33149e-34	2.57897e-07	7.25931e-12	1.328e-10	0.000252662	1.95792e-05	217409	225512	214699	211306	225473	86774.8	208852	193797	204896	156167
_NVPAAREPEVLSTMAIIVNK_.2	NVPAAREPEVLSTMAIIVNK	O14980						0.00444204				0.00797325	217409	225512	214699	211306	225473	86774.8	208852	193797	204896	156167
_N[+1]VPAAREPEVLSTMAIIVNK_.3	NVPAAREPEVLSTMAIIVNK	O14980										0.000437505	217409	225512	214699	211306	225473	86774.8	208852	193797	204896	156167
_MAKPEEVLVVENDQGEVVREFMK_.4	MAKPEEVLVVENDQGEVVREFMK	O14980	1.51375e-71	1.81033e-14	1.00232e-41	6.15942e-36	4.96102e-35	3.1065e-24	1.09409e-10	1.53505e-14	2.95249e-05	7.84176e-06	63910.5	60768.5	63191.9	62001.8	85667.6	77756.9	78892	79582.9	80142.8	66399.6
_MAKPEEVLVVENDQGEVVREFMK_.3	MAKPEEVLVVENDQGEVVREFMK	O14980	2.10215e-05	0.000317831	3.07122e-17	0.00419548		0.000388932	0.00266179			0.00256346	63910.5	60768.5	63191.9	62001.8	85667.6	77756.9	78892	79582.9	80142.8	66399.6
_IANVVINQSANDSK_.2	IANVVINQSANDSK	O14981	9.25572e-10	0.000121598	0.000578813	0.00108602	1.76327e-07	4.44032e-15	4.22932e-10	4.82817e-14	0.00405737	0.00968531	21015.9	20855.1	12491	16741.5	18992.8	18583.9	20995.8	21672.5	20898.4	20455.9
_MLTAQDVSYDEAR_.2	MLTAQDVSYDEAR	O15020	0.00431415	0.000445802	6.22727e-10	0.00545331	7.71837e-05	6.28541e-30	1.80865e-13	8.7921e-12	2.70398e-05	0.000155145	23002.5	22364.2	19282.9	20252.1	23085.2	20557.2	23698.5	18053	26346.5	17388.4
_FGPLASVK_.2	FGPLASVK	O15042	4.87871e-40	4.70986e-05	2.41897e-15	4.26812e-14	5.8116e-20	2.99025e-15	1.11042e-21	4.74209e-23	0.00113146	0.00132031	1.28992e+06	572122	1.41194e+06	1.2517e+06	1.38278e+06	1.35725e+06	1.35097e+06	1.28596e+06	1.39396e+06	1.08677e+06
_FEPPQSDSDGQRR_.3	FEPPQSDSDGQRR	O15042	9.2085e-33	1.83076e-05	2.64696e-31	2.93194e-25	5.98269e-25	5.63187e-10	3.64483e-34	8.57828e-30	2.91542e-09	0.00154802	39426.1	32810.6	33991.1	35622.4	34809.8	29040.8	36148.7	40208.1	36585	33459.6
_LYSILQGDSPTK_.2	LYSILQGDSPTK	O15042	9.54415e-24	2.20422e-05	2.30187e-20	1.34693e-14	8.37535e-18	7.15399e-11	8.80365e-12	1.3558e-20	9.76391e-05	7.66115e-05	108812	108183	143972	115669	151227	79010.1	99690.3	67543.8	105361	100607
_LYSILQ[+1]GDSPTK_.2	LYSILQGDSPTK	O15042	0.00496657	0.00106405		0.00235553			0.00683136			0.00632873	108812	108183	143972	115669	151227	79010.1	99690.3	67543.8	105361	100607
_NPPNQSSNERPPSLLVIETK_.3	NPPNQSSNERPPSLLVIETK	O15042	2.73194e-10	0.00296359	1.49506e-10	5.73279e-09	1.04758e-13	0.00231324	0.000278818	0.00539288	0.000723193	0.000301253	73899.3	60006	69744.1	81486.9	77529.2	78895.9	77427	71986.1	81650.2	91370.4
_NPPNQ[+1]SSNERPPSLLVIETK_.3	NPPNQSSNERPPSLLVIETK	O15042	7.7251e-07		0.00487827	0.000700572	0.000100627	1.7007e-08	2.41617e-05	0.000297378	0.00475316	0.00235547	73899.3	60006	69744.1	81486.9	77529.2	78895.9	77427	71986.1	81650.2	91370.4
_NGSFWRPPPLNPYLHGMSEEQETEAFVEEPSK_.4	NGSFWRPPPLNPYLHGMSEEQETEAFVEEPSK	O15042	0.00110399	0.000593905	5.22657e-10	8.02723e-05	1.22932e-13	8.95931e-30	1.896e-26	3.7277e-14	5.96771e-05	5.50731e-05	20266.5	25450.6	25592.7	21434.7	28271.4	27415.5	16477.9	16636.9	17654.1	23014.1
_NGSFWRPPPLN[+1]PYLHGMSEEQETEAFVEEPSK_.4	NGSFWRPPPLNPYLHGMSEEQETEAFVEEPSK	O15042	7.38618e-12			0.00680906		0.00203423	5.8484e-05	5.1976e-06	0.000393745	0.00109751	20266.5	25450.6	25592.7	21434.7	28271.4	27415.5	16477.9	16636.9	17654.1	23014.1
_N[+1]GSFWRPPPLNPYLHGMSEEQETEAFVEEPSK_.4	NGSFWRPPPLNPYLHGMSEEQETEAFVEEPSK	O15042	1.32886e-06					0.000194056	8.1998e-07	5.40683e-07	0.00080627	0.00139	20266.5	25450.6	25592.7	21434.7	28271.4	27415.5	16477.9	16636.9	17654.1	23014.1
_SLDDDLDGVPLDATEDSK_.2	SLDDDLDGVPLDATEDSK	O15042	2.77162e-52	1.05449e-13	3.80991e-31	1.36354e-28	3.97904e-43	4.77337e-21	1.92469e-27	5.50498e-25	5.8704e-07	6.94649e-07	103080	127634	102750	111149	117089	120343	115365	113598	141488	139346
_WEAVDESELEAQAVTTSK_.2	WEAVDESELEAQAVTTSK	O15042	1.015e-24	7.11653e-09	7.01867e-21	3.3833e-08	1.00867e-18	3.38501e-40	1.20834e-35	2.69388e-16	3.2056e-07	1.18228e-05	13662.5	15537.1	10565.6	12101.4	11822	15416.4	10681.6	11829.7	16681.5	11931.7
_KPGQSFQEQVEHYRDK_.4	KPGQSFQEQVEHYRDK	O15042		4.98707e-07	3.83852e-21	0.00117275	4.46519e-31	1.88285e-13	0.00619396	0.0015806	1.0191e-06	0.000211675	19049.4	51115.8	41667.5	43490.5	37449.1	28331.3	17714.5	18718.9	25007.6	28980.8
_KPGQSFQEQVEHYRDK_.3	KPGQSFQEQVEHYRDK	O15042	7.58625e-07		1.264e-26	2.13112e-06	2.36563e-09	1.48618e-18	9.8929e-14		0.000510174	1.49211e-05	19049.4	51115.8	41667.5	43490.5	37449.1	28331.3	17714.5	18718.9	25007.6	28980.8
_KPGQSFQEQVEHYRDK_.2	KPGQSFQEQVEHYRDK	O15042							0.00393481				19049.4	51115.8	41667.5	43490.5	37449.1	28331.3	17714.5	18718.9	25007.6	28980.8
_FGEPVLAGFAR_.2	FGEPVLAGFAR	O15067	6.75966e-94	5.07893e-20	9.81153e-76	1.41151e-36	1.35839e-22	2.09533e-28	8.1419e-25	6.89177e-30	2.87884e-06	7.14437e-08	348088	375568	382518	342092	361531	353544	324188	440269	398470	292535
_AFSITQGLLK_.2	AFSITQGLLK	O15067	5.62247e-77	3.82117e-21	6.00385e-77	1.18444e-46	6.99001e-39	2.6927e-39	3.72874e-38	3.43189e-28	2.05651e-08	4.31604e-08	296070	324806	321707	297873	303341	367245	334624	285417	266713	413033
_GWAAAVTFHPR_.3	GWAAAVTFHPR	O15067	4.99838e-63	5.67171e-11	8.08393e-40	3.84181e-33	1.0155e-37	7.73257e-32	1.71005e-34	6.25872e-41	0.00014897	1.96533e-08	114307	109514	118860	115793	114634	130334	130455	135964	105887	129296
_GWAAAVTFHPR_.2	GWAAAVTFHPR	O15067	1.13372e-14	2.06367e-11	9.87999e-13	2.44537e-08	1.62538e-07	1.93069e-08	1.93589e-13	4.6541e-14	6.90551e-06	7.09358e-05	114307	109514	118860	115793	114634	130334	130455	135964	105887	129296
_LGGTALAQ[+1]C[+57]FSQ[+1]LGEHPPDLDLPENLVR_.3	LGGTALAQCFSQLGEHPPDLDLPENLVR	O15067	1.25183e-26	1.41185e-06	5.98544e-32	4.68221e-27	2.49447e-28	7.6925e-16	1.93661e-30	6.8649e-27	5.56965e-05	1.87187e-05	14594.9	12538.1	14756	15896.4	15152.4	10432.5	23877.6	25283.6	14911.6	31024
_LGGTALAQ[+1]C[+57]FSQLGEHPPDLDLPENLVR_.3	LGGTALAQCFSQLGEHPPDLDLPENLVR	O15067	3.47046e-60	2.22338e-11	5.62905e-54	7.9457e-35	5.27916e-40	2.10221e-14	5.23917e-39	2.88597e-37	1.88867e-06	5.67196e-07	14594.9	12538.1	14756	15896.4	15152.4	10432.5	23877.6	25283.6	14911.6	31024
_LGGTALAQC[+57]FSQ[+1]LGEHPPDLDLPENLVR_.3	LGGTALAQCFSQLGEHPPDLDLPENLVR	O15067	8.17998e-60	2.37628e-11	1.10533e-53	5.5969e-35	2.30091e-39	1.63952e-14	5.05018e-39	3.94089e-37	1.9764e-06	6.07043e-07	14594.9	12538.1	14756	15896.4	15152.4	10432.5	23877.6	25283.6	14911.6	31024
_LGGTALAQC[+57]FSQLGEHPPDLDLPENLVR_.3	LGGTALAQCFSQLGEHPPDLDLPENLVR	O15067	4.9623e-95	1.41225e-21	5.16504e-69	8.68034e-52	6.59065e-68	1.88348e-22	8.91337e-46	6.11139e-43	3.804e-08	8.27978e-08	14594.9	12538.1	14756	15896.4	15152.4	10432.5	23877.6	25283.6	14911.6	31024
_LGGTALAQC[+57]FSQLGEHPPDLDLPENLVR_.4	LGGTALAQCFSQLGEHPPDLDLPENLVR	O15067	7.68017e-50	6.0045e-07	1.35092e-22	6.87154e-11	1.99362e-16	1.77349e-20	3.87138e-19	0.00514236	2.98505e-05	0.000163345	14594.9	12538.1	14756	15896.4	15152.4	10432.5	23877.6	25283.6	14911.6	31024
_LGGTALAQC[+57]FSQ[+1]LGEHPPDLDLPENLVR_.4	LGGTALAQCFSQLGEHPPDLDLPENLVR	O15067	1.71699e-38	0.000462903	2.50668e-14	1.37496e-18	0.000272564	3.01257e-20	6.28543e-18		4.78889e-05	0.0002553	14594.9	12538.1	14756	15896.4	15152.4	10432.5	23877.6	25283.6	14911.6	31024
_HVVFTAETHNFPTGVC[+57]PFSGATTGTGGR_.3	HVVFTAETHNFPTGVCPFSGATTGTGGR	O15067	1.38878e-09	1.59978e-07	0.00275218	0.000100538	1.39086e-13	1.7539e-22	5.02176e-21	6.2441e-29	0.00013261	0.000145378	45524	41984.9	41226.3	45928.3	39268.7	34992.6	33486.9	35322.8	40614.6	24388.8
_HVVFTAETHNFPTGVC[+57]PFSGATTGTGGR_.4	HVVFTAETHNFPTGVCPFSGATTGTGGR	O15067	1.11642e-15	0.000617756	0.000472493	3.86378e-07	1.26564e-08	0.0023492	3.99264e-05	0.00253913	0.00117326		45524	41984.9	41226.3	45928.3	39268.7	34992.6	33486.9	35322.8	40614.6	24388.8
_LSFAHPPSAEVEAIALATLHDR_.4	LSFAHPPSAEVEAIALATLHDR	O15067	2.84895e-41	4.35134e-10	4.13846e-42	5.28011e-44	8.42069e-65	2.19917e-14	3.42335e-29	6.77515e-24	4.04922e-06	6.48238e-05	39329.3	38353.4	37377.5	35993.3	32698.2	31159.4	33577.3	29085.1	22174.3	15500.5
_LSFAHPPSAEVEAIALATLHDR_.3	LSFAHPPSAEVEAIALATLHDR	O15067	1.74412e-62	4.67299e-06	3.97697e-27	3.80215e-12	8.83993e-24		1.13811e-08	9.61211e-10	0.000846256	0.00154689	39329.3	38353.4	37377.5	35993.3	32698.2	31159.4	33577.3	29085.1	22174.3	15500.5
_VLRLPAVASK_.3	VLRLPAVASK	O15067	2.63915e-36	1.46132e-08	3.1589e-31	3.10215e-10	3.67814e-19	2.97138e-27	3.27201e-24	3.50253e-21	4.24995e-08	1.30552e-07	177664	106656	190117	96719.9	101602	107411	112805	112235	112293	99954
_VLRLPAVASK_.2	VLRLPAVASK	O15067		0.005415		0.00196226	3.48668e-08	4.8928e-34	3.8842e-28	7.91271e-21	3.46649e-05	2.27883e-05	177664	106656	190117	96719.9	101602	107411	112805	112235	112293	99954
_FC[+57]DNSSAIQGK_.2	FCDNSSAIQGK	O15067	1.86509e-67	4.74859e-11	1.67578e-55	4.95085e-27	1.4369e-43	1.01849e-14	2.16788e-26	2.72992e-17	7.44043e-08	0.000358914	21026.9	23302.7	24329.4	21532.8	24166.7	41464.6	26632.4	20971.7	38657.9	21040.2
_FC[+57]DN[+1]SSAIQGK_.2	FCDNSSAIQGK	O15067						0.00287468	0.00856477	0.00401899	0.00366084	0.00747893	21026.9	23302.7	24329.4	21532.8	24166.7	41464.6	26632.4	20971.7	38657.9	21040.2
_RFQELQRNPSTVEAFDLAQSNSEHSR_.4	RFQELQRNPSTVEAFDLAQSNSEHSR	O15067	1.49382e-42	1.19091e-10	1.10087e-36	1.69813e-25	7.94837e-46	2.62686e-22	5.30141e-21	4.57e-28	2.10613e-05	1.96566e-05	200526	229375	219822	200645	222125	201441	263183	232014	255248	335641
_RFQELQRNPSTVEAFDLAQ[+1]SNSEHSR_.4	RFQELQRNPSTVEAFDLAQSNSEHSR	O15067	2.21482e-17	0.00019097	1.36143e-16	0.000789491	4.19216e-21	2.31871e-12	0.000187641	4.14368e-05	0.000744233	0.00162626	200526	229375	219822	200645	222125	201441	263183	232014	255248	335641
_RFQELQ[+1]RNPSTVEAFDLAQSNSEHSR_.4	RFQELQRNPSTVEAFDLAQSNSEHSR	O15067	1.27644e-28	1.00509e-05	1.52773e-25	2.12456e-14	1.4171e-30	5.67698e-15	3.94011e-05	1.04019e-07	0.000274069	0.000265124	200526	229375	219822	200645	222125	201441	263183	232014	255248	335641
_RFQ[+1]ELQRNPSTVEAFDLAQSNSEHSR_.4	RFQELQRNPSTVEAFDLAQSNSEHSR	O15067	2.28793e-25	1.30399e-06	3.04942e-22	7.7365e-08	3.64251e-10	1.4313e-17	6.88791e-11	1.21408e-18	3.05863e-05	0.000221989	200526	229375	219822	200645	222125	201441	263183	232014	255248	335641
_RFQELQRNPSTVEAFDLAQSN[+1]SEHSR_.4	RFQELQRNPSTVEAFDLAQSNSEHSR	O15067	1.18921e-14	4.16145e-05	3.20386e-21	1.16828e-11	1.55935e-20	2.44118e-07	7.06006e-08	9.31085e-05	0.000418924	0.00286759	200526	229375	219822	200645	222125	201441	263183	232014	255248	335641
_RFQELQRNPSTVEAFDLAQSNSEHSR_.5	RFQELQRNPSTVEAFDLAQSNSEHSR	O15067	2.96079e-07	0.000118153	7.5467e-06	8.18136e-10	0.00197084		1.34722e-11	2.59641e-06	0.000171554	0.00121611	200526	229375	219822	200645	222125	201441	263183	232014	255248	335641
_RFQELQRN[+1]PSTVEAFDLAQSNSEHSR_.4	RFQELQRNPSTVEAFDLAQSNSEHSR	O15067	3.59327e-16	1.66022e-05				5.83518e-17	1.75286e-11	4.87475e-17	2.98631e-05	0.000233116	200526	229375	219822	200645	222125	201441	263183	232014	255248	335641
_RFQELQRNPSTVEAFDLAQSNSEHSR_.3	RFQELQRNPSTVEAFDLAQSNSEHSR	O15067	1.08948e-23		5.08761e-05	0.000229641							200526	229375	219822	200645	222125	201441	263183	232014	255248	335641
_RFQELQRNPSTVEAFDLAQ[+1]SNSEHSR_.5	RFQELQRNPSTVEAFDLAQSNSEHSR	O15067									0.0050104		200526	229375	219822	200645	222125	201441	263183	232014	255248	335641
_SLGLQLPDGQRREWIK_.3	SLGLQLPDGQRREWIK	O15067	0.000176788	2.63765e-07	7.59285e-17	4.62674e-09	1.15456e-08	8.23582e-14	1.16248e-13	0.00013935	0.000490282	3.75699e-05	143901	162234	159861	146645	146126	128602	124407	97207.3	144858	149716
_SLGLQLPDGQRREWIK_.4	SLGLQLPDGQRREWIK	O15067	3.47611e-16	0.000794866	1.57239e-10	0.000551944	2.22838e-09	5.00876e-11	4.02675e-17	1.68092e-23	0.000300786	3.94775e-05	143901	162234	159861	146645	146126	128602	124407	97207.3	144858	149716
_SLGLQLPDGQRREWIK_.2	SLGLQLPDGQRREWIK	O15067								0.00113673			143901	162234	159861	146645	146126	128602	124407	97207.3	144858	149716
_GHLLYVALSPGQHR_.4	GHLLYVALSPGQHR	O15067	2.00358e-05	1.41108e-07	4.0798e-21	3.36243e-16	9.45571e-19	1.32452e-14	3.31465e-07	7.11589e-13	0.000483063	0.000162032	63259.7	65170.4	67269.3	65935.7	71062.2	39217.8	40449.6	37716.3	37437.2	52611.7
_GHLLYVALSPGQHR_.2	GHLLYVALSPGQHR	O15067	5.88037e-38	4.36587e-08	4.67988e-58	2.80675e-37	1.95275e-59	2.6156e-51	2.10109e-36	3.09051e-50	3.90507e-09	3.25553e-08	63259.7	65170.4	67269.3	65935.7	71062.2	39217.8	40449.6	37716.3	37437.2	52611.7
_GHLLYVALSPGQHR_.3	GHLLYVALSPGQHR	O15067	0.0083322	0.000660839	0.000967161	0.000542386	0.00352704					0.0029572	63259.7	65170.4	67269.3	65935.7	71062.2	39217.8	40449.6	37716.3	37437.2	52611.7
_ASVPREPGGPSPR_.3	ASVPREPGGPSPR	O15067	1.09969e-80	5.21277e-21	3.37032e-77	5.60238e-52	6.22569e-54	2.28466e-53	4.31599e-39	2.74793e-42	6.13893e-10	1.2553e-08	189941	197418	221137	184718	185899	89652	198220	164953	289181	132713
_ASVPREPGGPSPR_.2	ASVPREPGGPSPR	O15067						0.00867341				0.00873951	189941	197418	221137	184718	185899	89652	198220	164953	289181	132713
_ATGLGPVDRVETTRR_.4	ATGLGPVDRVETTRR	O15067	0.000104028	0.000273168	3.73301e-07	2.13105e-05	1.64919e-13	6.3717e-11		0.000663966	0.00356026		38470.9	50669.2	43994.7	50786.6	45441	43776.9	23979.7	31597.7	30722.8	24748.9
_ATGLGPVDRVETTRR_.3	ATGLGPVDRVETTRR	O15067	0.000235886		4.1584e-05		4.06109e-06	1.97407e-07	1.42492e-10	0.000690403	0.000307781	0.000155721	38470.9	50669.2	43994.7	50786.6	45441	43776.9	23979.7	31597.7	30722.8	24748.9
_YRLSFAHPPSAEVEAIALATLHDR_.5	YRLSFAHPPSAEVEAIALATLHDR	O15067	2.69746e-15	8.6323e-16	9.21242e-54	2.65808e-17	1.15938e-28	2.1083e-34	7.38469e-26	4.49813e-40	5.34975e-08	3.55902e-06	17520	22855.8	19668.2	17802.6	14811.9	41106.9	25198.3	26915.9	32973.7	37050.3
_YRLSFAHPPSAEVEAIALATLHDR_.4	YRLSFAHPPSAEVEAIALATLHDR	O15067		0.000786608				1.23446e-25	1.55018e-20	5.79718e-05	0.000106432	0.000133939	17520	22855.8	19668.2	17802.6	14811.9	41106.9	25198.3	26915.9	32973.7	37050.3
_YRLSFAHPPSAEVEAIALATLHDR_.3	YRLSFAHPPSAEVEAIALATLHDR	O15067							0.00249913				17520	22855.8	19668.2	17802.6	14811.9	41106.9	25198.3	26915.9	32973.7	37050.3
_GNPIC[+57]SLHDQGAGGNGNVLK_.3	GNPICSLHDQGAGGNGNVLK	O15067	0.00272193	0.000558946	9.86398e-23	0.00163337	1.9483e-14	7.74887e-13	2.79855e-07	0.0022159	0.000260351	3.75894e-05	18433.9	40700.1	29115.1	21398.5	21154.6	16924.9	18851.2	27963	22536.8	20620.9
_GNPIC[+57]SLHDQGAGGNGNVLK_.2	GNPICSLHDQGAGGNGNVLK	O15067	3.27594e-07			0.00204907		3.1472e-05	2.59305e-06	1.81193e-06	0.000425384	7.51914e-06	18433.9	40700.1	29115.1	21398.5	21154.6	16924.9	18851.2	27963	22536.8	20620.9
_GNPIC[+57]SLHDQGAGGN[+1]GNVLK_.2	GNPICSLHDQGAGGNGNVLK	O15067					0.00249214	4.1951e-16	5.65552e-09		1.86253e-05	0.000177278	18433.9	40700.1	29115.1	21398.5	21154.6	16924.9	18851.2	27963	22536.8	20620.9
_VGPGPALMLR_.2	VGPGPALMLR	O15067	5.61661e-17	1.9776e-10	2.55204e-27	1.64194e-13	3.36068e-23	5.597e-19	1.53856e-24	6.17095e-19	3.68703e-05	7.62218e-05	241722	251477	256369	254756	258128	181235	213631	196445	167648	210635
_EAPEPGMEVVK_.2	EAPEPGMEVVK	O15067	2.18218e-12	6.64399e-08	1.27819e-17	6.05232e-16	7.23189e-16	6.09113e-22	1.55145e-20	1.6408e-23	4.22836e-08	6.71221e-07	202033	224169	191802	212247	213382	220311	173876	203976	214209	174818
_LVHSLFESIMSTQESSNPNNVLK_.3	LVHSLFESIMSTQESSNPNNVLK	O15067	4.82175e-79	1.57649e-13	2.52805e-62	5.03543e-43	6.72868e-53	3.48624e-35	2.61376e-20	2.68939e-42	8.03864e-10	1.04963e-08	95414.5	131062	130683	121448	115656	101209	46403.9	96979.6	162845	73508
_LVHSLFESIMSTQ[+1]ESSNPNNVLK_.3	LVHSLFESIMSTQESSNPNNVLK	O15067	0.00754755					8.76499e-23	2.5295e-23	3.50633e-42	1.76668e-09	8.92658e-09	95414.5	131062	130683	121448	115656	101209	46403.9	96979.6	162845	73508
_LVHSLFESIMSTQESSNPNNVLK_.2	LVHSLFESIMSTQESSNPNNVLK	O15067						0.00921502	0.00311063				95414.5	131062	130683	121448	115656	101209	46403.9	96979.6	162845	73508
_LVHSLFESIM[+16]STQESSNPNNVLK_.3	LVHSLFESIMSTQESSNPNNVLK	O15067										0.00314033	95414.5	131062	130683	121448	115656	101209	46403.9	96979.6	162845	73508
_VSVNGAVVLEEPVGELR_.2	VSVNGAVVLEEPVGELR	O15067	1.33372e-32	7.43161e-07	7.04137e-24	0.00125132	0.000805165	3.70736e-14	3.99786e-15	8.30182e-05	1.81933e-05	0.00167668	107784	90185.5	103855	115169	116647	39563.8	30966	39377.5	89255.4	78060.4
_VSVN[+1]GAVVLEEPVGELR_.2	VSVNGAVVLEEPVGELR	O15067	2.32413e-19	4.01079e-05	2.32471e-15	0.00172112	0.00569489	7.78888e-17	4.00014e-17	2.02821e-06	6.82063e-05	0.00281856	107784	90185.5	103855	115169	116647	39563.8	30966	39377.5	89255.4	78060.4
_ALWEETSFQLDRLQAEPR_.3	ALWEETSFQLDRLQAEPR	O15067	5.06139e-26	1.48631e-06	6.63716e-22	1.81458e-13	5.44131e-28	9.94432e-06	9.60537e-07	0.000489639	0.00284367	0.00541111	117407	117137	125385	123445	123703	88307.2	73093.3	142955	79832.9	126315
_ALWEETSFQLDRLQ[+1]AEPR_.3	ALWEETSFQLDRLQAEPR	O15067				0.00225457	0.00622891			0.00546681			117407	117137	125385	123445	123703	88307.2	73093.3	142955	79832.9	126315
_LNFSTPTSTNIVSVC[+57]R_.2	LNFSTPTSTNIVSVCR	O15067	7.88097e-56	1.09832e-14	6.05459e-25	7.76035e-27	2.14619e-43	1.82341e-19	2.37032e-24	5.46649e-21	7.86133e-05	0.000473148	26398.6	30556.6	27931.4	28119.4	32770.1	40996.6	46447.7	26906.4	48985.4	35158.7
_LNFSTPTSTN[+1]IVSVC[+57]R_.2	LNFSTPTSTNIVSVCR	O15067						0.00334536	4.55679e-06		0.0069583		26398.6	30556.6	27931.4	28119.4	32770.1	40996.6	46447.7	26906.4	48985.4	35158.7
_PIMFSGGIGSMEADHISK_.3	PIMFSGGIGSMEADHISK	O15067	3.74477e-13	0.00098059	6.71756e-06	2.06249e-07	0.00169528	3.86812e-21	1.36225e-12	4.54587e-07	0.00035523	5.08688e-06	39875.6	65895.5	40448	71756.4	47017.6	41616.9	30073	43904.2	78241.8	78374.5
_PIMFSGGIGSMEADHISK_.2	PIMFSGGIGSMEADHISK	O15067	1.33959e-07		1.03203e-11		0.000760223	2.83099e-23	2.85709e-16	0.000909312			39875.6	65895.5	40448	71756.4	47017.6	41616.9	30073	43904.2	78241.8	78374.5
_MTEQHFPHPIQSFSPESMPEPLNGPINILGEGR_.4	MTEQHFPHPIQSFSPESMPEPLNGPINILGEGR	O15067	4.35408e-47	5.02468e-05	1.83552e-42	2.43376e-28	1.80384e-42	5.27404e-25	4.11159e-29	9.87027e-37	7.66652e-12	6.11978e-06	30049.2	20354.4	27944.3	25912.5	24568.2	33015	17890.5	15104.7	32270.4	26082.7
_MTEQHFPHPIQSFSPESMPEPLN[+1]GPINILGEGR_.4	MTEQHFPHPIQSFSPESMPEPLNGPINILGEGR	O15067	8.74498e-31	2.2284e-06	8.02952e-22	3.43392e-16	5.79985e-12	8.56639e-14	0.00124196	0.00143407	0.000442917	0.00303734	30049.2	20354.4	27944.3	25912.5	24568.2	33015	17890.5	15104.7	32270.4	26082.7
_M[+16]TEQHFPHPIQSFSPESMPEPLNGPINILGEGR_.4	MTEQHFPHPIQSFSPESMPEPLNGPINILGEGR	O15067	7.13362e-12	0.00057224	2.69028e-08	0.000946697	3.65427e-09						30049.2	20354.4	27944.3	25912.5	24568.2	33015	17890.5	15104.7	32270.4	26082.7
_M[+16]TEQHFPHPIQSFSPESMPEPLN[+1]GPINILGEGR_.4	MTEQHFPHPIQSFSPESMPEPLNGPINILGEGR	O15067	0.00178558			0.00345017							30049.2	20354.4	27944.3	25912.5	24568.2	33015	17890.5	15104.7	32270.4	26082.7
_IVLVQSVR_.2	IVLVQSVR	O15085	5.84898e-57	2.69175e-17	7.26359e-46	2.8491e-42	3.23596e-46	2.17901e-36	1.62559e-38	1.38084e-35	9.60474e-11	1.47294e-08	8.17529e+06	8620800	9478194	8630088	8777463	5.48307e+06	7.37509e+06	7974123	5.52625e+06	6737483
_ENLM[+16]PREELAR_.3	ENLMPREELAR	O15085	5.60235e-25	4.66175e-06	6.88841e-15	1.3411e-18	6.0698e-12	1.01382e-21	3.49455e-26	1.13411e-28	4.46147e-07	8.57364e-05	952539	1.02593e+06	1.04014e+06	1.11168e+06	956951	1.14743e+06	932289	997774	946638	771617
_AFFDFGK_.2	AFFDFGK	O15091	6.47038e-61	1.14729e-08	4.45366e-36	1.10364e-24	1.21222e-32	5.50482e-30	3.75324e-26	9.91029e-39	6.97199e-09	3.99235e-08	23377.6	30782	37339.2	27645.9	22316	34236	25072.3	22177.2	31027.5	37185.2
_IQLPIIQLRK_.3	IQLPIIQLRK	O15111	2.30066e-56	4.07603e-11	9.41332e-13	4.63815e-10	2.16188e-42	1.29703e-29	5.10203e-41	2.22994e-33	2.12588e-08	1.43201e-06	11392.3	13704.9	12464.6	11329.3	12869.3	12361.7	10791.9	12052.5	12399.9	11917
_SIDQ[+1]FANLVLHQTVER_.3	SIDQFANLVLHQTVER	O15116	1.58355e-24	0.000495699	1.13e-17	1.46954e-10	2.37462e-15	0.00607991	4.63772e-20			0.00252204	30323.6	32500.6	31760.8	32305.6	32665.5	34042.5	41223	23197.1	21964.1	33886.2
_SIDQFANLVLHQTVER_.3	SIDQFANLVLHQTVER	O15116	8.72955e-34	5.23639e-07	4.63306e-44	1.07525e-19	3.8412e-39				0.00412307	0.0012768	30323.6	32500.6	31760.8	32305.6	32665.5	34042.5	41223	23197.1	21964.1	33886.2
_SIDQFAN[+1]LVLHQTVER_.3	SIDQFANLVLHQTVER	O15116	1.12477e-05	0.00321244	9.45768e-22	0.000895061	1.90413e-17					0.000835852	30323.6	32500.6	31760.8	32305.6	32665.5	34042.5	41223	23197.1	21964.1	33886.2
_SIDQFANLVLHQTVER_.2	SIDQFANLVLHQTVER	O15116								0.00174721			30323.6	32500.6	31760.8	32305.6	32665.5	34042.5	41223	23197.1	21964.1	33886.2
_ESDTPLQQVSIEEILEEQRVEQQTK_.3	ESDTPLQQVSIEEILEEQRVEQQTK	O15116	3.85653e-28	0.000105263	1.00061e-10	7.94883e-09	6.52853e-22	4.10759e-17	6.45659e-11	0.00112557	1.13689e-05	0.00216462	23081.7	26895	25425	20020.1	24323.2	17982.5	22044.9	5020.09	15719.4	20644.1
_LQRAQAWEKEFINFVK_.4	LQRAQAWEKEFINFVK	O15118	2.65644e-73	1.79121e-14	6.74793e-52	1.00304e-42	4.08546e-49	7.64441e-32	1.89451e-24	2.12601e-05	5.01343e-08	0.000208015	1.00503e+06	870642	944650	810908	661829	244001	180620	397031	238742	1.0189e+06
_LQRAQAWEKEFINFVK_.5	LQRAQAWEKEFINFVK	O15118	2.17759e-41	1.06333e-09	4.91438e-39	1.3994e-24	3.89853e-23	1.04753e-30	3.60268e-21	1.20145e-38	4.93287e-07	0.000448859	1.00503e+06	870642	944650	810908	661829	244001	180620	397031	238742	1.0189e+06
_IAAEYYDNLPHYNSWIK_.3	IAAEYYDNLPHYNSWIK	O15121	2.32506e-12	0.000140185	8.51177e-16	2.2534e-12	8.57666e-15	6.56007e-07	2.05601e-08	0.00127015	0.000476858	0.000247296	46124.9	47643.1	45664.3	48931.2	48217.9	65625.5	74725.4	37289.9	53974.4	54314
_AQQEFATGVMSNK_.2	AQQEFATGVMSNK	O15126	9.47982e-28	0.000150955	1.10606e-22	1.16972e-16	1.27598e-12	1.53697e-08	3.74063e-21	3.17078e-06	9.24176e-05	1.52751e-05	59034.8	62883.5	53768.1	63087.9	58822.7	45019	56831.4	33907.3	49204.7	50725.8
_MPNVPNTQPAIMKPTEEHPAYTQIAK_.4	MPNVPNTQPAIMKPTEEHPAYTQIAK	O15126	8.12223e-64	4.27105e-15	5.01113e-60	3.79543e-29	1.23308e-34	1.57141e-37	2.12343e-41	2.34402e-33	1.68032e-06	3.77111e-07	24128.8	24064.2	26236.7	29102.1	23910.6	19528.9	25739.4	28412.3	15220.8	19519.5
_ASSEGGTAAGAGLDSLHK_.3	ASSEGGTAAGAGLDSLHK	O15143	6.01506e-50	5.39409e-12	2.38833e-30	1.33946e-28	4.67945e-36	2.61741e-33	1.07871e-12	2.35751e-31	0.00101136	0.000358153	109047	104329	110006	127188	111828	103394	105255	109903	92430.5	114029
_ASSEGGTAAGAGLDSLHK_.2	ASSEGGTAAGAGLDSLHK	O15143	1.42795e-36	8.45901e-07	3.03399e-33	1.30114e-12	5.91603e-05	1.25155e-11	4.17469e-40	5.93635e-14	3.50003e-08	7.48928e-10	109047	104329	110006	127188	111828	103394	105255	109903	92430.5	114029
_GRTWKPTLVILR_.4	GRTWKPTLVILR	O15143	1.8824e-29	5.74327e-11	2.3963e-63	6.01333e-35	4.4003e-27	4.5485e-15	1.49611e-20	6.89652e-07	0.000812795	0.00017141	78144.3	92289.4	99699	83167.3	86132	90498.9	128187	102585	97021.9	108380
_GRTWKPTLVILR_.3	GRTWKPTLVILR	O15143	5.28332e-52	5.77648e-14	4.64482e-55	9.20348e-19	1.31491e-28	2.24467e-28	1.15941e-34	1.42915e-38	1.73177e-07	4.31478e-08	78144.3	92289.4	99699	83167.3	86132	90498.9	128187	102585	97021.9	108380
_EVEERPAPTPWGSK_.3	EVEERPAPTPWGSK	O15143	4.44279e-63	1.49664e-18	3.82417e-44	7.42548e-36	2.797e-43	2.44294e-27	3.78401e-36	6.19798e-42	1.86777e-05	5.99327e-06	62292.3	71048.5	62392.7	59056.5	63250.9	60076.2	57782	76798.5	56278.7	61708.6
_EVEERPAPTPWGSK_.2	EVEERPAPTPWGSK	O15143	2.27776e-18	4.00228e-05	0.00857321	4.03964e-07	0.000139167	2.21486e-10	4.18089e-14	1.97916e-06	0.00020364	0.000289519	62292.3	71048.5	62392.7	59056.5	63250.9	60076.2	57782	76798.5	56278.7	61708.6
_VAWVSHDSTVC[+57]LADADK_.3	VAWVSHDSTVCLADADK	O15143	7.7058e-15	0.00017068	2.01594e-10	1.35266e-11	3.61689e-05	1.31348e-12		0.00117871	0.000493407	0.00963259	52265.2	36910.9	22823.3	22246.2	21606.6	24558.7	7531.69	18434.6	24452.9	19890.3
_VAWVSHDSTVC[+57]LADADK_.2	VAWVSHDSTVCLADADK	O15143			5.20536e-13	0.00241752	0.0050178		0.00119909	0.00451408			52265.2	36910.9	22823.3	22246.2	21606.6	24558.7	7531.69	18434.6	24452.9	19890.3
_EHNGQVTGIDWAPESNR_.2	EHNGQVTGIDWAPESNR	O15143	8.01712e-06	0.0004449	3.39945e-05	0.00684004	0.00605887	7.60989e-41	2.54526e-27	0.00867575	5.08018e-06	1.52123e-07	16801.6	16562	15940.6	16896	17769.5	5721.28	12500.9	13117.4	7892.57	8131.74
_EHNGQVTGIDWAPESNR_.3	EHNGQVTGIDWAPESNR	O15143	0.000681622	0.00812537	0.00355292	0.0009977	0.00216365		0.00872553	0.000320474	0.00695563		16801.6	16562	15940.6	16896	17769.5	5721.28	12500.9	13117.4	7892.57	8131.74
_[+42]AYHSFLVEPISC[+57]HAWNK_.3	AYHSFLVEPISCHAWNK	O15143	1.69183e-38	1.04882e-16	7.44957e-49	5.49476e-38	5.59494e-50	1.35705e-41	5.11526e-46	7.8503e-37	1.2321e-07	1.11839e-05	156643	159851	151971	155415	153610	106584	81208	182442	162999	118142
_[+42]AYHSFLVEPISC[+57]HAWN[+1]K_.3	AYHSFLVEPISCHAWNK	O15143						4.02087e-24	2.03146e-19	1.38617e-23	4.14833e-06	0.000494053	156643	159851	151971	155415	153610	106584	81208	182442	162999	118142
_KPIRSTVLSLDWHPNNVLLAAGSC[+57]DFK_.4	KPIRSTVLSLDWHPNNVLLAAGSCDFK	O15143	4.01834e-08	9.96429e-07	1.17852e-20	1.23757e-21	1.06749e-15	1.73002e-12	0.000754115	0.00118883	0.00078874	4.91999e-05	18286.4	13894.9	21936.6	17123	17578.7	10564.2	3459.09	14678.8	10146.4	15943.8
_KPIRSTVLSLDWHPNNVLLAAGSC[+57]DFK_.5	KPIRSTVLSLDWHPNNVLLAAGSCDFK	O15143	3.83591e-06							0.00155603			18286.4	13894.9	21936.6	17123	17578.7	10564.2	3459.09	14678.8	10146.4	15943.8
_KPIRSTVLSLDWHPNNVLLAAGSC[+57]DFK_.3	KPIRSTVLSLDWHPNNVLLAAGSCDFK	O15143						1.30908e-08	0.0019251				18286.4	13894.9	21936.6	17123	17578.7	10564.2	3459.09	14678.8	10146.4	15943.8
_NSVSQISVLSGGK_.2	NSVSQISVLSGGK	O15143	3.53532e-92	2.64284e-19	4.11824e-62	2.65944e-41	2.06701e-52	2.05801e-21	1.78324e-27	1.46314e-12	2.58918e-06	1.64558e-06	200603	204614	197325	202451	179511	194137	244702	186062	231542	252323
_DDDDVVIGK_.2	DDDDVVIGK	O15144	7.48916e-36	6.76723e-10	9.01016e-41	6.0262e-26	1.31681e-17	2.11627e-32	1.50301e-24	5.58621e-17	4.44656e-06	5.81075e-05	62654.4	60326.3	60338.8	60228.9	64341.9	61177.6	64340.7	63856.6	63273.6	48802.8
_RASHTAPQVLFSHREPPLELK_.5	RASHTAPQVLFSHREPPLELK	O15144	0.00358195	0.000195089	1.02203e-07	0.000549467	3.20445e-08	1.62955e-14	6.42351e-09	1.23497e-22	6.81938e-08	0.000263073	48827.9	52560.2	64980.9	59495.1	51795.2	58118	59875.1	53153.4	52634.8	58139.2
_RASHTAPQ[+1]VLFSHREPPLELK_.5	RASHTAPQVLFSHREPPLELK	O15144	0.00151718	0.000107462		0.00330934	0.00297444	0.00262267	0.000174801	0.000218805	0.00107741	0.000202945	48827.9	52560.2	64980.9	59495.1	51795.2	58118	59875.1	53153.4	52634.8	58139.2
_RASHTAPQVLFSHREPPLELK_.4	RASHTAPQVLFSHREPPLELK	O15144		0.000216777	1.01492e-08	0.00185512	0.00093069	9.03565e-10	5.50687e-11	1.08742e-07	0.000571519	0.000410436	48827.9	52560.2	64980.9	59495.1	51795.2	58118	59875.1	53153.4	52634.8	58139.2
_RASHTAPQVLFSHREPPLELK_.3	RASHTAPQVLFSHREPPLELK	O15144	0.000914453							0.00174031	0.00146377		48827.9	52560.2	64980.9	59495.1	51795.2	58118	59875.1	53153.4	52634.8	58139.2
_DNTINLIHTFRDYLHYHIK_.4	DNTINLIHTFRDYLHYHIK	O15144	2.46664e-41	9.23139e-10	3.47307e-31	1.94761e-19	2.56006e-31	5.17437e-26	1.22502e-09	1.80809e-38	1.28651e-08	3.38872e-07	166676	117516	161983	9892.81	10278.3	25795.9	8900.46	14040.1	12594.5	11246.5
_DNTINLIHTFRDYLHYHIK_.5	DNTINLIHTFRDYLHYHIK	O15144	7.81511e-52	3.11112e-09	2.11584e-27	5.61327e-39	2.54102e-28	4.39474e-31	1.82563e-33	1.6658e-12	2.49474e-08	4.06923e-05	166676	117516	161983	9892.81	10278.3	25795.9	8900.46	14040.1	12594.5	11246.5
_DNTINLIHTFRDYLHYHIK_.3	DNTINLIHTFRDYLHYHIK	O15144	0.00245805	0.00546642	9.04604e-06			0.00628378					166676	117516	161983	9892.81	10278.3	25795.9	8900.46	14040.1	12594.5	11246.5
_ELQAHGADELLK_.3	ELQAHGADELLK	O15144	5.81217e-40	1.75592e-07	2.55438e-15	2.14062e-25	3.0883e-15	2.89036e-12	1.72238e-14	7.169e-23	4.85192e-05	1.32852e-05	78159	76206.6	78562.6	69562.4	71753.4	74102.9	59527.6	55233.8	78924.8	62385.7
_ELQAHGADELLK_.2	ELQAHGADELLK	O15144	2.30563e-14	0.000255125	1.35577e-09	1.00124e-09	4.58473e-08	3.2557e-06	0.00247289	0.00446644	0.000592104	0.000127519	78159	76206.6	78562.6	69562.4	71753.4	74102.9	59527.6	55233.8	78924.8	62385.7
_ELQ[+1]AHGADELLK_.2	ELQAHGADELLK	O15144							0.00136137	0.00447691		0.00296612	78159	76206.6	78562.6	69562.4	71753.4	74102.9	59527.6	55233.8	78924.8	62385.7
_VMVSISLK_.2	VMVSISLK	O15144	0.000207265	0.000182141	2.38641e-15	1.91716e-20	0.00033274	2.32769e-24	2.11567e-16	2.73939e-07	0.000363218	0.000110441	122222	126168	142853	142062	129931	177419	179672	145933	103760	109058
_VM[+16]VSISLK_.2	VMVSISLK	O15144									0.000594083	0.000708995	122222	126168	142853	142062	129931	177419	179672	145933	103760	109058
_MILLEVNNR_.2	MILLEVNNR	O15144	9.71504e-21	3.09834e-08	4.40403e-33	1.89799e-18	3.28749e-18	1.1264e-23	1.63007e-24	2.1309e-07	7.17087e-07	1.91074e-07	232719	249499	251733	250338	243014	184406	195175	211624	229349	225072
_VFMQEFK_.2	VFMQEFK	O15144	1.47382e-54	1.30629e-12	7.00274e-58	2.15295e-36	9.06052e-49	5.96418e-35	2.58416e-39	2.44079e-37	3.55433e-09	3.24016e-05	196029	219041	222419	204161	195963	175718	215494	222637	209098	160904
_YFQFQEEGK_.2	YFQFQEEGK	O15144	1.45507e-06	0.000102056	2.3223e-11	1.08344e-17	8.08714e-27	2.56232e-11	1.82179e-16	5.19743e-07	4.15191e-07	0.000109305	118779	117304	127049	105876	104584	88543.8	140503	89940.1	112449	102303
_YFQ[+1]FQEEGK_.2	YFQFQEEGK	O15144						0.00756577	5.01567e-05		0.000706244	0.00763931	118779	117304	127049	105876	104584	88543.8	140503	89940.1	112449	102303
_YFQFQ[+1]EEGK_.2	YFQFQEEGK	O15144						0.00761729					118779	117304	127049	105876	104584	88543.8	140503	89940.1	112449	102303
_RNC[+57]FASVFEK_.2	RNCFASVFEK	O15144	8.64334e-49	4.41452e-07	4.79116e-30	5.98286e-23	2.9572e-29	5.29193e-07	2.94232e-13	1.43998e-14	4.96068e-05	0.000414012	79936	77589.5	75713	76629.5	80256.6	69804.9	90543.7	89195.9	72034.5	66654.2
_RNC[+57]FASVFEK_.3	RNCFASVFEK	O15144	7.47777e-24	0.000464684	1.40521e-06	5.29983e-14	0.0037685	1.25474e-13	8.16592e-08	0.000968333	0.000399865	0.000419992	79936	77589.5	75713	76629.5	80256.6	69804.9	90543.7	89195.9	72034.5	66654.2
_DRVTVVFSTVFK_.3	DRVTVVFSTVFK	O15144	2.90927e-27	0.000223767	1.33763e-22	0.00114838	2.79802e-17	0.00123578	0.000335571	1.70341e-09	3.03199e-05	9.94201e-05	16670.8	12709.9	16137.7	15479.5	13839.8	16778.7	15864.6	17658.8	17354.2	22417.9
_DSIVHQAGMLK_.3	DSIVHQAGMLK	O15144	3.969e-45	1.92124e-10	1.01869e-48	3.26706e-23	3.55589e-18	1.40562e-20	1.16521e-12	4.63474e-15	0.000499551	2.09139e-06	92743.4	101385	98913.8	101876	96786	96195.5	104088	94735.7	70102.3	85152.3
_DSIVHQAGMLK_.2	DSIVHQAGMLK	O15144	1.60515e-58	1.08648e-10	2.57531e-37	6.38753e-34	4.68279e-33	6.67652e-23	1.94294e-22	2.90361e-15	5.42683e-05	6.25006e-05	92743.4	101385	98913.8	101876	96786	96195.5	104088	94735.7	70102.3	85152.3
_FENAAAGNKPEAVEVTFADFDGVLYHISNPNGDK_.4	FENAAAGNKPEAVEVTFADFDGVLYHISNPNGDK	O15144	5.32591e-95	5.45815e-21	5.68287e-76	1.7591e-61	4.38099e-52	1.6839e-06	5.11792e-05	0.000822773	0.000865338	0.000261129	13425.4	11380.5	12379.5	11549.4	9493.64	40324.8	41502.1	41107.4	119099	30067.3
_FENAAAGNKPEAVEVTFADFDGVLYHISNPN[+1]GDK_.4	FENAAAGNKPEAVEVTFADFDGVLYHISNPNGDK	O15144			0.00933376								13425.4	11380.5	12379.5	11549.4	9493.64	40324.8	41502.1	41107.4	119099	30067.3
_WWTC[+57]FVK_.2	WWTCFVK	O15145	8.31946e-83	3.03439e-05	4.27825e-48	1.06258e-24	5.72763e-48	2.07342e-24	7.06185e-24	2.06648e-11	3.57526e-06	6.78933e-06	69097	72634.9	70050	70000.8	72428	122237	124504	93426.4	94573.3	103396
_DTDIVDEAIYYFK_.2	DTDIVDEAIYYFK	O15145	4.80594e-86	1.20623e-23	1.07789e-68	7.83329e-42	4.30142e-52	3.6832e-42	1.3254e-34	2.24647e-35	2.27925e-05	2.05347e-08	31083.6	36821.4	33188.2	42735.8	38736.9	58757.2	40100.2	47627.6	19237.8	46688
_DTDIVDEAIYYFK_.3	DTDIVDEAIYYFK	O15145	2.23995e-83	1.06681e-18	8.4737e-90	2.50489e-65	3.88035e-06	1.20668e-43	6.65873e-43	1.24446e-31	5.79546e-10		31083.6	36821.4	33188.2	42735.8	38736.9	58757.2	40100.2	47627.6	19237.8	46688
_VFDPQNDKPSK_.3	VFDPQNDKPSK	O15145	3.88506e-36	0.000275122	1.65427e-20	3.39358e-26	1.27901e-23	0.00528507	1.42588e-26	1.25526e-07	0.000186379	1.76591e-05	21254.8	34092.8	36900.1	32940.5	36190.4	21375.4	21942.8	18467.6	21055.4	25761.2
_VFDPQNDKPSK_.2	VFDPQNDKPSK	O15145	5.85603e-16					7.38458e-31	1.60627e-20	2.57638e-05	2.76689e-09	1.52853e-07	21254.8	34092.8	36900.1	32940.5	36190.4	21375.4	21942.8	18467.6	21055.4	25761.2
_LIGNMALLPIR_.2	LIGNMALLPIR	O15145	1.32366e-98	8.79552e-24	2.77987e-93	1.20426e-62	3.85317e-72	8.23673e-51	5.58122e-62	6.17391e-61	6.6309e-10	1.7475e-10	246754	259666	231434	246638	236851	165651	137423	93223.7	87074	272375
_LIGNM[+16]ALLPIR_.2	LIGNMALLPIR	O15145						3.47272e-06	0.00185925	0.00018997	0.000215488		246754	259666	231434	246638	236851	165651	137423	93223.7	87074	272375
_LIGN[+1]M[+16]ALLPIR_.2	LIGNMALLPIR	O15145								0.00399349	0.00920615		246754	259666	231434	246638	236851	165651	137423	93223.7	87074	272375
_LIGNMALLPIRSQFK_.3	LIGNMALLPIRSQFK	O15145	2.07336e-94	3.74754e-17	2.31252e-70	1.84466e-42	1.19643e-60	3.37662e-39	4.43648e-51	1.52279e-50	5.46623e-11	1.34231e-10	210671	141131	125711	120865	224742	123114	90258.9	208738	105957	82993.1
_LIGNMALLPIRSQFK_.2	LIGNMALLPIRSQFK	O15145		1.45545e-06	0.000150046	7.24927e-10		2.6267e-40	3.73049e-24	2.30165e-12	5.90097e-06	0.000233346	210671	141131	125711	120865	224742	123114	90258.9	208738	105957	82993.1
_LIGNM[+16]ALLPIRSQFK_.3	LIGNMALLPIRSQFK	O15145							0.00899487		1.73848e-05	0.0032989	210671	141131	125711	120865	224742	123114	90258.9	208738	105957	82993.1
_PAYHSSLMDPDTK_.3	PAYHSSLMDPDTK	O15145	7.87947e-27	2.88551e-07	3.23679e-12	1.67759e-09	2.89768e-10	0.00245165	0.00110328	0.00361187	0.00104484	0.00210505	79597.7	81368.9	91347.8	73726.2	84619.1	80551.1	90467	89828.7	86441.7	73991.9
_PAYHSSLMDPDTK_.2	PAYHSSLMDPDTK	O15145	3.403e-45	4.31581e-20	7.76122e-49	1.97357e-09	1.1477e-46	4.16345e-26	1.82935e-28	6.86601e-15	3.13653e-06	9.87775e-08	79597.7	81368.9	91347.8	73726.2	84619.1	80551.1	90467	89828.7	86441.7	73991.9
_SLSIEIGHEVK_.2	SLSIEIGHEVK	O15155	6.09217e-13	0.0027928	0.00288103	0.000893423	0.00540238	0.00383743	0.00109706	0.000121092	0.00144097	0.00320052	53257.7	57561.1	56788.2	55524.1	60990.3	58636.2	45648.1	51692.4	37187.7	54502.3
_SLSIEIGHEVK_.3	SLSIEIGHEVK	O15155	2.89371e-05	0.000181554	2.2526e-06	5.00386e-10	2.33262e-07		0.00169926	0.00116161	0.000383002	7.89689e-06	53257.7	57561.1	56788.2	55524.1	60990.3	58636.2	45648.1	51692.4	37187.7	54502.3
_FSPVATASYR_.2	FSPVATASYR	O15160	8.1561e-50	4.37376e-08	2.20674e-36	3.31991e-15	3.29149e-24	1.11047e-25	3.57712e-33	2.66721e-27	2.28405e-08	8.23727e-06	100060	131242	120251	105786	118302	140890	184093	159127	160299	152285
_DSSDPNELYVNHK_.2	DSSDPNELYVNHK	O15160	2.43364e-32	6.17913e-05		0.00514436	0.00345388	1.48984e-14	9.66777e-26	0.00141016	0.0015092	3.9161e-05	119749	9212.68	242144	125853	123897	11562.1	18830.6	13617.2	11552.1	11369.8
_DSSDPNELYVNHK_.3	DSSDPNELYVNHK	O15160	0.000869709		0.00284152	0.00116403	0.00628678						119749	9212.68	242144	125853	123897	11562.1	18830.6	13617.2	11552.1	11369.8
_ILLAEVPTMAVEK_.2	ILLAEVPTMAVEK	O15160	2.58293e-30	1.68973e-12	1.33217e-30	4.836e-21	1.37031e-27	2.28408e-12	3.69679e-13	2.26562e-25	0.000101934	5.60188e-07	154871	166131	145791	156336	158571	115487	158015	135864	121885	174030
_FYGPAGPYGIFAGR_.2	FYGPAGPYGIFAGR	O15173	2.33118e-18	0.000360129	5.16508e-13	6.1598e-24	5.01766e-21	2.88039e-21	3.47754e-32	7.86139e-22	4.30376e-06	1.10935e-05	228079	170533	173695	137508	151146	120320	136944	130935	122210	129192
_ILLAVNGK_.2	ILLAVNGK	O15173	2.14574e-22	1.12103e-06	2.57083e-29	1.7562e-15	6.52201e-17	1.28556e-11	7.47572e-10	8.90169e-05	0.000531007	1.96627e-06	130900	137956	134217	138652	129562	163717	122424	150740	128673	154769
_FYGPAGPYGIFAGRDASR_.3	FYGPAGPYGIFAGRDASR	O15173	8.12003e-22	5.66585e-08	2.54155e-25	2.48105e-27	7.14081e-28	5.39241e-12	1.00344e-23	1.74877e-17	4.29394e-05	2.22733e-05	161429	170488	177797	168937	155323	123787	174358	186184	190126	179647
_LLGPVLVK_.2	LLGPVLVK	O15212	1.42487e-20	3.84443e-09	5.91177e-18	9.8293e-13	2.46959e-18	3.06871e-09	1.55878e-10	9.85185e-18	1.56706e-06	0.000253291	494308	598251	563268	524578	552780	549195	481569	535177	610396	582780
_RLDYITAEIK_.3	RLDYITAEIK	O15212	6.04066e-43	2.67407e-09	8.64551e-43	1.11981e-26	5.41151e-23	4.31553e-28	1.00838e-07	1.44164e-20	0.00223274	1.0752e-06	232565	227893	243028	222946	231851	205584	182145	270794	217605	240514
_RLDYITAEIK_.2	RLDYITAEIK	O15212	8.44711e-46	5.30366e-14	5.40503e-42	8.82396e-22	5.50062e-30	9.51946e-10	2.1496e-18	1.01952e-24	0.000216083	3.9577e-08	232565	227893	243028	222946	231851	205584	182145	270794	217605	240514
_EELALLDGSNVVFK_.2	EELALLDGSNVVFK	O15212	6.48964e-32	0.000257636	1.26106e-11	5.50394e-09	8.17261e-09	5.65851e-27	2.02399e-26	6.53608e-27	3.59132e-09	1.38599e-08	237008	249763	149137	237005	238731	168901	298037	174231	220784	226896
_EELALLDGSN[+1]VVFK_.2	EELALLDGSNVVFK	O15212	5.16098e-13	4.56973e-06	5.33316e-16	1.77207e-10	6.86051e-14	0.00334056	3.28973e-05	0.00308803	0.0015913	0.00125458	237008	249763	149137	237005	238731	168901	298037	174231	220784	226896
_EELALLDGSNVVFK_.3	EELALLDGSNVVFK	O15212			0.0073339			2.97653e-16		7.20546e-07	0.000667712	0.000303222	237008	249763	149137	237005	238731	168901	298037	174231	220784	226896
_RYESQLRDLER_.3	RYESQLRDLER	O15212	3.7793e-48	6.31372e-23	2.75047e-51	1.04179e-44	4.31803e-44	3.93274e-17	6.92274e-14	4.16347e-22	2.12651e-05	0.000184173	401551	61009.1	411350	395405	351515	341799	399546	389442	425625	348365
_RYESQLRDLER_.4	RYESQLRDLER	O15212	0.00159761		0.000897375	0.00090717	0.00717368	2.16043e-11	1.50483e-09	0.000116946	0.000663773	0.000369092	401551	61009.1	411350	395405	351515	341799	399546	389442	425625	348365
_LEAQLTENNIVK_.2	LEAQLTENNIVK	O15212	1.32366e-25	3.39567e-06	1.79695e-20	4.71514e-19	0.00029537	7.18292e-29	2.14599e-31	1.57884e-14	4.98093e-08	1.04666e-08	346486	360566	275318	356680	365673	375300	235510	307494	397650	222826
_LEAQ[+1]LTENNIVK_.2	LEAQLTENNIVK	O15212			0.00772397			3.03327e-08	3.62043e-12	0.00147944	0.000177094	3.85613e-05	346486	360566	275318	356680	365673	375300	235510	307494	397650	222826
_TNPEYIYAPLK_.2	TNPEYIYAPLK	O15226	1.17832e-08	2.47263e-06	9.48599e-26	6.96237e-13	9.44882e-13	1.90192e-26	9.43746e-26	3.78378e-32	8.26074e-07	4.81207e-08	33083.7	64080.6	50868.7	41093.7	45836.8	62071.7	58121.5	72155.6	48664.4	69277
_HWTNFVITENANDAIGILNNSASFNK_.3	HWTNFVITENANDAIGILNNSASFNK	O15226	4.42779e-28	0.00584141	4.76925e-23	0.000757565	5.86503e-13	3.45737e-34	1.75376e-33	2.77461e-40	2.8343e-08	1.25696e-07	20918.2	20046.4	15819.2	21261.6	18397.7	14796.2	17245.1	14590.9	13745.1	21620.2
_NLSNPEMTSGSDK_.2	NLSNPEMTSGSDK	O15226	1.92376e-37	8.94603e-09	0.00944927	1.42798e-21	2.50838e-17	9.44764e-20	7.88643e-06	3.76501e-06	0.000655722	0.00992166	18592.5	18623.5	12497.3	18776.6	14358.2	20969.8	19921.1	16689	18912.6	18652.1
_VILESEVIAEAVGVK_.2	VILESEVIAEAVGVK	O15226	2.11715e-06	2.45741e-05	9.83423e-24	2.7464e-15	1.97503e-19	6.94719e-06	6.91291e-05	0.00109838	0.000610683	0.00465178	15408.6	16897.9	10623.1	16795.4	17185.9	8148.64	15025.6	9326.38	15498.7	11161.7
_VILESEVIAEAVGVK_.3	VILESEVIAEAVGVK	O15226			1.12385e-25			0.00168364					15408.6	16897.9	10623.1	16795.4	17185.9	8148.64	15025.6	9326.38	15498.7	11161.7
_FEPVHFVASSSK_.2	FEPVHFVASSSK	O15226	0.00065734	0.00055448	1.45316e-06	0.00118842	0.00848131	1.91258e-18	2.06881e-07	9.37077e-06	0.000778703	0.00137303	51693.6	54099.3	68983.7	50543.8	50504.1	54660.2	43615.6	51073.1	37863.2	41300
_FEPVHFVASSSK_.3	FEPVHFVASSSK	O15226										0.00932234	51693.6	54099.3	68983.7	50543.8	50504.1	54660.2	43615.6	51073.1	37863.2	41300
_MTVEYVYER_.2	MTVEYVYER	O15226	3.06454e-07	9.43332e-05	3.62523e-05	0.00145959	0.000198226	1.97339e-09	9.90081e-05	2.38785e-06	0.000513738	0.000396242	107413	101695	102092	95048.9	100260	119141	119759	115303	145274	72730.4
_YEMMPNRTWR_.3	YEMMPNRTWR	O15226	1.65584e-07	0.000139553	5.13365e-13	4.73843e-13	2.16866e-19	3.34529e-07	0.0022004	0.0046436	0.000443643	0.00119031	40705.1	45596.2	43213	40209.8	40494.8	44133.7	28550.3	44936.7	43173.6	41815.2
_EVNEQTHFASMPR_.3	EVNEQTHFASMPR	O15226	0.0060126	0.000289647	9.40176e-08	2.0654e-22	0.00790818	1.12774e-12	0.00427101	0.00170034	0.00043912		18732.5	30243.3	19968.7	21523.9	22126.9	18755	15211.8	14613.2	24537.1	22813
_EVNEQTHFASMPR_.2	EVNEQTHFASMPR	O15226	9.60759e-20		0.000411207	0.00172207	0.00116449	3.73519e-10	1.0687e-13	2.97056e-05		0.000785418	18732.5	30243.3	19968.7	21523.9	22126.9	18755	15211.8	14613.2	24537.1	22813
_[-17]QEGQVGHYELVMPQAN_.2	QEGQVGHYELVMPQAN	O15226	0.00156206	2.4682e-06	2.29208e-05	0.00237575	5.28207e-05	4.28949e-25	1.18985e-21	1.50619e-21	4.5547e-05	9.35991e-05	38173.4	24923.1	28151.6	32989	32115.3	34104.7	38324.4	43016.4	38890.5	51453.7
_[-17]QEGQVGHYELVMPQAN[+1]_.2	QEGQVGHYELVMPQAN	O15226						0.00109677	0.00156906		0.00487623		38173.4	24923.1	28151.6	32989	32115.3	34104.7	38324.4	43016.4	38890.5	51453.7
_[-17]QEGQVGHYELVM[+16]PQAN_.2	QEGQVGHYELVMPQAN	O15226		0.00152634									38173.4	24923.1	28151.6	32989	32115.3	34104.7	38324.4	43016.4	38890.5	51453.7
_EEAASEPPAAAPDAAPPPPDRPIEK_.3	EEAASEPPAAAPDAAPPPPDRPIEK	O15234	4.05056e-06	7.64065e-08	4.24901e-35	1.38614e-25	2.38092e-22	2.01587e-30	2.85287e-38	9.43007e-39	5.02587e-08	1.74141e-06	22463.3	14155.9	12116.1	20027.1	24547.4	27425.5	26759.7	26920.9	27584.2	26155.3
_LGPTEGRPQLK_.3	LGPTEGRPQLK	O15235	1.04486e-09	3.03339e-08	1.25534e-12	1.59272e-13	0.000134157	1.25064e-11	0.000784158	0.000489743	0.00194966	0.00282111	34064.9	27970.9	32517.4	32269.3	39664.3	29333.2	21748.2	24191.4	21629.6	18996
_LGPTEGRPQLK_.2	LGPTEGRPQLK	O15235										0.00851853	34064.9	27970.9	32517.4	32269.3	39664.3	29333.2	21748.2	24191.4	21629.6	18996
_YRYIPFTHGK_.3	YRYIPFTHGK	O15258	4.85579e-09	2.42518e-05	3.29059e-15	4.84998e-07	8.59271e-34	4.40986e-12	1.9415e-22	1.76136e-07	2.02467e-05	8.78133e-05	98107.6	93800.8	103784	103339	113873	77864.2	45950.7	79753.2	68980.4	78930.3
_YRYIPFTHGK_.2	YRYIPFTHGK	O15258							0.00290197				98107.6	93800.8	103784	103339	113873	77864.2	45950.7	79753.2	68980.4	78930.3
_SMFAGVPTMR_.2	SMFAGVPTMR	O15260	5.14289e-42	1.35697e-08	1.03927e-32	2.45042e-17	2.94207e-31	3.9474e-36	1.68708e-35	1.05311e-38	5.35128e-08	3.23649e-07	241430	238641	265266	241608	242288	257947	208852	144297	283410	368504
_SM[+16]FAGVPTMR_.2	SMFAGVPTMR	O15260								0.00811742			241430	238641	265266	241608	242288	257947	208852	144297	283410	368504
_SMFAGVPTMRESSPK_.3	SMFAGVPTMRESSPK	O15260	9.57492e-58	4.17171e-14	1.12152e-52	3.50533e-20	1.94139e-35	1.38349e-23	3.06995e-19	7.89533e-32	5.99905e-09	4.34377e-08	85801.6	90449.2	88618.7	80461	84388.6	87088.3	92878.9	93092.4	84874.8	113134
_SMFAGVPTMRESSPK_.2	SMFAGVPTMRESSPK	O15260	2.02659e-09	0.00738687	3.45813e-07	0.0017723	0.000124282	3.45138e-23	4.01636e-21	2.04715e-25	0.000166652	0.00298859	85801.6	90449.2	88618.7	80461	84388.6	87088.3	92878.9	93092.4	84874.8	113134
_ALQGISGLK_.2	ALQGISGLK	O15269	1.39826e-10	0.00368411	9.22666e-08	0.00192835	0.00315788	4.27964e-13	1.51704e-13	0.000690238	5.33854e-07	2.92912e-05	127485	114665	132267	112894	130048	65810.6	71631.9	81878.7	73857.2	84173.2
_NRQEYEDIAVK_.2	NRQEYEDIAVK	O15294	9.1983e-45	2.46767e-07	7.15793e-33	3.08899e-42	3.35008e-20	0.00831296		0.000433905		0.00541629	13115.1	17916.3	25697.4	14959.9	24650.4	24755.8	34691	16525.4	33367.2	24797.7
_NRQEYEDIAVK_.3	NRQEYEDIAVK	O15294			0.00832882		0.0039344		6.29432e-31		0.000250196	0.00544542	13115.1	17916.3	25697.4	14959.9	24650.4	24755.8	34691	16525.4	33367.2	24797.7
_LVSIVADQLEK_.2	LVSIVADQLEK	O15294	1.07423e-09	0.00012311	1.36976e-11	0.000828914	1.13887e-17	1.76107e-11	1.15911e-07	0.00122569	0.00131877	0.000151253	93198.6	87570.7	90396.7	91104.6	92718	105139	94283.3	90735.7	77331.8	82686.5
_RVPNSVLWLLR_.3	RVPNSVLWLLR	O15294	1.39654e-15	3.43267e-10	4.47757e-32	6.35311e-20	3.38664e-14	2.83296e-18	6.97573e-32	4.25852e-31	5.64366e-07	7.99182e-10	37421.1	33132.6	36788.5	35184.3	36291.5	47142.4	41568.4	31635.3	70486.4	26431.7
_ALEVFPEFAAAHSNLASVLQQQGK_.3	ALEVFPEFAAAHSNLASVLQQQGK	O15294	6.30622e-77	7.69856e-09	1.94391e-59	1.05651e-34	1.31774e-20	5.08498e-24	1.67431e-24	0.00098913	1.4364e-08	0.000268967	47050.4	50042.5	58005.4	56176.3	49908.4	30091.5	30374.7	26325.5	42676.4	25411.8
_ALEVFPEFAAAHSNLASVLQQQ[+1]GK_.3	ALEVFPEFAAAHSNLASVLQQQGK	O15294	0.000462755					0.00252329	0.000150161	0.0089816	0.000326819	0.00972069	47050.4	50042.5	58005.4	56176.3	49908.4	30091.5	30374.7	26325.5	42676.4	25411.8
_LAYMPHTFFIGDHANMFPHLK_.5	LAYMPHTFFIGDHANMFPHLK	O15294	1.601e-14	0.00510168		0.000630584	0.00667864	0.000243309	1.82188e-09	0.0033749		6.92325e-05	15904.3	12906.9	28420.6	14649.3	7492	14358.3	22292.3	19457	29625.9	17242.1
_LAYMPHTFFIGDHANMFPHLK_.4	LAYMPHTFFIGDHANMFPHLK	O15294	0.00313074		2.92539e-12	0.00101031			0.000478483	0.00680496	0.000833986	0.00745726	15904.3	12906.9	28420.6	14649.3	7492	14358.3	22292.3	19457	29625.9	17242.1
_LAYMPHTFFIGDHANMFPHLK_.3	LAYMPHTFFIGDHANMFPHLK	O15294		0.00294001		0.00545807				0.00371294			15904.3	12906.9	28420.6	14649.3	7492	14358.3	22292.3	19457	29625.9	17242.1
_IGVVGGSDFEK_.2	IGVVGGSDFEK	O15305	3.36064e-27	3.30166e-06	4.03905e-09	3.06246e-06	2.3374e-13	2.0584e-14	3.55647e-20	7.9717e-13	0.00076718	6.86335e-05	215755	259198	237941	216774	247272	182726	172037	173827	184938	167077
_TIYFFGDK_.2	TIYFFGDK	O15305	4.27198e-53	9.09731e-17	4.45597e-53	1.31017e-39	1.08489e-37	7.43321e-14	3.70667e-13	1.72908e-05	0.000717985	0.000342493	130726	160702	143023	127450	137595	145459	132068	156295	150684	175575
_IEFYELDK_.2	IEFYELDK	O15305	3.31103e-06	9.08331e-06	3.24061e-07	0.00214936	6.92162e-10	5.79846e-05	3.59151e-10	1.75436e-06	0.000392927	0.00044087	54040.4	61657.7	56454.4	61694.3	59898.1	50142.6	50397.5	57421	52776.5	58939.2
_VQEQLGNDVVEK_.2	VQEQLGNDVVEK	O15305	1.1695e-64	5.01066e-18	5.44633e-73	1.5153e-51	8.7859e-51	7.84532e-37	1.72587e-24	3.94703e-33	4.97911e-08	2.46169e-05	53764.9	60987.3	49916.1	49997.7	52551.6	65050	52705.1	77849.9	46454.1	47487.9
_VQEQ[+1]LGNDVVEK_.2	VQEQLGNDVVEK	O15305						1.51367e-23	4.44604e-07	6.46937e-06	0.000710719	0.00119601	53764.9	60987.3	49916.1	49997.7	52551.6	65050	52705.1	77849.9	46454.1	47487.9
_TMGYSVTAPEDTR_.2	TMGYSVTAPEDTR	O15305	0.00462575	0.000195528	0.00819209	0.000812782	7.12451e-05	5.94803e-14	4.53307e-06	5.71647e-16	5.01513e-05	2.07555e-06	42981.8	30142.1	33232.3	36910.2	30950.2	47606.9	36051.6	42655.5	38604	36411.4
_EMDDFLQK_.2	EMDDFLQK	O15305	3.45955e-21	8.19234e-08	4.68555e-30	1.89364e-09	4.80737e-07	2.10851e-21	1.01103e-19	8.90782e-18	0.000313177	2.67325e-05	21414	21031.7	16425.3	20050.3	21365.7	31581.2	26933	25555.8	30698.4	20137.3
_FLAREASSLK_.3	FLAREASSLK	O15315	1.21818e-09	0.000291952	2.52669e-57	0.00034603	8.14981e-17	9.95766e-06	0.00412881	0.00797209	0.00377972	0.00454807	345347	427555	406280	347202	378091	380326	267031	278861	321412	257025
_STNPGISIGDVAK_.2	STNPGISIGDVAK	O15347	2.89339e-79	3.4624e-14	2.97997e-79	1.15956e-32	6.79191e-63	3.70484e-38	8.50891e-42	1.08405e-42	5.72662e-10	2.46862e-10	527902	510936	492188	530118	477562	574068	371636	437447	567596	382393
_M[+16]SAYAFFVQTC[+57]R_.2	MSAYAFFVQTCR	O15347	8.07335e-63	1.74507e-16	2.70651e-58	3.51717e-53	2.73073e-30	2.39248e-29	4.56306e-15	1.70123e-19	7.32862e-05	0.000151377	106134	110737	98463.6	108796	100535	95982.8	80691.6	71903.2	67228.2	99111.1
_MSAYAFFVQTC[+57]R_.2	MSAYAFFVQTCR	O15347	0.00280472	0.00210552	3.04814e-08	1.01324e-08	0.00329179		3.80696e-05	0.00117533	0.000416275	0.0063431	106134	110737	98463.6	108796	100535	95982.8	80691.6	71903.2	67228.2	99111.1
_KNPEVPVNFAEFSK_.2	KNPEVPVNFAEFSK	O15347	5.84697e-09	0.000889719	1.70976e-08	1.02288e-06	3.58349e-06	3.48336e-10	8.30867e-08	5.66068e-07	0.000282262	0.000403322	190911	175416	171364	178015	182566	163415	158908	198891	172192	182080
_KNPEVPVNFAEFSK_.3	KNPEVPVNFAEFSK	O15347	1.6871e-17	1.57457e-08	2.04527e-37	1.18573e-13	3.76957e-14	6.09758e-10	1.03509e-06	2.89911e-11	0.00048155	3.82985e-05	190911	175416	171364	178015	182566	163415	158908	198891	172192	182080
_KN[+1]PEVPVNFAEFSK_.3	KNPEVPVNFAEFSK	O15347	0.00271963	0.0058545	1.81249e-06	0.00466268		6.16236e-05	0.00211759	6.80012e-06	0.00165073	0.000312059	190911	175416	171364	178015	182566	163415	158908	198891	172192	182080
_KN[+1]PEVPVNFAEFSK_.2	KNPEVPVNFAEFSK	O15347	0.00237288	0.0037902	0.00649825	0.004125	0.00482667	2.44078e-08	1.45476e-11	1.81825e-06	0.000655745		190911	175416	171364	178015	182566	163415	158908	198891	172192	182080
_KNPEVPVN[+1]FAEFSK_.3	KNPEVPVNFAEFSK	O15347	0.00253288					7.17237e-06	2.93574e-07	5.91837e-12	0.000317663	7.31202e-05	190911	175416	171364	178015	182566	163415	158908	198891	172192	182080
_M[+16]SAYAFFVQTC[+57]REEHK_.4	MSAYAFFVQTCREEHK	O15347	5.93636e-80	2.93493e-15	2.09607e-68	3.27948e-51	6.50392e-53	9.65774e-36	6.2519e-34	1.48298e-25	3.48695e-09	4.76427e-06	332897	324153	340831	341423	330648	310487	377201	339662	299332	400875
_M[+16]SAYAFFVQTC[+57]REEHK_.3	MSAYAFFVQTCREEHK	O15347	6.22866e-71	1.76904e-20	4.21113e-67	1.33058e-52	7.61399e-47	1.36755e-24	1.25284e-31	8.78627e-26	3.21691e-07	3.23773e-07	332897	324153	340831	341423	330648	310487	377201	339662	299332	400875
_M[+16]SAYAFFVQTC[+57]REEHK_.2	MSAYAFFVQTCREEHK	O15347	1.68357e-87	6.28977e-19	1.16057e-88	7.84084e-59	2.26709e-80	3.89568e-29	1.07619e-28	4.27727e-17	7.59616e-08	6.61686e-06	332897	324153	340831	341423	330648	310487	377201	339662	299332	400875
_MSAYAFFVQTC[+57]REEHK_.4	MSAYAFFVQTCREEHK	O15347	8.68947e-38	0.000130535	5.14589e-39	5.42811e-21	3.9867e-30	0.00342191	7.54213e-05	9.7697e-20	0.000103832	2.23062e-05	332897	324153	340831	341423	330648	310487	377201	339662	299332	400875
_MSAYAFFVQTC[+57]REEHK_.3	MSAYAFFVQTCREEHK	O15347	3.30687e-08	1.65575e-05	1.0618e-17	2.20301e-09	1.15595e-12	0.000165005	0.00130471			0.00733141	332897	324153	340831	341423	330648	310487	377201	339662	299332	400875
_MSAYAFFVQTC[+57]REEHK_.2	MSAYAFFVQTCREEHK	O15347				0.00197835		4.49892e-09	1.35842e-05		8.78424e-05	2.86265e-05	332897	324153	340831	341423	330648	310487	377201	339662	299332	400875
_RPPSGFFLFC[+57]SEFRPK_.3	RPPSGFFLFCSEFRPK	O15347	5.65456e-72	6.99666e-13	2.09634e-54	9.13089e-43	1.11166e-43	1.2973e-51	1.53836e-43	3.56472e-50	1.11538e-07	8.29946e-08	172202	159078	189439	174699	178016	161829	183409	182034	155285	165017
_RPPSGFFLFC[+57]SEFRPK_.4	RPPSGFFLFCSEFRPK	O15347	3.12465e-79	2.50946e-20	3.51412e-71	5.75115e-44	1.10274e-54	2.62922e-41	2.78028e-36	4.7864e-48	1.40105e-05	9.66518e-09	172202	159078	189439	174699	178016	161829	183409	182034	155285	165017
_LGEMWNNLNDSEK_.2	LGEMWNNLNDSEK	O15347	3.94225e-91	1.96588e-18	4.38541e-83	4.82836e-60	9.40316e-75	3.82509e-30	5.14966e-27	2.24457e-31	4.77525e-09	7.8164e-09	393143	356759	393500	413621	413978	486447	449054	341857	377113	438708
_LGEMWN[+1]NLNDSEK_.2	LGEMWNNLNDSEK	O15347	8.42478e-32	5.48161e-07	7.13768e-22	4.43485e-25	9.11217e-30	1.57476e-14	1.74136e-11	6.36862e-07	0.000424513	9.74128e-05	393143	356759	393500	413621	413978	486447	449054	341857	377113	438708
_LGEMWNNLN[+1]DSEK_.2	LGEMWNNLNDSEK	O15347	1.44462e-27	0.000540551		5.82059e-08	2.59397e-13	1.05667e-05	0.00024023	0.00326449	0.000653328	0.00120309	393143	356759	393500	413621	413978	486447	449054	341857	377113	438708
_LGEM[+16]WNNLNDSEK_.2	LGEMWNNLNDSEK	O15347					0.00647499						393143	356759	393500	413621	413978	486447	449054	341857	377113	438708
_NPEVPVNFAEFSK_.2	NPEVPVNFAEFSK	O15347	7.24008e-37	2.38352e-06	5.98221e-15	6.4171e-11	1.19775e-08	1.46091e-34	8.14356e-36	5.71557e-29	4.37509e-05	4.99584e-08	180329	200831	181497	181029	189350	242039	317988	315245	484841	359565
_N[+1]PEVPVNFAEFSK_.2	NPEVPVNFAEFSK	O15347						0.00849081	0.00682993				180329	200831	181497	181029	189350	242039	317988	315245	484841	359565
_YLPDIIK_.2	YLPDIIK	O15355	4.3924e-25	2.09086e-19	8.5319e-60	2.8274e-45	3.60347e-40	2.38197e-27	5.57378e-25	9.30504e-12	0.00115242	0.00311099	192848	209105	210694	201857	208049	314872	328817	257921	319767	347839
_ELAQIAGRPTEDEDEK_.3	ELAQIAGRPTEDEDEK	O15355	1.16338e-93	5.01571e-12	4.40092e-73	2.8563e-52	9.8591e-61	9.48201e-36	4.16446e-36	1.21854e-42	1.83754e-07	1.11824e-07	68270	68109.5	74590.3	69936	76818.1	63520.6	50984.1	67936.6	74051.6	76805.8
_ELAQIAGRPTEDEDEK_.2	ELAQIAGRPTEDEDEK	O15355	1.88219e-108	4.91496e-14	6.74779e-24	6.70508e-58	4.44883e-62	2.03152e-31	3.71837e-43	2.94883e-24	2.79782e-08	1.27971e-08	68270	68109.5	74590.3	69936	76818.1	63520.6	50984.1	67936.6	74051.6	76805.8
_AIGDHFYK_.2	AIGDHFYK	O15355	2.81881e-21	0.000160443	9.80168e-40	2.89693e-10	0.000121751	1.10062e-12	4.89871e-11	0.00103956	0.0021554	0.00268637	93799.5	82489	92975.5	87404.3	72488.8	88332.3	72648.9	80532.4	61073.2	96863.7
_SGGGTGEEPGSQGLN[+1]GEAGPEDSTRETPSQENGPTAK_.4	SGGGTGEEPGSQGLNGEAGPEDSTRETPSQENGPTAK	O15355	1.89953e-36	1.12565e-05	1.75242e-06	1.32325e-18	0.00337776	4.17152e-25	4.69305e-25	2.99454e-25	1.96262e-07	3.10014e-07	20965.6	10181.4	14049.9	17827.4	26279.8	20153.7	27267.3	24983.7	34542.8	12384
_SGGGTGEEPGSQGLNGEAGPEDSTRETPSQENGPTAK_.4	SGGGTGEEPGSQGLNGEAGPEDSTRETPSQENGPTAK	O15355	2.99273e-49	6.2012e-08	6.00017e-08	3.67452e-42	3.35351e-34	9.40071e-20	8.71776e-23	3.84514e-24	1.76813e-07	1.45837e-06	20965.6	10181.4	14049.9	17827.4	26279.8	20153.7	27267.3	24983.7	34542.8	12384
_SGGGTGEEPGSQGLN[+1]GEAGPEDSTRETPSQENGPTAK_.3	SGGGTGEEPGSQGLNGEAGPEDSTRETPSQENGPTAK	O15355	3.13804e-08	0.00157494	5.2466e-11	0.000326953	2.90385e-06	0.000524879	6.0371e-09	0.000950126	0.00462648		20965.6	10181.4	14049.9	17827.4	26279.8	20153.7	27267.3	24983.7	34542.8	12384
_SGGGTGEEPGSQGLNGEAGPEDSTRETPSQENGPTAK_.3	SGGGTGEEPGSQGLNGEAGPEDSTRETPSQENGPTAK	O15355	6.34233e-12		3.44827e-08	0.00413126	8.48097e-05		0.00954541				20965.6	10181.4	14049.9	17827.4	26279.8	20153.7	27267.3	24983.7	34542.8	12384
_AYTGFSSNSERGTEAGQVGEPGIPTGEAGPSC[+57]SSASDK_.4	AYTGFSSNSERGTEAGQVGEPGIPTGEAGPSCSSASDK	O15355	2.62644e-09	0.00226118	1.69757e-06	0.00104237	0.00395461	1.52275e-26	5.2166e-34	4.50781e-23	3.97407e-07	3.52788e-06	18815.2	16140.2	26889.5	29653.2	32183.2	11888.6	18372.9	9394.89	22887.4	23088.1
_AYTGFSSN[+1]SERGTEAGQVGEPGIPTGEAGPSC[+57]SSASDK_.4	AYTGFSSNSERGTEAGQVGEPGIPTGEAGPSCSSASDK	O15355	9.05545e-15	0.00349495	1.4758e-06	0.00363602	0.00277075	0.00110534	3.37465e-16	0.000104352	0.00011049	1.71295e-05	18815.2	16140.2	26889.5	29653.2	32183.2	11888.6	18372.9	9394.89	22887.4	23088.1
_AYTGFSSNSERGTEAGQ[+1]VGEPGIPTGEAGPSC[+57]SSASDK_.3	AYTGFSSNSERGTEAGQVGEPGIPTGEAGPSCSSASDK	O15355			0.00115833	1.69343e-09	5.12145e-05	0.00422883	0.00359713		0.000726852	0.00647384	18815.2	16140.2	26889.5	29653.2	32183.2	11888.6	18372.9	9394.89	22887.4	23088.1
_AYTGFSSNSERGTEAGQVGEPGIPTGEAGPSC[+57]SSASDK_.3	AYTGFSSNSERGTEAGQVGEPGIPTGEAGPSCSSASDK	O15355			1.62151e-06	1.32564e-10	4.69623e-06	0.00587568			0.00454021	0.00766788	18815.2	16140.2	26889.5	29653.2	32183.2	11888.6	18372.9	9394.89	22887.4	23088.1
_EEPGSDSGTTAVVALIRGK_.3	EEPGSDSGTTAVVALIRGK	O15355	4.25757e-57	5.64703e-15	3.21606e-37	6.56647e-23	6.35246e-39	1.29742e-25	4.73161e-36	4.55311e-32	6.05871e-10	1.83697e-09	96681.7	110437	84792.9	87702.5	92272.8	88862.1	86596.7	85685.1	90858.1	84553.2
_EEPGSDSGTTAVVALIRGK_.2	EEPGSDSGTTAVVALIRGK	O15355						1.14313e-06	1.24553e-21	1.08616e-30	0.00102994	1.72488e-06	96681.7	110437	84792.9	87702.5	92272.8	88862.1	86596.7	85685.1	90858.1	84553.2
_[-17]QLIVANAGDSR_.2	QLIVANAGDSR	O15355	3.90034e-15	2.9402e-07	2.39504e-07	1.6456e-13	1.91901e-20	4.38966e-16	2.44045e-05	1.20298e-22	0.00267093	0.000159749	75917.4	64522.4	66943.2	64192.4	65662.4	114369	84120.4	81715.6	105003	112262
_QLIVANAGDSR_.2	QLIVANAGDSR	O15355	1.14399e-07	0.0081655	0.00503487	0.000935688	0.00488352		0.000137938	0.000834622			75917.4	64522.4	66943.2	64192.4	65662.4	114369	84120.4	81715.6	105003	112262
_[-17]QLIVAN[+1]AGDSR_.2	QLIVANAGDSR	O15355						0.00426027		0.00225312			75917.4	64522.4	66943.2	64192.4	65662.4	114369	84120.4	81715.6	105003	112262
_LEEVLSTEGAEENGNSDK_.2	LEEVLSTEGAEENGNSDK	O15355	3.06234e-28	7.57024e-05	7.32917e-41	9.60773e-08	3.20462e-13	2.5418e-23	5.57087e-13	4.73592e-20	8.89528e-06	0.000201966	12883	12506.3	11169.9	13020.9	13292.6	12691.8	9400.6	14360.5	16157.5	10629.6
_LEEVLSTEGAEEN[+1]GNSDK_.2	LEEVLSTEGAEENGNSDK	O15355	3.4694e-29	3.88046e-06	5.26491e-15	1.24309e-07	5.0236e-06	2.30011e-11	1.96169e-10	1.41691e-12	6.31287e-06	0.000361609	12883	12506.3	11169.9	13020.9	13292.6	12691.8	9400.6	14360.5	16157.5	10629.6
_LEEVLSTEGAEEN[+1]GN[+1]SDK_.2	LEEVLSTEGAEENGNSDK	O15355	0.00152406	0.00617776		0.00116146		0.00275631		0.0013451			12883	12506.3	11169.9	13020.9	13292.6	12691.8	9400.6	14360.5	16157.5	10629.6
_ALEDAFLAIDAK_.2	ALEDAFLAIDAK	O15355	2.11856e-33	1.58701e-13	1.58422e-30	1.37845e-26	5.28494e-23	7.16478e-29	5.15433e-28	5.12141e-37	6.2987e-08	1.22868e-06	177903	155922	171573	169003	177106	209983	175419	104224	188958	186158
_ALEDAFLAIDAK_.3	ALEDAFLAIDAK	O15355								0.001797			177903	155922	171573	169003	177106	209983	175419	104224	188958	186158
_NLPPEEQMISALPDIK_.2	NLPPEEQMISALPDIK	O15355	3.93257e-38	4.32407e-15	4.37814e-39	4.37279e-32	1.37138e-31	9.64577e-22	2.4942e-13	7.78733e-19	0.000224417	3.74796e-05	373718	475586	386379	236945	449784	193122	185113	280932	190496	218832
_NLPPEEQ[+1]MISALPDIK_.2	NLPPEEQMISALPDIK	O15355						8.20992e-08	0.000234798	0.00079273	0.00162686	0.000479834	373718	475586	386379	236945	449784	193122	185113	280932	190496	218832
_NLPPEEQMISALPDIK_.3	NLPPEEQMISALPDIK	O15355				0.00535436		4.68684e-21	1.0814e-29		0.000442722	0.000549566	373718	475586	386379	236945	449784	193122	185113	280932	190496	218832
_NLPPEEQ[+1]MISALPDIK_.3	NLPPEEQMISALPDIK	O15355							9.86945e-06		0.00719773	0.00540798	373718	475586	386379	236945	449784	193122	185113	280932	190496	218832
_ALDMSYDHKPEDEVELAR_.4	ALDMSYDHKPEDEVELAR	O15355	1.86646e-22	1.44213e-14	2.18361e-33	3.2112e-23	4.17412e-52	3.96543e-16	7.7183e-15	1.96834e-17	0.000236252	0.000846331	123344	138210	139136	146225	143921	109471	128486	150922	137845	127680
_ALDMSYDHKPEDEVELAR_.3	ALDMSYDHKPEDEVELAR	O15355	6.20549e-72	3.41883e-20	8.15575e-64	1.14171e-42	1.26673e-61	4.63531e-19	3.62717e-11	4.69265e-09	2.04098e-05	1.05273e-05	123344	138210	139136	146225	143921	109471	128486	150922	137845	127680
_ALDMSYDHKPEDEVELAR_.2	ALDMSYDHKPEDEVELAR	O15355	0.0011327					0.00879101					123344	138210	139136	146225	143921	109471	128486	150922	137845	127680
_ILPDGEDFLAVQTSQGVPVRR_.3	ILPDGEDFLAVQTSQGVPVRR	O15357	6.53466e-14	3.66895e-06	2.37072e-17	0.00265177	3.00757e-18	6.62192e-08	4.22322e-06	5.69583e-20	0.000327139	0.0001904	60373.2	60539.9	63447.1	61151.6	67653.3	80536.8	78508.2	86603	90307	80325
_VLSGLEILSK_.2	VLSGLEILSK	O15357	3.17821e-37	5.90683e-05	1.40553e-37	2.58572e-17	4.23944e-30	1.70988e-18	1.71921e-08	0.00391853	0.000164883	0.000453881	54828.2	45044	61991.1	55668.1	45338.2	70035.9	64705.5	48821.8	69082.2	38623.5
_[+42]ASAC[+57]GAPGPGGALGSQAPSWYHRDLSR_.3	ASACGAPGPGGALGSQAPSWYHRDLSR	O15357	3.83293e-06	3.00787e-05	2.9268e-13	0.000624543	7.53756e-11	3.0402e-07	1.46278e-08	6.86175e-05	0.00125825	0.00531933	36519	31362.3	34786.7	33305	40492.9	36844.6	29803.8	53790.4	56103.7	44256.4
_RLLLDTLQLSK_.3	RLLLDTLQLSK	O15357	1.64109e-92	2.32656e-17	2.34188e-22	4.85837e-31	3.57879e-42	9.11854e-42	4.6289e-29	7.09091e-22	1.11091e-09	2.70357e-08	28338.2	25488.6	26478.6	26660.8	26225.1	22299.9	37275.7	27495	24647.6	24039.6
_RLLLDTLQLSK_.2	RLLLDTLQLSK	O15357									0.00172619	0.00698406	28338.2	25488.6	26478.6	26660.8	26225.1	22299.9	37275.7	27495	24647.6	24039.6
_VFDQQSSPMVTR_.2	VFDQQSSPMVTR	O15357	0.000443343	4.06022e-05	4.93246e-23	2.55967e-09	4.18978e-11	0.00105874	0.00450649	0.00466628	0.000348685	0.000489543	60771.9	58645.2	71113.5	77298.6	69252.9	62384.6	58484.9	67416.2	71699.6	53691.9
_TLSEVDYAPAGPAR_.2	TLSEVDYAPAGPAR	O15357	1.56609e-48	2.97693e-11	3.80916e-48	1.51351e-29	6.89642e-33	1.08105e-23	1.35755e-29	3.70052e-16	5.02933e-05	1.63059e-06	50790.9	40821.8	43920.4	46913.3	50268.2	67582.7	45700.4	65742.8	56358.3	61616.1
_ALQDMSSTAPPAPQPSTRK_.3	ALQDMSSTAPPAPQPSTRK	O15357	1.20242e-75	4.0632e-11	9.47948e-56	8.00737e-33	5.4218e-48	1.53377e-17	2.36781e-14	3.21253e-22	2.92208e-05	3.199e-06	31476.9	32731.1	28423.9	29982.1	36418.5	21334.7	16587.8	20392	19270.8	18225.4
_ALQDMSSTAPPAPQPSTRK_.2	ALQDMSSTAPPAPQPSTRK	O15357						7.21817e-31	2.4338e-25	8.45341e-05	3.95058e-06	8.71259e-07	31476.9	32731.1	28423.9	29982.1	36418.5	21334.7	16587.8	20392	19270.8	18225.4
_REAFC[+57]QLLQLMK_.3	REAFCQLLQLMK	O15357	8.93424e-49	0.00178752	1.07777e-32	9.56432e-47	5.4268e-26	9.81051e-32	2.08624e-26	0.000639085	1.97733e-10	1.72375e-07	19522.5	24662.6	20144.2	23136.3	21266.8	14997.6	18494.9	18851.4	18369.9	17041.5
_REAFC[+57]QLLQLMK_.2	REAFCQLLQLMK	O15357							0.00153307			0.00326367	19522.5	24662.6	20144.2	23136.3	21266.8	14997.6	18494.9	18851.4	18369.9	17041.5
_VADWTGATYQDK_.2	VADWTGATYQDK	O15371	2.07875e-76	4.23462e-17	3.08561e-60	5.27058e-31	1.08028e-50	3.03243e-35	6.78517e-41	2.47586e-40	2.19196e-08	2.19992e-08	271932	290603	305902	279600	282763	289105	338614	264688	283942	327562
_TLNEWDSR_.2	TLNEWDSR	O15371	1.54517e-06	7.13794e-06	1.98332e-11	0.00044587	1.0489e-08	4.79734e-30	2.28103e-24	0.000912292	5.91944e-05	2.10926e-05	102300	105750	96433.5	103303	99821.5	80079.2	88605.9	98548.3	90192.2	93987
_RIFHTVTTTDDPVIRK_.4	RIFHTVTTTDDPVIRK	O15371	1.27026e-90	3.09657e-25	1.12514e-76	2.1375e-46	2.49262e-54	5.88382e-38	9.85517e-30	1.7626e-26	6.06688e-08	5.78746e-08	178802	190690	201401	189605	269500	149743	164016	159581	168505	143433
_RIFHTVTTTDDPVIRK_.3	RIFHTVTTTDDPVIRK	O15371	9.12236e-90	4.51529e-23	1.11245e-82	3.37824e-58	7.93484e-69	4.35584e-41	8.7838e-40	1.58054e-37	2.03232e-09	1.20332e-06	178802	190690	201401	189605	269500	149743	164016	159581	168505	143433
_RIFHTVTTTDDPVIRK_.2	RIFHTVTTTDDPVIRK	O15371	3.08814e-16	0.0028215	3.99351e-05	0.00103423		3.03491e-07	3.12557e-11	0.00133136	0.000251944	2.02983e-06	178802	190690	201401	189605	269500	149743	164016	159581	168505	143433
_RIFHTVTTTDDPVIRK_.5	RIFHTVTTTDDPVIRK	O15371						5.84373e-09			6.55572e-06	1.42802e-05	178802	190690	201401	189605	269500	149743	164016	159581	168505	143433
_NMLQFN[+1]LQILPK_.2	NMLQFNLQILPK	O15371	6.49255e-12	3.80381e-05	2.26757e-28	1.93259e-07	7.43098e-17	4.63806e-05	7.85326e-20	3.63656e-12	0.00133055	0.00144799	32464	30044.2	34369.2	34331.3	33388.6	17025.4	52277.3	31904.1	58699.5	29032.1
_NMLQFNLQILPK_.2	NMLQFNLQILPK	O15371	5.30337e-75	2.21649e-19	1.0946e-77	3.02522e-33	4.40259e-57	6.7958e-31	2.92319e-27	3.55768e-29	1.71526e-05	5.79323e-05	32464	30044.2	34369.2	34331.3	33388.6	17025.4	52277.3	31904.1	58699.5	29032.1
_NMLQ[+1]FNLQILPK_.2	NMLQFNLQILPK	O15371	8.52771e-29	6.76283e-07	4.36584e-41	7.55062e-13	1.44649e-23	6.18017e-13	2.9221e-19	1.39784e-11	0.00011396	0.000253792	32464	30044.2	34369.2	34331.3	33388.6	17025.4	52277.3	31904.1	58699.5	29032.1
_NM[+16]LQFNLQILPK_.2	NMLQFNLQILPK	O15371	0.00668429							8.02757e-37	0.000151784		32464	30044.2	34369.2	34331.3	33388.6	17025.4	52277.3	31904.1	58699.5	29032.1
_EEMDFPQLMK_.2	EEMDFPQLMK	O15371	2.17243e-50	1.3587e-17	6.87512e-49	3.15932e-37	4.82671e-43	8.76503e-21	4.28417e-15	3.61514e-13	1.01945e-05	1.0323e-06	108596	120797	110043	120092	114741	125852	158355	178790	164393	209665
_EEMDFPQLM[+16]K_.2	EEMDFPQLMK	O15371	2.39568e-10	0.00105503	1.65418e-08	0.00267302	0.00442809	2.94119e-09	0.00320838	2.65202e-16	0.000818938	0.00581736	108596	120797	110043	120092	114741	125852	158355	178790	164393	209665
_EEM[+16]DFPQLMK_.2	EEMDFPQLMK	O15371	2.50926e-08	0.000166716	6.81261e-12	0.002142	1.39991e-08	0.00677766		2.69272e-18	0.000195725		108596	120797	110043	120092	114741	125852	158355	178790	164393	209665
_RDNSDFDLLTVSETANEPPQDEGNSFNSPR_.4	RDNSDFDLLTVSETANEPPQDEGNSFNSPR	O15371	0.00801046	0.000612575	7.86282e-06	0.00404869	7.56738e-07	0.00130123	2.83625e-06	1.35579e-12	0.000337469	0.000345727	43482.1	85204	91903.7	77389.7	67608	29771.4	33335.5	39096.1	45422.1	46799
_RDNSDFDLLTVSETANEPPQDEGNSFNSPR_.3	RDNSDFDLLTVSETANEPPQDEGNSFNSPR	O15371		0.00906697	0.00226637	0.000793964	0.00459314		0.00930525	0.00953616		0.000144578	43482.1	85204	91903.7	77389.7	67608	29771.4	33335.5	39096.1	45422.1	46799
_RDNSDFDLLTVSETANEPPQDEGN[+1]SFNSPR_.4	RDNSDFDLLTVSETANEPPQDEGNSFNSPR	O15371					0.0039061		0.00891314	0.00130548	0.00377928	0.00299558	43482.1	85204	91903.7	77389.7	67608	29771.4	33335.5	39096.1	45422.1	46799
_RDNSDFDLLTVSETANEPPQDEGNSFN[+1]SPR_.4	RDNSDFDLLTVSETANEPPQDEGNSFNSPR	O15371					0.00543019		0.00398305	0.00275712	0.00155575	0.0015718	43482.1	85204	91903.7	77389.7	67608	29771.4	33335.5	39096.1	45422.1	46799
_RDNSDFDLLTVSETANEPPQDEGN[+1]SFNSPR_.3	RDNSDFDLLTVSETANEPPQDEGNSFNSPR	O15371			0.0052361					0.00344362	0.00564369	0.0079756	43482.1	85204	91903.7	77389.7	67608	29771.4	33335.5	39096.1	45422.1	46799
_LDSQRGAVIATELK_.3	LDSQRGAVIATELK	O15371	5.6861e-36	1.22294e-10	9.3443e-29	1.17555e-25	2.21349e-40	1.60738e-06	2.3173e-14	0.000999073	0.000418281	0.000142245	85363.3	165680	104580	91901.1	99974.5	75490.8	62186.1	60196.2	53597.8	71520.2
_LDSQRGAVIATELK_.2	LDSQRGAVIATELK	O15371	1.52163e-34		7.70487e-23	2.46197e-23	1.05211e-27	2.04023e-32	5.53706e-27	1.81906e-30	9.4611e-08	0.000278557	85363.3	165680	104580	91901.1	99974.5	75490.8	62186.1	60196.2	53597.8	71520.2
_LDSQ[+1]RGAVIATELK_.3	LDSQRGAVIATELK	O15371	0.00302376			0.0051172							85363.3	165680	104580	91901.1	99974.5	75490.8	62186.1	60196.2	53597.8	71520.2
_LDSQ[+1]RGAVIATELK_.2	LDSQRGAVIATELK	O15371	1.0681e-13										85363.3	165680	104580	91901.1	99974.5	75490.8	62186.1	60196.2	53597.8	71520.2
_MRYLEVSEPQDIEC[+57]C[+57]GALEYYDK_.3	MRYLEVSEPQDIECCGALEYYDK	O15371	8.0627e-79	0.000127417	6.49015e-36	2.4377e-28	2.7008e-51	1.68468e-26	7.21616e-35	8.41748e-29	8.32557e-05	3.74087e-07	38922.4	38131.3	39473.2	41854	44070.5	49063.7	40596.2	41757.2	29739.6	67697.1
_M[+16]RYLEVSEPQDIEC[+57]C[+57]GALEYYDK_.3	MRYLEVSEPQDIECCGALEYYDK	O15371										0.00503309	38922.4	38131.3	39473.2	41854	44070.5	49063.7	40596.2	41757.2	29739.6	67697.1
_ERYNFPNPN[+1]PFVEDDMDK_.3	ERYNFPNPNPFVEDDMDK	O15371	2.07673e-17	1.87458e-10	4.48518e-17	1.11856e-17	3.25894e-26	5.09697e-27	7.00248e-29	3.97544e-24	1.25744e-05	0.000132603	321031	247562	209230	290362	316903	222679	231159	232560	275334	242249
_ERYNFPN[+1]PNPFVEDDMDK_.3	ERYNFPNPNPFVEDDMDK	O15371	5.52079e-22	5.40341e-08	2.98112e-19	1.46203e-13	2.49578e-21	4.7698e-17	7.21714e-12	4.14023e-06	0.000157877	0.00040191	321031	247562	209230	290362	316903	222679	231159	232560	275334	242249
[truncated: 114,651 more rows]

## Sheet: Table S2_DIA_Proteins
Gene name	ProteinGroup	ProteinName	Protein Qvalue (FDR 0.01)	Protein Intensity 15k2s Rep1	Protein Intensity 15k2s Rep2	Protein Intensity 15k2s Rep3	Protein Intensity 15k2s Rep4	Protein Intensity 15k2s Rep5	CV% 15k2s	Protein Intensity 30k4s Rep1	Protein Intensity 30k4s Rep2	Protein Intensity 30k4s Rep3	Protein Intensity 30k4s Rep4	Protein Intensity 30k4s Rep5	CV% 30k4s
[truncated: 5,767 more rows]

[truncated: 4 more sheets: Table S3_Plasma proteome, Table S4_Cross Contamination, Table S5_UPS_200samples per day, Table S6_Deep HeLa proteome]
